# Supplementary material for: Assessment of palladium concentration in drill cores using laser-induced breakdown spectroscopy (LIBS)
Source: PLoS One. 2025 May 19;20(5):e0320584. doi: 10.1371/journal.pone.0320584 (PMC12088053; doi:10.1371/journal.pone.0320584)
Supplement: S2 Datasets — (ZIP) [file pone.0320584.s002.zip]

Archive with 3 entries (3 files):
- Data core A.txt
- Data core B.txt
- Data core C.txt
