# Supplementary material for: Assessment of palladium concentration in drill cores using laser-induced breakdown spectroscopy (LIBS)
Source: PLoS One. 2025 May 19;20(5):e0320584. doi: 10.1371/journal.pone.0320584 (PMC12088053; doi:10.1371/journal.pone.0320584)
Supplement: S2 Datasets — (ZIP) [file pone.0320584.s002.zip › Data core A.txt]

15.69511
20.9856
9.14736
-5.22292
12.10768
9.63949
28.77085
13.81533
18.30549
3.82131
5.12012
1E-5
-1E-5
-7.65387
0.16083
4.74093
5.49961
24.46865
1E-5
13.9809
21.20959
1.98747
1.44948
1.6646
-3.41766
-4.58659
-10.96183
8.54656
-1E-5
8.71034
8.4374
-0.37505
4.84924
1.61081
2.57998
7.34722
0.37535
11.17377
8.54656
18.41687
-2.67223
16.41575
1E-5
6.91184
8.32827
6.6943
7.12948
10.7349
0.64365
10.13212
-1.87219
17.19301
-5.16992
-1E-5
-0.9103
17.47089
2.57998
9.80364
-6.12285
-8.75927
5.87942
12.3827
6.6943
-6.49288
6.09658
9.58478
0.16083
10.62525
7.23833
-5.06392
0.32171
4.74093
3.82131
2.09514
-4.63965
3.33518
1.23445
9.58478
11.88777
12.16267
-8.18059
9.91311
-11.01414
24.35592
18.41687
2.84956
7.56505
-0.53569
0.8047
-4.05563
-3.84307
1E-5
5.44538
-7.70657
2.31057
9.31135
1.39571
-1E-5
1E-5
10.13212
2.4722
-1E-5
9.31135
4.41615
-3.15157
-5.80543
-5.32889
-11.27559
23.45498
15.14148
3.65921
1E-5
0.64365
12.3827
8.32827
4.47027
9.91311
0.32171
-3.63042
14.0361
-1.28461
9.31135
-5.85835
46.51556
35.46428
19.53209
5.98798
13.15359
4.25385
6.85744
-4.90487
-5.5937
5.33694
3.98347
-6.65138
3.2812
-22.8287
17.6377
21.77
26.33229
25.37139
12.05269
-1.01728
9.03807
10.57043
39.33565
-2.13903
-1.28461
25.93641
-5.38186
-1E-5
0.8584
4.79508
1.07325
7.45612
42.65121
110.66355
5.71661
-16.67839
-11.69358
7.94651
8.9288
19.36465
-0.21435
2.52609
-5.96417
0.48265
-10.17646
3.71324
3.11929
3.44317
-3.63042
6.2052
-5.64664
-2.19237
4.25385
5.17431
19.69959
1.23445
-2.4057
18.08279
-2.35238
1E-5
-2.08567
-7.12652
2.90349
-6.2286
11.61303
-4.0025
9.53008
2.84956
-4.21498
17.35972
0.96581
0.66078
-1E-5
1E-5
27.35168
3.11929
-4.10876
2.52609
-7.443
2.74171
-0.4286
1.6646
1.07325
-6.65138
19.53209
-8.54893
13.04339
-1E-5
3.87536
1E-5
-5.32889
-5.5937
7.67401
5.87942
-4.37428
-0.32149
-5.43483
11.33845
17.35972
-2.03231
23.0051
3.06533
33.57681
2.4722
18.584
-2.29905
0.8047
5.66235
-1E-5
-8.49633
5.6081
10.78974
-5.96417
2.2567
1.7722
-4.16187
0.429
-4.95789
13.59465
5.55385
-8.81184
-2.61893
16.0195
-0.53569
-4.7988
13.9257
26.72848
-2.77879
3.01138
7.02065
5.71661
-0.85681
-5.91126
6.42252
-4.37428
4.74093
4.30794
6.25952
3.65921
21.20959
88.72889
49.87478
4.30794
-2.93859
-5.85835
-4.63965
-2.29905
1E-5
-1E-5
37.13652
-4.53352
12.54779
11.83281
15.30751
7.77976
-9.17965
36.32858
-9.33719
19.64375
13.01534
19.69959
38.23496
9.58478
50.22956
203.84453
31.84953
8.21917
5.33694
7.1839
9.85837
7.40167
10.29644
0.69733
-7.07375
15.36286
-13.41358
9.03807
0.58998
1E-5
0
-0.69628
0.53631
-2.45902
5.9337
5.87942
12.3746
7.61953
28.08916
62.06303
6.01456
127.15846
9.6942
14.09131
-3.57724
7.02065
-4.53352
0.16083
6.63993
3.55118
29.05515
-6.38719
-1.44494
3.01138
6.58557
-1E-5
7.94651
-2.77879
5.28272
0.37535
5.12012
1.87982
-15.48934
-13.77756
1.23445
6.09658
-0.32149
-7.96998
-3.73676
-1.71202
3.60519
2.95743
0.429
1E-5
-1E-5
-0.10719
-1.3915
-1.07076
1E-5
-6.49288
-6.91541
7.07506
-3.84307
-1E-5
1E-5
2.41831
4.14568
-1E-5
1E-5
2.0413
-12.89308
3.33518
-4.21498
-3.25803
10.89943
-1.6052
-1E-5
-3.57724
-0.48215
0
3.71324
16.1939
13.64981
3.92941
-6.54572
2.57998
2.52609
-3.52405
-1.71202
-7.65387
4.9034
-0.96628
-4.10876
-8.23323
-3.73676
19.58792
56.17555
3.2812
5.12012
-2.4057
-0.58923
3.55118
11.28355
8.16462
4.74093
4.36204
1E-5
3.49717
-1E-5
2.0413
3.82131
3.33518
-0.8033
31.22092
18.08279
-0.53569
2.52609
0.64365
27.69193
94.11247
342.87747
181.91211
13.70497
-4.10876
18.96689
18.96689
25.48434
11.06402
16.02758
21.88216
105.66151
28.37309
1E-5
2.74171
-1E-5
287.2467
36.7324
-3.36446
1.50325
1.55702
-11.64135
-4.05563
4.95757
1E-5
-4.7988
3.01138
2.0413
4.57851
0.10721
1.7722
-4.58659
3.60519
-2.93859
-2.93859
-3.52696
-1.71202
7.78299
81.39215
9.31135
11.28355
8.21917
3.11929
-2.99185
4.25385
9.74892
-4.05563
-1.33806
6.36818
-0.53569
23.06131
-4.85184
-6.33433
0.8047
-4.0025
23.06131
-4.10876
-6.75701
20.31423
4.25385
17.80456
-1E-5
1E-5
-9.96679
20.92962
-0.48215
-8.18059
-1.12423
-7.54845
-1E-5
1E-5
0
16.85975
-3.0451
11.61303
15.30751
-2.93859
19.47627
-1E-5
-3.0451
-2.35238
1E-5
-0.64275
-0.4286
3.01138
13.15359
-6.01707
-3.73676
-1E-5
27.97564
-2.61893
2.90349
1.07325
17.52649
1E-5
-1E-5
1E-5
-4.42737
-1E-5
0.58998
1.12698
-3.09834
9.63949
-5.48779
2.52609
-6.06996
-3.57724
2.2567
1.23445
1.87982
1.71839
-7.33753
9.31135
4.68678
10.84045
115.37418
3.98347
-5.32889
9.63949
125.49145
16.74871
-11.01414
5.39116
15.25216
-5.01091
7.07506
0.75101
14.31221
-1.23116
4.52439
-3.31124
26.67187
70.3325
1E-5
6.36818
23.11753
-4.53352
1.50325
10.07735
8.00103
6.53121
-1E-5
1E-5
-1E-5
1E-5
-1E-5
77.72474
14.31221
15.91673
46.39806
1E-5
-1E-5
1E-5
9.31135
-1E-5
1E-5
37.59874
33.91208
4.25385
5.12012
2.0413
5.17431
43.41023
104.69138
41.19453
19.19726
124.95883
22.05044
7.29277
-0.8033
15.19682
-1.07076
6.63993
-1.71202
25.48434
7.7285
2.98871
-0.32149
288.85422
10.29644
15.30751
-3.47086
199.4419
1.61081
0.64365
4.30794
4.47027
13.81533
-0.9103
-4.21498
1.7722
-1.76542
3.92941
8.16462
1.61081
10.07735
6.80306
4.68678
6.42252
-1.92557
-1.6052
-0.10719
9.85837
24.8634
251.89076
315.24329
-11.32786
-1.87219
0.429
-1E-5
-2.56564
5.87942
-9.75703
22.66796
-3.63042
156.30122
19.64375
99.15637
78.53095
6.42252
22.27491
38.69814
13.87051
-3.73676
4.30794
9.85837
1E-5
9.20202
9.6942
-17.2459
-5.5937
58.39135
173.00032
615.90802
68.01032
188.17217
4.9034
-1.55179
3.10276
-2.93859
6.2052
-3.31124
5.82514
-1.1777
6.04228
6.31385
0.10721
0
-12.94516
-4.0025
5.71661
-2.83207
18.97417
-7.39027
-2.35238
23.17376
72.78662
7.45612
-2.56564
5.71661
9.47539
-4.0025
-7.49573
7.23833
17.30414
0.429
-4.16187
-0.53569
9.20202
-20.07216
28.0324
4.84924
7.07506
14.92021
18.86266
25.48434
0.32171
-1.1777
8.49198
6.31385
12.27267
-1E-5
1E-5
-1E-5
6.15089
1E-5
-1E-5
1E-5
10.78974
1.2882
-1E-5
-0.9638
5.33694
1E-5
-1E-5
1E-5
-1E-5
8.60115
1.23445
1.6646
1.93364
-12.00681
3.2812
-6.59855
13.15359
29.11203
19.69959
6.09658
6.2052
2.68779
20.42606
0.75101
0.8584
0.75101
27.01166
8.11009
12.54779
6.09658
25.42786
28.42989
-1.6052
95.95952
-3.09834
1.71839
0.48265
-0.56357
-4.26809
10.13212
-10.07164
19.64375
-7.23204
1.71839
5.87942
-1.28461
11.39335
1.18071
2.74171
0.21445
1.07325
-5.89586
2.79563
2.57998
298.06473
136.76851
138.12274
379.70856
14.69903
1E-5
-1E-5
-4.58659
3.06533
-1.1777
1E-5
-4.7988
-2.75043
-7.23204
-1E-5
1E-5
18.52828
6.15089
3.60519
-6.49288
8.87418
1.55702
7.61953
18.13846
1.93364
33.10902
18.47257
1.93364
-5.43483
24.41228
-1E-5
1E-5
-1E-5
47.33876
-5.2759
-0.9103
4.47027
-6.49288
-1.6052
40.72921
-5.64664
-5.11693
-6.17573
3.33518
1.39571
-0.4286
1E-5
10.62525
4.95757
-7.36551
5.55385
-5.5937
2.31057
2.2567
24.69419
-7.28479
15.86132
26.95501
11.66797
3.65921
3.76727
-0.9103
-0.16077
8.16462
15.41822
3.76727
28.2595
25.25846
-11.11874
15.69511
13.42921
-3.31124
8.38284
15.30751
0.64365
-1.76542
-4.63965
6.36818
5.06593
3.82131
-1E-5
1E-5
-1E-5
16.08302
0.48265
3.92941
1E-5
-1E-5
1E-5
2.41831
-3.47086
-1E-5
1E-5
-5.11693
10.46082
9.47539
11.22865
-1.55179
-4.10876
19.25305
-17.60665
-5.91126
-1E-5
1E-5
6.04228
-1E-5
6.31385
11.00915
-6.01707
-2.93859
0.16083
6.2052
2.4722
14.92021
-3.68359
-2.4057
-8.33849
11.17377
12.16267
4.36204
2.09514
5.33694
-1.49836
7.34722
52.36295
-5.06392
-4.48045
1E-5
7.61953
104.23914
1.34195
3.60519
-1.76542
-4.69271
-4.37428
-5.45114
-4.85184
2.52609
2.20284
-0.69628
0.64365
-1E-5
1E-5
-1E-5
-5.85835
0.58998
2.14899
4.03753
1.6646
-2.56564
214.38249
15.86132
7.02065
-1.65652
0.0518
-6.12285
7.56505
24.69419
1.98747
-8.72753
2.31057
11.61303
-4.37428
1E-5
3.55118
-9.86192
-4.7988
-6.38719
5.98798
-0.8033
-1E-5
1E-5
-1E-5
6.31385
36.38625
3.98347
-8.75927
-1.07076
5.39116
1.39571
-4.37428
0.26808
-0.37505
9.91311
4.68678
-1.01728
-0.9103
-10.49078
6.2052
4.36204
-5.43483
10.40602
3.65921
3.49717
4.14568
-2.67223
4.95757
0.8047
-5.16992
-2.03231
4.0916
8.65574
-6.54572
22.21878
0.32171
-8.44372
-4.63965
11.94274
2.57998
8.4374
1E-5
-1E-5
1E-5
-3.0451
1.2882
5.71661
-16.42018
-3.41766
2.09514
-1.3915
21.04159
12.05269
-1.23116
4.84924
-6.91541
6.63993
0.0536
-6.44004
-0.4286
-6.65138
-0.32149
-8.39111
8.49198
6.47686
17.0819
10.07735
1.07325
2.74171
4.0916
-1.33806
6.42252
2.57998
-1E-5
1E-5
-1E-5
1E-5
-1E-5
1E-5
1.12698
0.53631
18.41687
34.91425
-2.72551
-1E-5
1.12698
-0.16077
-7.96998
10.7349
4.03753
2.4722
0.26808
-9.44219
-0.53569
-3.09834
3.38917
1.2882
4.79508
-1.87219
-0.21435
4.63265
-0.74979
11.83281
0.21445
-8.02264
11.32364
15.63972
8.05556
0.8584
-4.53352
3.01138
1.98747
-6.80981
1.12698
-6.9682
1.6646
-0.48215
9.63949
-9.02205
3.33518
-9.96679
3.2812
-7.39027
-3.57724
8.54656
3.50489
-7.72014
9.4207
9.08325
5.84738
1E-5
-1E-5
-10.27533
0.22355
10.79516
2.40879
1.9597
2.57732
4.8301
0.95082
0.50313
2.91454
1.45498
-1.84012
-7.09631
4.66076
-7.81083
1.00681
-11.25729
1E-5
-1.22757
19.56246
17.93568
3.53343
-5.00116
26.29949
19.09713
-0.50258
19.85351
0.39128
-0.16759
-9.40063
-1E-5
1E-5
-3.78372
11.93982
-4.22681
11.42439
-8.24996
-0.22344
7.32066
-7.70098
50.61465
24.59215
2.18419
18.98086
2.40879
25.41568
3.08325
-0.39095
3.1395
0.11176
11.30992
8.74159
7.54773
0.33536
-1.72881
-3.22925
1.5671
10.738
8.05902
13.60439
0.50313
-9.40063
-1E-5
25.18025
-9.40063
6.41349
3.64604
1.73531
12.39844
8.79852
-3.00728
-3.11828
0.11176
-8.08534
8.62776
0.78288
1E-5
8.62776
-8.68867
33.12601
-5.22217
-1.72881
29.13794
7.32066
-3.50657
3.58973
7.03698
-3.94993
20.90271
12.28375
-0.33512
1.17482
22.83193
0.83886
14.12213
19.38791
-0.27928
3.42084
3.1395
-1E-5
4.26589
-10.11146
11.13828
5.79081
9.25416
27.83505
14.17969
12.91491
15.10159
-5.11168
4.15313
10.10966
20.72769
-13.7568
16.77695
0.67096
19.62066
1E-5
-11.52967
16.31421
12.34109
3.98404
4.37868
10.16675
-9.45535
21.95409
7.37742
-1E-5
1E-5
-1E-5
1E-5
-1.89577
-3.78372
-2.00704
5.84738
0.4472
0.22355
22.94908
12.22641
5.62113
-4.28216
8.62776
1.23084
9.25416
-1E-5
1E-5
0.39128
7.7749
30.91989
13.31699
2.7459
8.00218
6.92356
11.76795
-2.06267
-1.89577
11.71067
-6.21534
21.54496
-1.339
6.75348
-1E-5
2.91454
-1.89577
1E-5
-1E-5
10.10966
6.86686
7.7749
10.39517
0.22355
8.85545
88.45746
-3.22925
-8.1951
-7.53615
6.41349
0.11176
3.02701
-0.72578
5.62113
23.53529
8.85545
13.31699
-1.95141
-3.7283
12.91491
1E-5
-1E-5
-7.20631
-6.93126
14.35242
7.88853
1E-5
-0.44677
-10.16609
0.89483
-1E-5
13.66189
4.04039
4.94302
9.08325
-8.24996
-4.33751
-5.49827
1E-5
-1E-5
1E-5
-1E-5
1E-5
-1E-5
-0.50258
6.92356
2.7459
-8.08534
15.39004
-0.39095
13.94949
-6.65604
7.88853
3.1395
9.42514
-2.50743
-6.60098
1E-5
-1E-5
-10.82114
-1.89577
-2.22951
0.05588
1.62316
1.06281
12.6853
1.3429
1E-5
-1E-5
9.76728
34.20261
17.52982
18.74841
6.64012
-8.08534
11.71067
-2.00704
2.12806
6.07374
1E-5
-1E-5
-3.28473
18.28383
3.02701
1E-5
-1E-5
1E-5
3.87134
4.2095
-1E-5
1E-5
3.87134
-5.93967
3.19575
9.02629
2.6335
3.1395
-3.61745
-6.38065
9.71024
-4.00532
2.6897
2.46496
6.01714
-1E-5
-1.56179
5.05597
12.74269
9.71024
115.14504
10.45229
2.46496
-4.66946
-0.44677
0.67096
1.06281
-15.21723
-1.5061
-3.83913
-0.39095
-0.8931
-6.27045
3.1395
-2.78519
24.59215
3.47713
8.79852
1.3429
11.02388
13.02976
-0.05587
6.18696
0
-2.11829
0.11176
1.5671
-7.75591
6.47014
1E-5
-1E-5
13.66189
11.59614
17.81969
16.1408
10.79516
32.46917
-4.11607
6.98027
18.63223
3.19575
1E-5
-1E-5
1E-5
5.11246
6.41349
11.42439
10.50942
-7.81083
0.27945
-4.50351
25.47455
1.51104
13.14463
-11.1483
-10.38455
15.27464
-1.00462
2.12806
4.2095
0.61501
-11.1483
1.39894
12.28375
4.7172
-1.84012
-1E-5
-8.08534
1E-5
2.35263
-1E-5
-0.05587
-3.11828
-0.61419
1.45498
8.91239
1E-5
2.40879
2.46496
-0.72578
13.02976
2.35263
-4.00532
5.39499
4.43508
14.35242
4.26589
14.12213
-8.1951
18.63223
-3.78372
-5.93967
-1E-5
-5.55347
1.67923
13.94949
0.55907
26.47644
30.86039
-7.75591
13.89196
-0.78156
2.85832
8.00218
-6.76615
-12.01953
-13.37736
12.28375
1E-5
0
-2.39628
30.8009
16.66123
25.82793
-6.5459
-2.1739
4.26589
-5.60866
24.47462
17.1822
11.30992
-3.50657
0.72692
0.67096
5.56458
13.77691
5.45151
8.68467
3.75868
2.85832
8.00218
2.24033
-3.17377
6.92356
2.12806
-1.28329
-2.06267
11.2527
11.82523
6.01714
11.51245
-2.61856
5.28195
-1.11611
-0.44677
-3.22925
11.36715
8.85545
-0.33512
-0.8931
-1E-5
1E-5
-0.05587
7.7749
56.756
10.22385
9.42514
3.02701
-1.67314
3.92769
15.7364
-0.8931
43.19864
0.22355
15.27464
-3.61745
3.36456
9.19718
0.16765
5.11246
27.0667
6.24359
26.29949
6.69679
0.78288
5.05597
9.82433
8.45707
10.96669
21.25293
-1E-5
9.82433
5.73424
12.39844
0.4472
3.64604
-6.5459
18.69031
-1.95141
4.09676
5.62113
-7.86575
5.28195
5.11246
97.25779
30.91989
16.54553
10.79516
1E-5
-1E-5
1E-5
4.66076
-4.0607
-1E-5
1E-5
-10.00217
21.42813
-4.11607
2.91454
2.7459
-4.66946
2.40879
-1E-5
-5.05643
7.20717
1E-5
-0.61419
-1E-5
1E-5
1.7914
1.28687
-0.50258
1.7914
11.19548
7.32066
-0.61419
18.39994
4.43508
-14.19003
9.93844
-3.11828
-5.22217
-1E-5
1E-5
6.98027
2.57732
5.05597
16.8927
-2.89625
-1E-5
1E-5
-1E-5
12.62792
12.57054
9.02629
0.50725
10.76923
-27.75469
-1.01283
1.77781
-6.04354
1E-5
3.05185
4.84136
11.80768
8.44085
4.5853
-8.53801
-6.79334
0.76108
-3.0318
0.50725
4.5853
29.53302
-10.028
-5.29249
24.17642
3.81795
0
2.03234
-1.51841
4.84136
1.01506
4.32938
4.07359
7.92497
-1E-5
13.10888
3.81795
5.3539
4.07359
11.54786
-4.79109
9.47429
13.10888
-12.99295
-0.25342
1E-5
1.01506
9.47429
0
7.15219
0
-6.04354
-1.51841
3.05185
-7.29252
-2.27573
3.30708
-1.26569
-12.00686
17.559
-4.54018
9.733
-0.75983
-0.25342
-0.50669
-0.50669
-1.77099
-1.01283
3.05185
8.44085
-0.25342
11.28817
1.01506
2.03234
18.61194
0
2.79677
-0.25342
-6.04354
5.867
8.699
-1E-5
1E-5
-0.25342
2.28701
12.58798
-1.51841
-0.25342
-7.54189
5.09756
-0.75983
1.77781
-0.25342
3.81795
5.867
20.7245
-0.25342
5.867
-9.53189
2.28701
-1.51841
0.25356
3.56244
-2.02343
5.09756
10.25083
-0.50669
3.81795
-1E-5
-10.27585
0.76108
-0.75983
-6.04354
-1.77099
4.84136
1.52342
3.56244
1E-5
-2.77991
5.61038
-6.79334
2.54182
-3.28354
1.52342
11.54786
-6.04354
11.02863
-1.77099
5.09756
-2.77991
-4.03794
-2.27573
11.54786
1.77781
1.01506
-2.77991
-1.01283
5.09756
3.05185
-1.26569
14.41356
3.05185
-7.54189
-1.51841
2.28701
8.18284
7.40964
13.10888
-2.27573
-4.28913
1.01506
-0.25342
-3.0318
-3.28354
-3.0318
3.81795
-1E-5
9.21572
7.92497
14.41356
4.5853
-0.75983
6.12376
-1.26569
-2.52789
-0.75983
-0.75983
0.25356
6.12376
-2.27573
-0.50669
-0.75983
6.6377
3.81795
-4.79109
1.52342
3.05185
7.40964
2.03234
1E-5
-1E-5
1E-5
1.01506
11.54786
-5.29249
7.66723
-3.53515
-1E-5
1.52342
1.52342
3.81795
0.25356
-1.26569
-1.51841
-2.02343
0.76108
8.18284
8.699
3.30708
-8.78669
-12.74664
8.699
2.54182
-2.27573
-2.02343
9.21572
1.01506
-0.75983
5.3539
8.699
1E-5
18.61194
-1E-5
1.77781
3.56244
1.52342
1.52342
-0.50669
0.25356
-9.78002
-0.75983
-3.53515
-1.26569
1.01506
1.26917
-8.04023
7.15219
-3.28354
5.3539
-5.54298
-11.51298
11.02863
-4.28913
2.79677
-2.77991
39.04113
12.84836
-7.29252
-1.01283
-0.25342
13.63033
4.07359
-1.77099
6.89487
5.3539
4.5853
11.02863
5.61038
2.03234
-0.25342
4.84136
-10.52355
-1.77099
-1.77099
5.61038
-4.54018
9.47429
9.21572
1E-5
-1E-5
1E-5
4.07359
0.50725
0.25356
-1E-5
1E-5
-1E-5
1.77781
3.30708
2.79677
1E-5
3.05185
1.52342
-0.50669
11.54786
-1.51841
9.21572
6.6377
4.07359
-2.27573
-3.28354
7.92497
-7.043
-1E-5
1E-5
-1E-5
1E-5
0.76108
-1E-5
-0.75983
0.25356
1E-5
0
0.50725
-2.77991
-0.50669
-3.0318
-1E-5
-3.78661
0.76108
-0.75983
7.15219
-11.75999
-1.77099
5.3539
12.06764
7.15219
-0.50669
7.66723
-2.27573
7.15219
1.52342
0
0.25356
6.89487
-0.25342
-3.78661
1.01506
-2.27573
4.07359
-1.01283
8.44085
-13.97681
15.19804
3.30708
2.03234
3.81795
1E-5
2.79677
12.06764
-2.27573
-2.02343
-1.51841
-8.28919
10.50996
1.26917
-6.79334
7.15219
2.79677
-1E-5
-2.77991
-4.28913
9.47429
10.76923
17.82203
-11.51298
5.3539
11.02863
0.76108
-1.01283
10.76923
-5.04185
2.03234
0.50725
-5.04185
-2.02343
3.56244
3.56244
-1.77099
-1.01283
-8.78669
-2.27573
-2.27573
0
-3.53515
1.01506
3.56244
-2.77991
2.79677
5.61038
2.54182
3.56244
-0.75983
1.01506
1E-5
-6.29361
-4.28913
-1E-5
1E-5
-1E-5
4.07359
-6.04354
6.12376
7.40964
5.09756
-4.54018
-1.01283
0
0.76108
4.5853
-3.53515
-2.52789
6.89487
0.25356
1.26917
-1.51841
1E-5
2.28701
3.05185
-1E-5
1E-5
-1E-5
-1.01283
1E-5
3.81795
-6.79334
7.15219
-5.54298
-1E-5
1E-5
-1E-5
-0.25342
5.61038
7.92497
-2.27573
-1.26569
0.25356
-3.78661
7.92497
1.77781
-3.53515
0.50725
17.82203
10.25083
5.3539
5.867
-1.51841
5.867
-1.26569
-2.27573
3.56244
-0.50669
1.52342
-7.54189
1E-5
2.28701
-1E-5
1.26917
0.50725
0
8.44085
0.50725
1E-5
-1E-5
1E-5
1.77781
2.03234
13.10888
4.84136
-2.52789
9.733
-3.28354
-0.75983
0.76108
7.40964
18.61194
-3.0318
-0.50669
11.80768
0
-1E-5
-0.75983
-4.03794
5.61038
13.63033
-2.27573
-2.02343
-3.28354
0.50725
4.32938
-6.04354
0.50725
20.7245
-5.79333
14.41356
1.77781
1.26917
4.84136
-0.25342
-3.53515
7.66723
1E-5
-1E-5
12.58798
1E-5
-1E-5
1E-5
-1E-5
1E-5
-1E-5
2.79677
7.15219
0
1E-5
-4.03794
-1.01283
5.09756
5.61038
13.89127
6.89487
-0.50669
1.77781
-3.78661
-5.04185
7.66723
1.26917
-1E-5
1E-5
-1E-5
1E-5
-1E-5
1E-5
2.54182
-1E-5
1E-5
9.733
1.77781
2.79677
4.84136
-0.25342
-5.04185
-2.27573
1.26917
1.26917
0.50725
16.24596
-5.79333
2.79677
-5.29249
-8.53801
-0.25342
4.32938
3.30708
2.54182
-1.01283
9.47429
-1E-5
-2.27573
7.92497
-0.50669
-3.78661
6.12376
2.28701
2.03234
-0.25342
6.6377
12.06764
6.38066
2.28701
0
8.95729
2.54182
7.92497
1E-5
3.56244
-12.25359
2.28701
-1E-5
-1.26569
7.66723
3.30708
7.40964
-5.54298
-5.79333
5.61038
6.38066
8.18284
7.92497
1E-5
-1.26569
12.06764
4.5853
16.64563
2.54182
8.95729
0.25356
-6.54355
-1E-5
1.01506
0.25356
0
-5.29249
6.89487
23.37773
-5.29249
14.93641
-0.25342
-0.50669
1E-5
2.03234
5.867
-1E-5
1.52342
1E-5
-1E-5
-3.0318
1E-5
-1E-5
1E-5
-1.26569
6.38066
5.61038
-5.04185
3.81795
0
1.01506
-1E-5
-0.50669
1E-5
-4.28913
8.95729
-1.01283
-0.75983
5.3539
8.44085
-4.79109
3.81795
0.50725
6.6377
7.40964
16.77076
-1E-5
1E-5
-1E-5
1E-5
2.28701
6.89487
-12.00686
-1E-5
-1.01283
3.81795
1.26917
1.77781
0.50725
1.26917
-4.28913
14.41356
1E-5
-1E-5
1E-5
2.79677
1.01506
2.28701
-4.28913
-0.50669
2.79677
2.03234
2.54182
1.77781
9.21572
5.3539
0
-1.51841
0
-1.51841
3.56244
-0.75983
6.38066
2.03234
-3.78661
5.867
1.01506
-1E-5
6.38066
3.30708
6.6377
1E-5
7.15219
-3.78661
9.21572
7.92497
2.28701
-1.26569
12.58798
1.52342
1.26917
3.81795
-12.25359
-4.03794
0
0
2.03234
0
0
23.64382
-1.77099
-8.53801
-1.26569
-1E-5
1E-5
-1E-5
1.26917
-1.26569
-1.77099
-2.27573
4.5853
-3.53515
5.867
5.61038
1E-5
-1E-5
-2.77991
4.32938
4.5853
4.32938
-4.28913
3.30708
-0.50669
15.19804
19.66711
-5.04185
3.05185
-7.29252
4.84136
-11.01855
2.03234
4.5853
1E-5
-9.53189
5.867
4.07359
-5.79333
1.52342
5.61038
3.05185
2.28701
-5.04185
13.36954
-1E-5
2.79677
0.25356
4.32938
-5.54298
-4.28913
1.01506
1E-5
-1E-5
4.5853
7.66723
-5.54298
2.03234
2.03234
-2.52789
2.03234
3.56244
-3.0318
1.77781
10.50996
-2.02343
1E-5
-1E-5
1E-5
-5.29249
7.66723
-1E-5
-1.77099
0.76108
1.77781
2.03234
-1.26569
0.50725
-0.50669
-6.79334
-2.27573
5.09756
1E-5
-2.27573
1.26917
-6.54355
3.05185
1.26917
6.38066
1.52342
-5.54298
-0.75983
-0.75983
-0.25342
0.50725
-0.25342
-5.04185
-3.28354
2.28701
0.50725
-1.01283
-8.04023
-5.29249
-12.50019
-3.0318
-4.28913
8.44085
2.79677
9.21572
4.5853
4.07359
4.07359
-1E-5
1E-5
0.76108
-1.26569
0.76108
-1E-5
1E-5
-0.50669
-5.29249
-1.51841
2.79677
1.26917
-1E-5
1E-5
-1E-5
1E-5
0.76108
2.54182
-5.79333
-4.79109
2.03234
4.84136
-10.52355
-3.78661
-2.27573
-7.54189
14.93641
-5.79333
-6.79334
5.61038
-1.01283
19.13924
3.81795
15.69511
20.9856
9.14736
-5.22292
12.10768
9.63949
28.77085
13.81533
18.30549
3.82131
5.12012
13.04339
1.98747
-7.65387
0.16083
4.74093
5.49961
24.46865
4.25385
13.9809
21.20959
1.98747
1.44948
1.6646
1E-5
-1E-5
-10.96183
8.54656
2.20284
8.71034
8.4374
-0.37505
4.84924
1.61081
2.57998
7.34722
0.37535
11.17377
8.54656
18.41687
-2.67223
16.41575
3.60519
1E-5
8.32827
6.6943
7.12948
10.7349
-1E-5
10.13212
-1.87219
17.19301
-5.16992
1.61081
-0.9103
17.47089
2.57998
9.80364
-6.12285
-8.75927
5.87942
12.3827
6.6943
-6.49288
6.09658
9.58478
0.16083
10.62525
7.23833
-5.06392
0.32171
4.74093
3.82131
2.09514
-4.63965
3.33518
1.23445
9.58478
11.88777
12.16267
-8.18059
9.91311
-11.01414
24.35592
18.41687
2.84956
1E-5
-0.53569
0.8047
-4.05563
-3.84307
-3.57724
5.44538
-7.70657
2.31057
9.31135
1.39571
5.01175
-5.11693
10.13212
2.4722
101.76382
9.31135
4.41615
-3.15157
-5.80543
-5.32889
-11.27559
23.45498
15.14148
3.65921
14.25698
0.64365
12.3827
8.32827
4.47027
9.91311
0.32171
-3.63042
14.0361
-1.28461
9.31135
-5.85835
46.51556
52.17913
19.53209
5.98798
13.15359
4.25385
6.85744
-4.90487
-5.5937
5.33694
3.98347
-6.65138
3.2812
-22.8287
17.6377
21.77
26.33229
-1E-5
12.05269
-1.01728
9.03807
10.57043
39.33565
-2.13903
-1.28461
25.93641
-5.38186
137.37761
0.8584
4.79508
1.07325
7.45612
42.65121
1E-5
5.71661
-16.67839
-11.69358
7.94651
8.9288
19.36465
-0.21435
2.52609
-5.96417
0.48265
-1E-5
3.71324
3.11929
3.44317
-3.63042
6.2052
-5.64664
-2.19237
4.25385
5.17431
19.69959
1.23445
1E-5
-1E-5
-2.35238
7.83749
-2.08567
-7.12652
2.90349
-6.2286
11.61303
-4.0025
9.53008
2.84956
1E-5
17.35972
0.96581
0.48265
2.84956
-1.23116
27.35168
3.11929
-4.10876
2.52609
-7.443
-1E-5
-0.4286
1.6646
1.07325
-6.65138
19.53209
-8.54893
13.04339
0.21445
3.87536
9.03807
-5.32889
-5.5937
7.67401
5.87942
-4.37428
-0.32149
-5.43483
11.33845
17.35972
-2.03231
23.0051
3.06533
25.202
2.4722
18.584
1E-5
0.8047
-1E-5
1E-5
-1E-5
5.6081
10.78974
-5.96417
2.2567
1.7722
1E-5
-1E-5
1E-5
-1E-5
5.55385
-8.81184
-2.61893
11.61303
1E-5
-4.7988
13.9257
26.72848
-2.77879
-1E-5
1E-5
-1E-5
1E-5
-5.91126
-1E-5
1E-5
4.74093
4.30794
6.25952
3.65921
21.20959
88.72889
49.87478
4.30794
-2.93859
-5.85835
-4.63965
-2.29905
8.81956
44.87283
37.13652
-4.53352
12.54779
11.83281
15.30751
5.66235
-9.17965
36.32858
-9.33719
19.64375
11.44826
19.69959
38.23496
9.58478
83.48284
649.78027
31.84953
8.21917
5.33694
7.1839
9.85837
7.40167
10.29644
0.69733
-7.07375
15.36286
-13.41358
9.03807
-1E-5
-2.72551
1E-5
-0.69628
0.53631
-1E-5
1E-5
5.87942
12.3746
7.61953
28.08916
62.06303
5.71661
127.15846
9.6942
-1E-5
-3.57724
7.02065
-4.53352
0.16083
1E-5
3.55118
29.05515
-6.38719
-1.44494
3.01138
6.58557
-1.23116
-1E-5
-2.77879
1E-5
0.37535
5.12012
1.87982
-15.48934
-13.77756
1.23445
6.09658
-0.32149
-7.96998
-3.73676
-1.71202
3.60519
2.95743
0.429
7.23833
-13.30953
-0.10719
-1.3915
-1.07076
4.0916
-6.49288
-6.91541
7.07506
-3.84307
-5.69958
6.25952
2.41831
4.14568
0.21445
-6.59855
2.0413
-12.89308
3.33518
-4.21498
-3.25803
10.89943
-1E-5
-0.69628
1E-5
-0.48215
0
3.71324
16.1939
13.64981
-1E-5
-6.54572
2.57998
2.52609
1E-5
-1.71202
-7.65387
4.9034
-1.01728
-1E-5
1E-5
-3.73676
19.58792
56.17555
3.2812
-1E-5
1E-5
-1E-5
1E-5
-1E-5
1E-5
-1E-5
4.36204
-6.44004
3.49717
1E-5
2.0413
-1E-5
3.33518
-0.8033
31.22092
18.08279
-0.53569
2.52609
0.64365
27.69193
135.90074
1417.42212
272.1759
13.70497
-4.10876
15.80591
15.80591
25.48434
11.06402
16.02758
21.88216
242.58986
28.37309
-6.9682
2.74171
670.44763
1088.40125
36.7324
-3.36446
1.50325
1.55702
-11.64135
-4.05563
4.95757
-12.52837
-4.7988
3.01138
1E-5
4.57851
0.10721
-1E-5
-4.58659
3.60519
1E-5
-1E-5
-3.89622
-1.71202
7.78299
165.45523
12.82482
12.80091
8.21917
3.11929
-2.99185
4.25385
9.74892
-4.05563
-1.33806
6.36818
1E-5
32.04698
-4.85184
-6.33433
-1E-5
-4.0025
23.06131
-4.10876
-6.75701
20.31423
4.25385
17.80456
385.97174
-14.297
-9.96679
20.92962
-0.48215
-8.18059
-1.12423
-7.54845
1.39571
-1.76542
0
16.85975
-3.0451
11.61303
15.30751
-2.93859
19.47627
6.04228
-3.0451
-2.35238
0.10721
-0.64275
-0.4286
3.01138
13.15359
-6.01707
-3.73676
4.95757
27.97564
-2.61893
2.90349
1.07325
17.52649
20.48199
-3.0451
-6.38719
1E-5
-1E-5
0.58998
1E-5
-3.09834
9.63949
-1E-5
1E-5
-6.06996
-3.57724
-1E-5
1.23445
1.87982
1.71839
-7.33753
9.31135
1E-5
9.74892
115.37418
3.98347
-1E-5
9.63949
125.49145
16.74871
-11.01414
5.39116
15.25216
-5.01091
7.07506
0.75101
14.31221
-1.23116
4.52439
-3.31124
26.67187
70.3325
6.04228
6.36818
23.11753
-4.53352
1E-5
10.07735
8.00103
6.53121
1758.58655
-1E-5
21.77
1E-5
8.98343
77.72474
14.31221
15.91673
46.39806
29.45343
5.55385
-9.07459
-1E-5
5.49961
7.84435
37.59874
33.91208
4.25385
1E-5
-1E-5
1E-5
43.41023
104.69138
63.71069
19.19726
124.95883
22.05044
7.29277
-0.8033
15.19682
-1.07076
-1E-5
-1.71202
25.48434
7.7285
2.95743
-0.32149
288.85422
10.29644
18.2592
-3.47086
628.7337
1E-5
0.64365
-1E-5
4.47027
13.81533
-0.9103
-4.21498
1E-5
-1.76542
3.92941
8.16462
1.61081
-1E-5
6.80306
1E-5
6.42252
-1E-5
1E-5
-0.10719
9.85837
24.8634
893.71289
490.54724
-11.32786
-1.87219
0.429
-15.28221
-2.56564
5.87942
-9.75703
22.66796
-3.63042
156.30122
19.64375
99.15637
78.53095
6.42252
22.27491
38.69814
13.87051
-3.73676
4.30794
9.85837
3.65921
9.20202
9.6942
-17.2459
-5.5937
82.82256
507.37576
3332.53418
68.01032
575.93207
4.9034
-1E-5
3.06533
1E-5
-1E-5
-3.31124
5.82514
-1.1777
6.04228
6.31385
1E-5
0
-12.94516
-1E-5
1E-5
-2.83207
18.97417
-7.39027
-2.35238
23.17376
72.78662
7.45612
-2.56564
5.71661
9.47539
-4.0025
-7.49573
7.23833
17.30414
0.429
-4.16187
-0.53569
9.20202
-20.07216
28.0324
4.84924
7.07506
14.92021
18.86266
25.48434
0.32171
-1.1777
8.49198
6.31385
12.27267
5.49961
-0.8033
6.42252
6.15089
0.429
9.96785
3.2812
10.78974
1.2882
13.37407
-0.9638
5.33694
-2.29905
0.53631
4.19976
-1E-5
8.60115
1.23445
1.6646
1.93364
-12.00681
3.2812
-6.59855
13.15359
29.11203
19.69959
6.09658
6.2052
2.68779
20.42606
0.75101
1E-5
0.75101
27.01166
8.11009
12.54779
6.09658
33.95705
28.42989
-1.6052
210.45738
-3.09834
1.71839
-1E-5
-0.58923
1E-5
10.13212
-10.07164
19.64375
-7.23204
1.71839
5.87942
-1E-5
11.39335
1.18071
1E-5
-1E-5
1.07325
1E-5
2.79563
2.57998
1150.3053
136.76851
138.12274
1648.82922
14.69903
3.98347
-1.87219
-4.58659
3.06533
-1.1777
12.71293
-4.7988
-2.99185
-7.23204
7.78299
-2.35238
-1E-5
6.15089
3.60519
1E-5
8.87418
1.55702
7.61953
22.37024
1.93364
33.10902
18.47257
1.93364
-5.43483
24.41228
1540.41382
378.86618
101.46844
76.94949
-5.2759
-0.9103
4.47027
-1E-5
-1.6052
62.74457
-5.64664
-5.11693
1E-5
3.33518
1.39571
-1E-5
42.24295
11.95167
4.95757
-8.91696
5.55385
-5.5937
2.31057
2.2567
24.69419
-7.28479
15.86132
26.95501
11.66797
3.65921
3.76727
-0.9103
-0.16077
8.16462
15.41822
3.76727
28.2595
25.25846
-11.11874
15.69511
13.42921
-3.31124
8.38284
15.30751
0.64365
-1.76542
-4.63965
6.36818
5.06593
3.82131
-3.89622
-6.12285
-2.08567
16.08302
0.48265
3.92941
5.98798
1E-5
-2.29905
2.41831
-3.47086
-3.73676
-0.48215
-5.11693
10.46082
9.47539
11.22865
-1E-5
1E-5
19.25305
-17.60665
-5.91126
-4.63965
0.21445
6.04228
8.49198
6.31385
11.00915
-1E-5
1E-5
0.16083
6.2052
2.4722
14.92021
-3.68359
-2.4057
-8.33849
11.17377
12.16267
4.36204
2.09514
5.33694
-1.49836
7.34722
52.36295
-5.06392
-4.48045
0.75101
7.61953
104.23914
-1E-5
3.60519
1E-5
-1E-5
-4.37428
-6.28147
1E-5
2.52609
-1E-5
1E-5
0.64365
12.71293
-5.75251
0.0536
-1E-5
0.58998
2.14899
4.03753
1.6646
-2.56564
214.38249
15.86132
7.02065
-1.76542
0.0536
-6.12285
7.56505
24.69419
1.98747
-11.01414
2.31057
11.61303
-4.37428
-5.2759
3.55118
-9.86192
-4.7988
-6.38719
1E-5
-1E-5
-5.85835
-0.69628
34.83135
6.31385
53.9803
3.98347
-8.75927
1E-5
5.39116
1.39571
-4.37428
-1E-5
-0.37505
13.65913
4.68678
-1.01728
-0.9103
-10.49078
6.2052
4.36204
1E-5
10.40602
3.65921
3.49717
-1E-5
-2.67223
4.95757
0.8047
-5.16992
-2.03231
4.0916
8.65574
-6.54572
22.21878
0.32171
1E-5
-1E-5
11.94274
2.57998
8.4374
10.35122
-2.61893
0.26808
1E-5
1.2882
5.71661
-16.42018
-3.41766
2.09514
-1.3915
21.04159
12.05269
-1.23116
4.84924
-6.91541
-1E-5
1E-5
-6.44004
-1E-5
1E-5
-0.32149
-8.39111
8.49198
6.47686
17.0819
10.07735
1.07325
2.74171
-1E-5
1E-5
-1E-5
2.57998
2.52609
1E-5
-1E-5
1E-5
-1E-5
1E-5
-1E-5
0.53631
18.41687
25.99294
-2.72551
10.46082
1.12698
-0.16077
-7.96998
10.7349
4.03753
2.4722
0.26808
-9.44219
-0.53569
-3.09834
3.38917
1.2882
4.79508
-1.87219
-0.21435
4.63265
1E-5
11.83281
0.21445
-1E-5
1E-5
15.63972
8.05556
-1E-5
-4.53352
3.01138
1.98747
-6.80981
1.12698
-6.9682
1.6646
1E-5
9.63949
-9.02205
3.33518
-9.96679
3.2812
-7.39027
-3.57724
8.54656
3.44317
-9.44219
9.4207
-2.02926
-10.68429
-6.48318
-8.64121
-1.81608
21.17698
8.8607
-3.35941
1.76953
2.41467
-0.69523
-0.90894
-8.95615
-5.95525
18.77807
10.28078
-2.881
7.4992
11.26637
60.03831
36.50227
-10.99777
-5.90243
-8.27351
19.78087
7.4992
14.29036
11.48566
0.32123
17.33313
11.92455
8.69711
2.62991
14.01468
13.79424
11.6502
3.43797
-4.15564
-2.881
21.28884
-7.11588
6.03313
-1.33605
22.57698
12.14414
17.1112
16.94482
-9.79488
9.57021
15.11834
33.22924
18.5555
-2.881
27.98901
29.18053
-5.90243
-0.32101
1.23259
5.59961
3.11458
-0.69523
-10.00431
-3.09369
3.38405
6.52132
12.91349
6.73845
6.14157
-2.61501
0.48193
7.77119
-0.37448
9.24261
-4.68568
-7.95809
-7.9055
3.8695
8.04333
-1.33605
-5.90243
36.21435
4.30143
5.32886
-9.06108
7.98889
69.79195
152.45432
33.802
37.1939
13.95956
20.11558
8.47909
-0.32101
9.84338
13.07851
8.37011
11.86966
26.5176
0.21413
6.14157
8.53358
2.09198
-6.06089
-6.43042
4.95007
10.99239
-8.53619
9.57021
-7.69507
-4.63271
0.37479
-13.02995
17.72174
3.11458
-4.63271
20.78568
-1.01575
-2.72142
10.17139
10.06203
-8.8512
4.89599
4.40948
3.92347
0.85711
9.62484
-0.42796
-6.64144
-5.26801
3.0607
-6.69418
-0.74867
8.31563
3.16846
6.08735
-6.37765
-7.37924
-1.01575
-1.01575
8.47909
13.29862
-7.8003
-6.69418
-4.31472
13.73915
-15.72483
-22.33774
-1.38941
-3.51877
6.95568
14.12493
-2.40209
-2.61501
-0.37448
14.89741
0.69628
19.78087
-3.67807
2.68374
-2.24235
0.74988
12.74853
8.37011
21.34478
32.54276
4.8419
15.22885
3.43797
4.89599
14.73178
-7.48454
-1.97597
11.26637
-2.881
-2.40209
14.95263
5.70795
1.39361
-14.48313
7.8256
10.06203
4.46351
8.96979
14.73178
-7.64245
-0.80209
26.00925
52.8732
6.30428
11.15676
-0.90894
-0.64179
5.49129
12.03433
2.03823
-1.49611
3.38405
-6.79965
8.20669
-6.32487
1.82325
5.32886
1.12528
0.96436
1E-5
71.8723
44.97781
-6.27209
12.63858
-1.17593
-5.37381
-0.32101
5.11237
-5.74391
2.62991
-12.04109
1.01799
-3.30628
5.16649
0.85711
10.55435
-6.32487
6.62987
-8.06326
-0.10703
12.03433
-3.73116
3.16846
1.98447
0.16059
51.5101
33.57282
1.7158
6.73845
5.81632
8.80616
22.40877
7.28171
9.40639
0.53551
-0.85552
-8.06326
-4.47374
1.55468
4.8419
7.01
-1E-5
-0.85552
1E-5
7.88002
-1E-5
10.33548
-8.3786
-5.32091
31.57176
5.43714
10.77332
95.42073
46.5597
1.28626
-6.95779
-2.2956
2.89911
4.08542
6.57559
-5.79675
6.41279
14.62138
3.97745
-0.32101
-1.81608
-5.21511
2.52228
5.383
-9.89961
0.64268
14.5662
87.26373
-2.881
5.00417
-2.93419
5.11237
9.0789
-0.74867
0.48193
-3.35941
10.4449
0.53551
0.96436
10.66383
0.16059
4.13941
30.48866
-0.48142
8.96979
107.36385
-2.82782
18.72241
14.67658
1.7158
2.79141
4.78783
476.49551
14.23521
-0.48142
20.39468
-2.2956
29.12372
3.8695
7.17301
-2.13582
18.82534
1E-5
-1E-5
1E-5
3.92347
-1E-5
1E-5
-1E-5
16.14743
-0.10703
-2.98736
4.62564
21.8485
16.88938
86.51021
9.62484
0.42836
57.40073
-6.32487
-5.79675
4.24742
3.43797
25.10674
7.71678
12.3089
0.21413
-1.38941
15.6158
-2.40209
3.76158
-12.40567
-2.13582
-0.64179
6.90136
10.33548
-5.95525
20.2272
5.383
12.96849
3.59975
8.96979
3.54581
1.50098
-1.38941
6.62987
-2.82782
7.33608
-5.90243
0.42836
27.93235
2.89911
-2.34885
0.05352
-6.37765
4.30143
3.16846
12.74853
7.55358
-5.37381
-3.04053
6.46705
25.27584
88.52162
17.83282
30.31784
1E-5
-1E-5
2.84526
-4.20867
60.37751
-1.06915
-6.06089
1E-5
-7.64245
17.83282
8.47941
29.9195
0.58909
33.13354
-1.38941
4.89599
-9.37571
14.12493
10.17139
48.22468
121.0164
299.5206
4.8419
-7.53719
10.11671
25.38861
3.81554
0.32123
19.61359
20.2272
-6.95779
3.00683
13.0235
5.05827
6.08735
-3.94345
-1E-5
-4.57972
5.65378
-7.69507
-4.20867
-6.37765
-12.6659
-10.10899
-15.51813
3.8695
3.43797
-1.65612
-6.00807
6.68416
-3.62498
-1.06915
-2.881
11.04718
6.41279
-3.73116
12.03433
14.12493
70.09744
27.02646
8.26116
-10.99777
6.41279
4.13941
-18.14615
11.6502
6.14157
2.41467
0.80349
1E-5
13.94156
6.41279
4.40948
6.1958
9.95269
-3.62498
-1E-5
2.57609
9.57021
15.00786
15.11834
1E-5
-3.67807
5.65378
-2.77462
-0.21403
33.802
8.15223
-1.81608
-3.67807
2.62991
24.59962
-5.53246
3.11458
1.01799
12.74853
11.97944
69.73087
-4.57972
5.76213
23.47501
12.69355
0.16059
18.38863
11.32118
5.22061
2.84526
-2.50856
-12.09319
-9.63774
-0.48142
5.92471
-6.1665
6.84705
-1.22931
0.58909
7.28171
-1E-5
7.33608
33.57282
0.69628
1E-5
5.05827
0.21413
6.14157
2.95297
-5.95525
0.58909
21.68053
21.7925
4.51755
164.70015
22.46483
15.28411
6.25004
-1E-5
-0.58834
6.30428
-8.3786
2.2533
-6.43042
-5.10927
1E-5
1.87699
-2.72142
11.48566
2.30708
9.84338
22.29667
0.51194
-28.24268
12.96875
10.34663
-8.61618
3.85339
17.98986
0.51194
9.82391
7.47868
3.33776
0
0
7.99885
11.39378
-5.84654
12.44319
1.79428
-4.32859
16.92853
-13.1113
22.52585
-1.78732
0.51194
1E-5
6.44005
4.88635
26.29214
11.65592
71.1581
437.53549
-1.53242
27.88911
15.60506
1.53753
17.45892
6.69949
34.73075
16.39872
3.85339
-1E-5
-9.86943
14.81268
-5.34112
-5.0882
-1.02218
1E-5
-6.6036
-0.76685
-2.04209
5.92158
-5.34112
-3.5677
-1E-5
1E-5
-1E-5
5.66256
4.6279
0.51194
-1.78732
1E-5
-1E-5
5.66256
3.5955
1E-5
-1E-5
1E-5
-7.10759
-1E-5
5.66256
-1.78732
69.26469
12.18063
59.14143
51.16795
-3.5677
-7.61102
9.30175
2.3082
4.36959
6.44005
2.05117
92.29724
144.86997
1.28092
31.17538
7.73869
15.60506
18.25555
21.45487
-0.25576
13.75815
-10.11966
17.45892
17.45892
3.33776
5.14494
22.79395
-1.53242
18.52138
5.40368
5.66256
43.30568
12.44319
1.79428
-6.85567
8.51959
3.5955
6.69949
4.36959
16.92853
-2.55119
4.88635
0.2559
1E-5
-1E-5
1E-5
-1.02218
-2.80553
2.05117
-2.55119
-13.1113
6.95908
12.44319
17.72432
0
-1.02218
12.44319
-11.36866
1.53753
25.48274
7.73869
-1.27737
2.3082
4.11142
-1.53242
6.44005
30.35832
49.70946
6.69949
7.47868
0.2559
2.3082
-1E-5
1E-5
0
2.8227
-1E-5
11.39378
-0.76685
36.65511
1.79428
1E-5
-1E-5
1E-5
-1E-5
1E-5
-1E-5
-5.0882
-5.0882
1E-5
-1E-5
1E-5
-1E-5
-2.55119
-11.11914
1E-5
-3.46375
-1E-5
1E-5
-1E-5
1E-5
2.56538
-1E-5
6.44005
1.02445
-4.32859
1E-5
-1E-5
-3.05973
4.36959
-4.0751
-6.85567
1E-5
2.05117
2.05117
-1E-5
1E-5
1.53753
0
-4.0751
1.53753
86.95812
22.94325
3.08016
8.51959
5.66256
-1E-5
5.40368
-4.58193
2.8227
-0.76685
-1.02218
-6.35139
8.25915
-9.11791
14.02157
0.76812
-1.02218
1E-5
-6.6036
-1.27737
-1E-5
-2.29671
1E-5
-4.58193
-1E-5
1E-5
-1E-5
1E-5
2.8227
-5.84654
-1E-5
5.14494
1.53753
2.56538
2.05117
4.6279
-3.31379
-1.53242
4.88635
19.05347
1.53753
-1.53242
1E-5
2.3082
-1E-5
-1.53242
1E-5
-1E-5
8.78017
2.8227
-1.78732
-10.61969
3.33776
-0.76685
-2.29671
1.79428
-4.83514
1.28092
3.08016
3.5955
2.3082
1.53753
1E-5
2.56538
-1E-5
-3.5677
1E-5
2.3082
-1E-5
-2.04209
-1.78732
1E-5
-1E-5
-4.58193
-4.83514
-4.83514
1E-5
-1E-5
1E-5
-1E-5
1E-5
-1E-5
1.02445
-2.55119
1E-5
-1E-5
1E-5
-1E-5
1E-5
-1E-5
1E-5
1.02445
-0.76685
-9.36856
0
2.05117
0.76812
-3.31379
14.02157
-0.25576
-1E-5
-4.32859
0.51194
-4.32859
1E-5
-1E-5
1E-5
-1.78732
3.5955
2.05117
4.11142
-6.85567
0
1.79428
3.33776
-0.51137
0
4.88635
5.92158
7.21881
-1E-5
1E-5
1.53753
3.08016
4.36959
-3.82147
-1.27737
-6.09903
-3.5677
8.78017
-6.85567
-0.51137
5.14494
8.51959
5.92158
3.33776
-0.76685
1.02445
-0.25576
-4.58193
2.3082
-5.84654
4.6279
-4.58193
5.66256
-6.09903
3.5955
4.6279
-11.93741
-8.61618
3.5955
6.18074
4.11142
0.51194
-1.02218
-4.58193
-1E-5
1E-5
0.51194
-0.25576
7.47868
3.5955
3.5955
0
-2.55119
0.51194
-1E-5
1.28092
-11.36866
9.04089
-1.78732
0.2559
1E-5
10.34663
2.56538
0.2559
-3.5677
0.51194
-3.05973
2.05117
2.3082
3.08016
-2.29671
0.76812
-2.29671
-0.51137
7.73869
-1E-5
1E-5
-1E-5
-2.55119
1.02445
1E-5
-1E-5
14.28513
4.6279
1E-5
-1E-5
2.8227
-0.51137
0.2559
3.33776
-8.86712
9.04089
3.08016
-4.58193
3.33776
0.2559
7.73869
1E-5
-1E-5
1E-5
4.11142
-4.32859
4.36959
-9.61907
-1E-5
-0.25576
2.3082
8.78017
5.14494
0.76812
-4.0751
5.14494
-4.32859
-5.5939
0.2559
1.02445
0.2559
1.53753
0.2559
1E-5
1.79428
1.02445
0.2559
-1E-5
1E-5
0.76812
5.65999
54.85609
1.28092
20.38616
-7.86253
-1E-5
0.51194
-5.5939
16.66356
1.53753
1E-5
-10.36974
-8.11388
-3.31379
8.51959
-1E-5
0.2559
-2.80553
7.47868
-0.76685
14.28513
-13.35968
1E-5
3.85339
-1.27737
-1E-5
1E-5
-1E-5
1E-5
-1E-5
-1.78732
3.85339
1E-5
-1E-5
-2.55119
-1.02218
-0.51137
1E-5
-5.34112
-1.27737
4.88635
8.25915
-1E-5
1E-5
-1E-5
9.56276
17.19365
11.13178
-5.0882
3.5955
-4.32859
6.18074
-1.53242
11.65592
-5.84654
5.92158
3.5955
-9.61907
-4.0751
-3.31379
1.02445
-4.83514
1.02445
1.79428
5.40368
-0.51137
1E-5
-1E-5
-3.5677
4.6279
-0.25576
1E-5
3.08016
0.76812
-4.32859
9.82391
-7.10759
3.85339
1.02445
-3.82147
-2.04209
-4.0751
2.3082
3.5955
1.79428
8.51959
0
0.51194
-1E-5
4.36959
4.88635
0.51194
8.25915
-2.55119
3.08016
3.5955
1.79428
-3.5677
1E-5
2.8227
-1E-5
1E-5
15.60506
0.76812
-1.53242
-0.76685
-1E-5
1E-5
-3.5677
-1E-5
1.53753
-3.82147
2.05117
11.39378
11.9182
1E-5
3.08016
-1.02218
3.33776
-1.02218
4.88635
-7.10759
-1.02218
-1E-5
4.11142
-1.02218
1E-5
14.02157
41.11671
-1E-5
1E-5
-2.80553
14.28513
9.30175
4.88635
4.36959
3.33776
10.6082
0.51194
2.56538
-1E-5
1E-5
-7.86253
-0.51137
3.5955
6.18074
-1.78732
-4.83514
-3.5677
4.11142
-0.25576
-8.11388
-6.6036
-1E-5
1.53753
9.82391
8.78017
0.2559
-1.78732
3.08016
8.25915
0.2559
1E-5
-1E-5
1E-5
2.56538
2.3082
-0.48972
1.53753
2.56538
1.28092
0
-1E-5
-1.53242
1E-5
-1E-5
1E-5
2.04466
-1E-5
17.98986
1E-5
-1.27737
-1E-5
1E-5
5.92158
-2.80553
4.36959
5.66256
0.51194
-0.25576
-1E-5
4.6279
-8.3651
1.28092
3.5955
-12.11635
-5.84654
-5.34112
0.51194
-0.51137
1.79428
7.99885
-11.36866
-0.25576
14.54883
-6.6036
-1.27737
1E-5
-1.02218
-6.09903
5.92158
-1.02218
12.18063
1.28092
-1.78732
-0.76685
3.33776
-1E-5
1E-5
5.40368
-1E-5
1E-5
-1E-5
1E-5
-6.09903
-11.61803
-1E-5
-3.31379
-1.53242
3.5955
2.8227
18.25555
1E-5
0.51194
2.05117
-1E-5
1E-5
-1E-5
1.53753
1.79428
1.53753
-1.02218
1E-5
-1E-5
1E-5
3.5955
6.95908
-7.10759
1.02445
-2.55119
-4.58193
-6.09903
-0.76685
2.8227
-3.5677
1.02445
0.2559
-6.09903
4.11142
-1E-5
-3.05973
5.14494
-4.0751
1.53753
0
-3.05973
0.51194
2.8227
2.56538
1.53753
1E-5
-1E-5
1.79428
-4.0751
7.47868
-4.0751
11.65592
1E-5
-1E-5
1E-5
0.2559
1.79428
2.84679
-1E-5
3.08016
1E-5
-1E-5
0.2559
0.76812
1E-5
1.53753
1.28092
-1E-5
7.73869
-9.61907
1E-5
4.11142
-1E-5
1E-5
-1E-5
1E-5
-1E-5
1E-5
14.81268
-1E-5
0.76812
1.53753
12.7059
1.53753
0.76812
9.82391
2.05117
-2.80553
1E-5
-3.5677
6.95908
0.76812
0
-5.0882
-1.78732
-1.53242
-4.83514
1.79428
3.08016
8.51959
2.3082
-1E-5
0.51194
1E-5
-0.51137
4.88635
9.30175
-1E-5
-2.29671
1E-5
4.6279
-6.85567
-2.29671
0
5.92158
16.39872
12.18063
5.14494
-1E-5
5.40368
2.56538
0.76812
1E-5
-11.61803
4.6279
14.54883
-1E-5
4.11142
-3.05973
-2.55119
1.02445
2.8227
12.18063
-0.25576
2.3082
-2.55119
1E-5
-1.78732
9.30175
-1E-5
19.05347
-1.02218
-7.10759
6.95908
-1.27737
-1.02218
-11.61803
0.76812
-10.11966
-7.86253
1E-5
-1E-5
1E-5
3.5955
-3.5677
-1E-5
1E-5
-2.80553
0
-1E-5
1.02445
4.36959
8.25915
-1.27737
-5.34112
1E-5
1.28092
-1E-5
-1.27737
-0.76685
1E-5
-1E-5
1.53753
-0.25576
1E-5
-2.29671
-1E-5
0
2.56538
1E-5
3.08016
-1.27737
0
1.79428
0
-1E-5
1E-5
-1E-5
1E-5
-1E-5
1E-5
-1E-5
1E-5
-3.5677
7.73869
-1.02218
8.25915
-1E-5
1.02445
14.54883
6.18074
-8.11388
-2.80553
14.28513
2.3082
-3.5677
1E-5
16.39872
8.51959
1.53753
-5.84654
2.56538
20.38616
2.8227
-2.29671
-0.25576
6.44005
188.8564
1.79428
4.6279
3.33776
2.8227
-5.84654
-1E-5
-0.76685
35.88701
-2.29671
-1.27737
4.6279
1E-5
-3.5677
-1E-5
0.2559
6.69949
-2.29671
5.66256
-1.78732
-2.29671
1.28092
1E-5
-4.32859
-1.53242
10.86992
-9.11791
-1E-5
-2.29671
1E-5
3.08016
1.02445
-1E-5
1E-5
1.53753
2.8227
3.08016
-6.35139
1.28092
16.13402
-1.78732
-1E-5
1E-5
-2.29671
0
-1.78732
-1E-5
-0.76685
1E-5
-1.02218
-1.02218
-6.85567
4.6279
-2.55119
-0.76685
2.56538
9.30175
5.66256
1.28092
-0.25576
0
0.76812
-1E-5
1E-5
-1E-5
0.51194
-1.02218
5.92158
0.51194
0.51194
-1.27737
6.69949
-7.86253
-6.35139
11.9182
1.28092
6.18074
13.23174
12.96875
2.56538
2.56538
15.60506
1E-5
-1E-5
1E-5
-1E-5
1E-5
2.8227
1.02445
-2.29671
14.54883
8.51959
-6.35139
-1E-5
1E-5
-1E-5
5.92158
0.76812
1E-5
-1E-5
1E-5
-1E-5
2.8227
-2.29671
12.96875
1E-5
5.92158
-6.85567
-2.55119
-1.53242
-4.83514
9.04089
2.3082
4.6279
4.6279
-1E-5
-4.58193
-13.60792
4.84106
13.99995
-12.02744
0.8927
16.33235
-4.31986
10.70451
-3.49456
-3.25848
5.92367
8.45943
6.40563
-0.59417
17.56437
1.25026
3.46132
1.72744
9.55032
1.90651
-4.08421
-5.49626
1E-5
6.58649
-2.3721
7.91492
3.64106
-2.84505
-1.06896
3.70099
-0.71292
2.08565
-0.83163
-4.96726
0.11893
3.82086
6.34536
10.76534
6.70711
10.88701
-4.90844
11.98342
17.68774
5.50236
-0.05945
-2.13544
1.90651
10.03596
-7.07953
0
9.85379
0.53541
1.54844
-4.73195
-4.43764
-4.61425
-4.37875
12.2274
11.67861
-2.90414
-0.29718
-0.4754
8.3989
-2.07626
-2.78596
-3.78948
1.30988
-5.20244
-1.12828
-3.02228
-4.49651
1.30988
-5.20244
-1.12828
-3.02228
-4.49651
0.95227
1.19065
2.3246
4.78098
0.65448
-3.78948
-0.59417
-5.14366
10.58289
-4.73195
7.31063
-6.08331
6.22484
8.70164
2.3246
-13.64522
-6.43517
3.94077
5.56252
-1.36546
-0.71292
-0.4754
17.9963
1.54844
-5.26122
-0.17833
13.32684
8.33838
-3.96634
-0.05945
-8.71555
2.80289
1.78712
8.33838
-13.35678
9.97523
1.42915
7.73355
-1E-5
-13.70289
-0.23776
1.07145
5.92367
3.10206
7.67311
-4.61425
-5.31999
-4.84962
0.1784
-7.4891
-3.25848
0.95227
5.80326
0.59494
3.76092
24.52034
8.88337
11.92244
-5.90727
7.91492
-3.55356
1.96621
-4.14313
3.22178
5.08142
1.96621
-4.14313
3.22178
5.08142
0.11893
30.93886
0.83313
15.47175
13.63268
-5.78988
5.68288
-8.83217
6.2851
8.82279
-9.64771
-7.37212
18.30505
9.48965
-7.4891
1E-5
-1E-5
5.14153
10.33974
-6.96244
9.55032
-2.07626
0
-1.00964
3.40143
-3.02228
-5.26122
5.08142
-10.22932
6.5262
-10.34555
-3.61255
-2.43125
14.67398
5.56252
10.40051
0.53541
-8.36548
-1.60251
-13.24134
-2.07626
3.76092
1.54844
-4.49651
-3.73051
9.42899
-14.27914
-3.31751
1E-5
1.19065
-9.7641
0.35687
9.36834
6.82775
-1E-5
-3.49456
-0.416
-8.42384
0.11893
-7.31361
8.3989
7.85445
-5.08487
4.84106
0.23788
3.64106
7.85445
-5.08487
4.84106
0.23788
3.64106
-2.31295
-9.24013
-5.67245
13.81628
1E-5
-7.4891
4.18068
7.55225
-5.61373
2.14537
2.26485
1.96621
-1.721
5.98389
8.64108
-5.96596
-12.08533
-3.9074
-3.08134
9.55032
3.64106
5.50236
5.92367
13.08231
-4.55538
9.42899
0.95227
1.78712
0.41638
-4.14313
1.36951
-0.65355
4.54077
0.23788
-1.42473
-3.73051
0.47589
-1.83945
-3.78948
11.37399
-9.70591
2.68327
9.42899
-2.60864
-5.20244
-1E-5
4.54077
-9.35662
6.04412
-2.13544
-6.20062
-5.96596
2.20511
-3.9074
4.84106
4.72092
0.77357
2.86271
-3.67153
-2.13544
-7.4891
-4.43764
-3.96634
5.4422
6.46591
-4.43764
-3.96634
5.4422
6.46591
1.01186
11.2522
9.97523
5.02132
26.39986
7.55225
10.94785
-2.07626
1.90651
-1.78023
6.5262
9.48965
24.39528
-2.78596
0.1784
1E-5
30.43256
10.40051
-0.71292
16.76321
-0.89098
-8.36548
8.45943
18.36683
-8.13194
-1E-5
-2.90414
1E-5
-5.90727
0.83313
-9.58951
0.29737
7.55225
-2.96321
9.30769
-3.31751
-6.25927
7.31063
-1.89866
1.66777
1.72744
-5.73117
7.43143
5.08142
-3.25848
-2.66775
3.82086
-13.70289
-4.84962
5.14153
-0.89098
4.78098
-3.08134
4.48073
-5.14366
-8.24873
8.51997
0.1784
9.48965
-6.96244
11.86147
0.41638
-2.84505
-0.23776
-2.96321
-8.83217
-2.84505
-0.23776
-2.96321
-8.83217
-0.3566
6.70711
9.91451
7.37102
11.19132
7.37102
-0.3566
1.6081
7.00877
7.91492
-9.00706
-1.00964
-1.60251
0
-11.50617
-0.1189
7.91492
0.83313
-1.24688
0.11893
-6.55239
0.71402
7.55225
-3.61255
2.80289
13.75507
-1E-5
-1.78023
-9.12361
-8.4822
-1.66176
2.92253
1E-5
-1E-5
7.73355
1E-5
1.96621
9.73238
-1E-5
-2.3721
-0.95031
-6.37654
-7.13806
3.40143
30.36931
4.18068
-3.9074
5.20165
6.58649
3.70099
1.19065
-1.95787
-1.42473
3.58114
7.31063
-5.90727
-1.24688
1.78712
-7.54758
13.93872
-2.60864
-0.416
3.64106
7.67311
-3.02228
7.43143
-0.416
3.64106
7.67311
-3.02228
7.43143
11.00871
1.01186
-2.54952
19.17058
2.92253
5.6227
20.40965
9.24705
-4.6731
129.01971
-0.29718
2.3246
5.32191
13.08231
2.62347
11.31309
9.24705
-13.12588
-2.49039
-4.49651
-0.29718
-11.39024
10.4613
1E-5
13.44916
7.00877
-8.54055
-3.43555
1.36951
-13.8182
14.18368
-6.25927
11.92244
-0.4754
5.08142
2.08565
9.91451
0.53541
3.52123
0.95227
8.15685
8.58052
-4.55538
-0.77228
1.72744
11.2522
0.1784
3.94077
3.04221
-7.78142
-1.00964
-0.59417
14.67398
0.23788
4.66086
13.2657
3.46132
11.86147
7.37102
3.16192
2.68327
11.92244
2.14537
0.71402
-0.3566
11.92244
2.14537
0.71402
-0.3566
-6.02464
1.78712
2.56368
6.04412
10.76534
1.19065
-1.78023
-1.89866
-1E-5
-6.02464
11.13044
10.27897
5.6227
8.70164
1.25026
-2.72686
-3.78948
-0.17833
-3.1404
0.29737
4.00074
6.10435
0
4.06071
-0.05945
0.71402
-6.02464
3.64106
2.92253
11.92244
-4.31986
1E-5
-4.26096
5.32191
-4.43764
5.26178
3.28166
15.8404
-2.96321
-1E-5
-1.12828
12.34944
16.76321
-4.26096
3.76092
16.39388
4.42071
-0.53479
6.94842
-1.484
0.95227
7.12949
3.52123
6.22484
2.56368
12.71573
-11.33227
17.44103
3.64106
3.10206
-5.61373
-6.61099
1.48879
-3.19944
5.68288
-3.61255
1.48879
-3.19944
5.68288
-3.61255
-2.01707
11.37399
-6.49378
5.26178
-1.06896
2.86271
4.54077
-4.96726
5.26178
-5.20244
-3.02228
1.19065
5.68288
1E-5
19.78974
-1E-5
5.98389
-4.37875
0.11893
-7.43061
-5.14366
1.78712
1.42915
10.03596
23.58316
-1.54326
2.68327
20.84405
3.46132
1E-5
-1.721
0
0.1784
13.63268
-13.12588
11.92244
11.4349
4.60081
-1.83945
4.54077
-3.73051
3.16192
4.12069
-1E-5
1.96621
6.94842
0.95227
2.68327
-0.89098
6.6468
6.94842
4.90114
1E-5
-1E-5
1.54844
1.90651
11.00871
-5.14366
-4.31986
-2.3721
-9.5313
20.90614
-4.43764
4.00074
-2.66775
2.38436
20.90614
-4.43764
4.00074
-2.66775
2.38436
-6.84532
1.96621
6.04412
2.5039
8.27786
4.12069
-5.61373
6.04412
1E-5
15.10339
4.66086
-5.555
-0.53479
-3.78948
-12.1432
-1.06896
1.54844
2.20511
4.60081
3.88081
-0.4754
2.86271
5.50236
-0.65355
0.59494
9.55032
-5.73117
-2.60864
-2.43125
7.97539
8.03587
2.44413
6.70711
2.68327
0.1784
-1E-5
9.12579
-3.31751
-3.1404
1E-5
7.31063
3.10206
3.58114
-2.72686
-4.49651
5.32191
11.06957
4.12069
8.88337
2.38436
-2.13544
-4.55538
-5.08487
10.2182
0.29737
6.76742
-1.18758
-5.84858
4.24067
-6.31791
11.00871
4.42071
10.52209
-1.484
7.91492
4.42071
10.52209
-1.484
7.91492
1.19065
2.56368
11.73956
-0.83163
0.1784
3.70099
-7.02099
-7.60605
-1.36546
0.83313
-3.1404
1.96621
7.49184
5.08142
-1.24688
-0.59417
2.08565
-11.39024
-0.83163
3.40143
-2.07626
2.14537
2.44413
1.48879
2.92253
-3.08134
-7.83986
-3.67153
-2.54952
-0.1189
10.70451
-7.37212
4.12069
-12.49028
6.88808
8.58052
-8.49261
10.6437
4.06071
3.64106
6.34536
-3.84844
11.31309
5.50236
-4.02528
12.41047
-6.20062
8.70164
-15.659
-3.73051
0.83313
0.71402
-3.02228
6.5262
33.41406
19.04684
1.84681
-5.26122
-1.95787
-3.73051
10.33974
5.08142
-0.83163
0.83313
-1.00964
3.10206
5.08142
-0.83163
0.83313
-1.00964
3.10206
3.22178
4.66086
2.44413
6.5262
3.04221
5.50236
0.59494
21.46527
11.2522
5.92367
7.55225
5.80326
1.19065
1.84681
-4.6731
-10.86821
16.76321
-6.31791
0.77357
3.88081
-5.49626
1.54844
11.98342
7.49184
-4.55578
12.89899
6.58649
23.52074
-0.77228
4.06071
5.98389
2.5039
8.09635
4.30068
6.22484
-1E-5
1E-5
-3.73051
-8.24873
4.30068
8.58052
3.70099
3.10206
-7.83986
-4.07673
4.36069
-1.42473
-6.84532
-7.54758
-0.4754
0.11893
3.22178
-5.78988
-3.67153
0.95227
11.06957
4.54077
3.52123
4.60081
9.611
9.73238
-7.25511
3.28166
7.49184
0.83313
-7.25511
3.28166
7.49184
0.83313
6.88808
6.2851
2.74307
2.62347
-9.29838
9.73238
-2.84505
4.96122
-5.20244
-3.68515
-1.30617
-0.4754
-4.73195
0.8927
-1.60251
1.25026
-7.4891
12.60229
0.77357
-4.96726
-4.08421
2.68327
9.12579
-0.59417
5.08142
-2.13544
-0.83163
-1E-5
15.10339
3.40143
-0.59417
5.68288
0.53541
19.35625
-2.96321
-5.555
-2.13544
7.85445
-5.26122
6.76742
3.88081
-12.25892
-3.67153
3.82086
-10.05492
0.65448
-0.89098
-7.02099
7.43143
-11.79584
-6.31791
1.78712
-6.31791
14.30621
-1.484
-7.37212
-3.1404
-3.61255
3.28166
-6.08331
1.48879
7.49184
85.0872
3.70099
-6.02464
9.24705
85.0872
3.70099
-6.02464
9.24705
3.40143
-8.36548
1E-5
20.28561
80.02959
33.28685
0.53541
5.08142
-4.02528
-0.3566
-0.4754
1.72744
-1.78023
-3.67153
-2.98204
4.30068
6.5262
10.4613
1.19065
3.34154
5.50236
4.36069
3.28166
-0.65355
-7.54758
3.82086
4.72092
10.4613
-1.06896
-6.96244
-1.83945
-0.416
2.38436
-1.00964
25.39659
0.29737
-6.31791
-8.19034
3.04221
5.14153
5.80326
-2.84505
-1.00964
6.16459
1.30988
-2.90414
-3.73051
-7.4891
-6.90389
0.47589
10.94785
-4.31986
-1.06896
5.68288
8.21735
-0.53479
12.41047
-5.26122
0.05946
-2.90414
1.19065
-4.43764
-3.1404
7.06913
5.14153
2.5039
-4.43764
-3.1404
7.06913
5.14153
2.5039
1.25026
5.6227
-13.12588
9.42899
-0.416
16.45541
17.9963
20.47169
1.01186
3.94077
-3.1404
0.8927
2.56368
2.74307
9.91451
-5.31999
12.41047
-2.60864
3.10206
1.13104
8.3989
13.93872
2.3246
14.30621
6.46591
-3.25848
2.68327
-5.20244
3.04221
1.78712
7.49184
-8.83217
-1.06896
-1.42473
-9.24013
4.00074
2.86271
-6.02464
2.62347
7.49184
5.50236
6.40563
5.80326
2.02593
-2.66775
0.59494
1.90651
1.84681
-6.78675
1.25026
6.58649
3.22178
10.15745
5.50236
1.78712
-5.20244
-2.31295
-5.47913
-1.60251
9.611
7.00877
7.18986
27.0279
5.20165
-4.14313
1E-5
-1E-5
2.4567
0.11669
23.31276
3.58027
-21.0801
7.40913
-1.28165
-2.32761
13.73291
3.74873
0.93435
2.10494
-11.74744
-4.64343
-5.22054
3.51355
0.70059
-6.02725
3.63113
-13.44911
-1.97922
0
10.38172
1.98775
-8.09501
-8.20961
3.161
0.35016
-5.68169
4.21945
-1.86304
-10.95105
-12.76924
12.41361
-1.74682
9.78572
14.21354
-1.97922
2.80872
7.17212
-2.44369
-12.54238
4.21945
7.64626
10.73967
-6.02725
-7.17719
1E-5
11.45636
-4.41238
-9.81085
-5.56645
7.52768
11.21735
-2.55973
-4.64343
-2.32761
-8.32418
-6.60259
-1.28165
-0.69952
22.82328
-4.75891
14.33377
1.16823
11.33684
-0.81601
4.3372
14.33377
1.16823
11.33684
-0.81601
4.3372
-9.01095
-8.32418
-4.87436
-1E-5
1E-5
-9.925
0.35016
-6.14238
2.4567
2.10494
-5.79691
0.23341
-0.58301
7.29061
-3.25536
-1.04889
7.64626
3.27849
-5.33587
4.45498
-1.51429
3.98403
6.34351
4.21945
11.93475
-3.0236
-1.63057
8.59595
-0.93246
-1E-5
8.00217
-3.60277
13.01285
14.45403
12.77306
-13.56232
1.75346
-0.93246
2.92612
-7.98039
0.23341
-8.78215
-9.69667
11.33684
1.40223
-4.18121
-1.51429
14.93537
2.4567
-7.06233
-7.86574
-2.55973
6.81682
9.42848
10.85904
-4.29681
5.75254
8.83489
5.92116
10.501
-3.37119
20.62645
1E-5
-1E-5
1E-5
20.62645
16.62377
0.35016
-1E-5
-7.03479
-3.2778
3.86637
-4.14912
17.71223
14.81499
1.16823
5.04434
2.22217
57.18349
35.45254
135.97466
78.82041
6.4618
-2.79172
0.23341
3.39601
3.63113
-4.06558
-6.25747
2.4567
-3.487
-1.63057
8.7148
-3.13949
0.58375
5.28029
6.58011
1E-5
-1E-5
1.40223
1.40223
6.10703
-6.48758
-7.06233
-0.58301
1.75346
-6.02725
-1.51429
4.45498
-3.60277
-4.29681
-2.09538
0.81745
7.40913
1.40223
-7.98039
-0.11666
2.10494
6.93523
6.4618
8.83367
7.05366
-12.76924
2.92612
-1.28165
4.3372
-6.02725
5.04434
1.87059
-1.04889
-6.25747
-6.37254
-2.90767
7.8835
-4.64343
-6.25747
-6.37254
-2.90767
7.8835
-4.64343
4.45498
13.01285
0.35016
-0.58301
-3.13949
0.35016
6.4618
-2.32761
-5.68169
-1.51429
-6.14238
-0.58301
-0.58301
3.04354
-6.02725
-0.34989
-10.72325
3.86637
-8.55322
0.68393
-4.29681
1.63635
3.51355
-2.55973
0.93435
7.76487
-1.16528
1.05128
5.63443
5.04434
-11.59626
1E-5
-5.10517
-2.44369
5.1623
-3.0236
-1E-5
1E-5
-11.63376
-2.79172
-3.0236
-1E-5
9.90486
0.81745
-4.29681
-5.33587
4.57279
1E-5
-1.04889
-0.93246
6.10703
-6.83252
3.27849
5.51635
6.93523
2.22217
4.45498
4.86292
-0.81601
-15.25691
1.98775
-1.63057
-0.69952
0
1.51928
-1.63057
-0.69952
0
1.50216
3.98403
-3.13949
-5.69635
-2.79172
11.57592
-7.86574
1.16823
96.63879
12.17412
9.30946
86.2981
11.45636
10.73967
3.51355
-1.86304
2.10494
-0.93246
14.09334
185.18266
137.00507
82.48013
367.81519
2.57401
4.21945
-1.04889
8.95257
12.65322
3.98403
3.74873
-6.71757
10.501
9.54753
-4.06558
-9.69667
4.92641
-7.75105
11.09788
-6.25747
3.04354
-14.24095
-5.22054
0.58375
-3.83423
1.98775
-5.45117
-0.34989
10.02403
1.75346
0.58375
1.75346
4.45498
3.51355
3.58027
-4.24371
7.14581
9.42848
5.63443
0.35016
-9.12531
6.81682
-3.0236
8.47714
-1E-5
-2.90767
0.58375
2.92612
-2.79172
-2.90767
0.58375
2.92612
-0.46647
7.40913
2.22217
2.80872
7.40913
-11.63376
3.161
-1.97922
1.97952
-7.98039
2.69135
2.92612
-7.52159
10.38172
-10.03913
-3.0236
4.80851
5.3983
-6.02725
5.75254
7.52768
1.98775
-4.41238
2.33942
4.80851
3.39601
-1.63957
-2.67574
4.92641
1E-5
-1E-5
4.69064
1.16823
-2.44369
-1.97922
1E-5
1.63635
0.70059
6.81682
10.14323
0.23341
-1.16528
-1.63057
-2.21151
5.75254
4.69064
-4.18121
2.33942
1.05128
-11.52005
4.3372
2.22217
-3.487
5.63443
-4.18121
-0.81601
-8.6677
-3.0236
-3.83423
5.04434
-1.04889
2.46403
-0.93246
3.63113
5.98884
-4.29681
2.4567
-0.93246
3.63113
6.32537
-4.29681
0.35016
5.75254
0.81745
6.10703
-0.22441
-8.6677
9.90486
1.87059
-0.46647
0.70059
-4.75891
-4.43153
10.97845
-4.52792
74.64504
50.70351
31.58176
9.78572
-8.55322
21.35767
-1.39798
14.57432
18.31795
-2.55973
-6.02725
17.34914
17.34914
4.57279
0.46694
-6.14238
7.52768
-1.75247
2.92612
-1.39798
11.81511
-9.12531
-5.33587
7.40913
16.38222
6.10703
7.56206
-5.79691
-0.58301
2.92612
-11.97471
-1.16528
-2.09538
5.87067
4.45498
5.75254
-2.67574
-0.69952
0
3.161
1.98775
0.70059
-4.18121
1.40223
7.76487
2.8321
3.39601
11.09788
2.22217
-4.75891
-0.11666
11.09788
2.22217
-4.75891
-0.11666
-4.64343
2.4567
3.39601
5.63443
14.33377
7.05366
-14.80567
-11.29254
11.21735
-5.79691
-7.29202
10.501
9.54753
8.83367
5.3983
10.14323
-19.85492
5.04434
3.27849
0.35016
0.93435
0.46694
0.81745
4.10173
-7.52159
-4.06558
-4.29681
-9.12531
5.14382
3.63113
-0.93246
-6.83252
-2.90767
-3.0236
3.98403
1.16823
18.92442
4.3372
-9.12531
-1E-5
-6.02725
-4.98978
-4.98978
6.4618
9.90486
1.16823
13.25275
1E-5
-9.12531
5.3983
-2.90767
3.39601
-8.09501
-10.03913
3.51355
1.98775
-2.32761
-3.94992
-3.13949
-2.21151
0.79948
1.28522
8.35835
-2.67574
-6.25747
-1.42676
8.35835
-2.47296
-6.25747
-1.51429
5.98884
-18.96165
4.21945
13.97316
4.57279
7.05366
-8.09501
-4.52792
-3.71852
8.83367
-2.67574
-3.37119
9.90486
3.04354
9.78572
-4.87436
-2.32761
6.81682
7.40913
5.51635
-6.48758
5.51635
-4.41238
-2.09538
-0.58301
60.45114
72.63488
123.86728
-1E-5
1.28522
56.66238
2.22217
15.53771
6.81682
19.53163
40.0621
21.23573
18.68175
1E-5
3.27849
7.17212
-1.39798
22.82328
16.86544
2.80872
-4.41238
-4.18121
-2.67574
3.51355
0.46694
-0.58301
-0.46647
-2.09538
-7.86574
2.80872
-5.45117
-8.55322
-0.11666
5.51635
5.75254
-14.69279
6.4618
-4.64343
-5.56645
-1.16528
-0.93246
6.4618
-4.64343
-5.56645
-1.16528
-0.93246
-13.56232
-0.58301
-0.58301
-6.25747
0.93435
3.74873
2.10494
8.23959
-1E-5
2.57401
-2.55973
-1.63057
-4.41238
0.81745
-9.23964
4.80851
4.80851
2.33942
-5.91209
-1.51429
7.05366
4.3372
1.05128
-8.6677
8.7148
-3.37119
10.85904
0.81745
4.10173
1.98775
3.51355
1E-5
29.47112
4.21945
5.1623
-2.09538
6.4618
-5.68169
-6.94744
-4.52792
-14.57987
6.69845
-1E-5
12.41361
8.59595
-5.79691
3.39601
11.57592
-1.39798
0.23341
2.33942
-3.25536
1E-5
-13.33587
0.93435
-1.51429
-4.29681
-1.39798
-10.38132
-4.87436
4.10173
-1.16528
-0.11666
-6.94744
5.3983
-1.59349
-0.11666
-6.94744
5.3983
2.92612
-3.487
2.33942
8.47714
8.23959
-7.52159
-1.86304
-4.52792
1.87059
-3.71852
-3.25536
-3.487
-14.80567
0.23341
0.35016
7.40913
-0.93246
-2.21151
-5.91209
-5.45117
1.40223
2.10494
-1E-5
1.87059
-2.32761
1E-5
-5.10517
14.09334
1.75346
6.93523
12.77306
14.69464
-3.60277
-1E-5
10.02403
4.3372
13.97316
-3.13949
6.4618
13.73291
1E-5
-5.91209
-3.37119
15.89946
15.05578
12.41361
14.81499
-7.86574
0.23341
-6.02725
-2.09538
10.38172
8.83367
17.83331
9.90486
-0.34989
4.10173
6.22526
1.98775
-8.55322
-7.75105
-0.23329
5.3983
-8.6677
-3.37119
-2.21151
-0.23329
5.3983
-8.6677
-3.37119
-2.21151
-1E-5
-4.64343
-9.12531
2.33942
-6.71757
0.93435
1.16823
1E-5
0.58375
4.57279
-1.04889
2.4567
2.22217
8.23959
-0.93246
-6.37254
-3.71852
-4.98978
4.57279
-1E-5
-7.52159
-4.52792
4.57279
-0.58301
-3.94992
-9.35394
16.86544
12.05442
0.35016
9.78572
1.16823
-5.91209
-5.91209
10.73967
-7.17719
-2.90767
-11.74744
-2.32761
2.4567
-2.79172
0
-5.33587
-7.17719
1E-5
-1E-5
-1.51429
1E-5
2.4567
-8.09501
-2.67574
1.87059
-2.09538
-6.60259
-5.91209
-2.21151
-5.22054
-5.79691
-5.91209
1.05128
2.92612
-4.29681
0.23341
2.22217
-6.14238
-1E-5
0.23341
2.22217
-6.14238
-0.46647
-2.90767
-3.60277
-4.87436
1.63635
-3.83423
2.22217
-3.37119
12.65322
10.85904
-0.46647
-2.44369
6.34351
-2.21151
-7.63634
0
1.40223
-3.83423
0.23341
-4.06558
-5.22054
1.63635
2.80872
-3.71852
-0.46647
9.07151
7.05366
3.27849
2.10494
1.75346
-3.83423
4.3372
4.80851
-6.48758
5.1623
5.51635
1.28522
16.62377
6.58011
-1.86304
7.17212
-2.67574
-3.83423
-4.29681
9.66661
12.65322
1.28522
-3.83423
5.63443
-1.97922
-10.15322
0.35016
1.87059
1E-5
9.19047
20.87008
16.14078
3.27849
-1E-5
0.70059
4.69064
12.41361
20.99193
2.4567
-3.13949
-3.13949
5.04434
2.4567
-3.13949
-3.13949
5.04434
12.65322
0.93435
1E-5
-1E-5
-3.25536
2.4567
2.4567
-1.63057
-2.55973
-4.64343
1E-5
0.11669
-1.74682
-1.39798
-3.94992
-2.09538
1.40223
-0.81601
0.35016
8.23959
5.87067
-9.01095
4.45498
-3.83423
8.59595
20.38295
3.98403
-4.29681
7.52768
2.92612
-1.16528
-8.32418
-5.10517
-0.34989
-0.69952
8.83367
-2.44369
-1.39798
5.28029
-4.29681
12.17412
-3.60277
8.35835
3.63113
-14.46693
-0.58301
-1.86304
3.86637
-2.55973
6.4618
-1.86304
0.70059
7.52768
1.51928
1.63635
2.4567
-8.89656
-3.487
-1.04889
-2.44369
-0.69952
-9.12531
6.93523
-5.91209
-3.94992
0
-9.12531
6.93523
-5.91209
-3.94992
0
0.58375
-0.69952
2.80872
1.51928
6.22526
2.57401
1.28522
-0.93246
1.51928
5.28029
-1.16528
0
2.92612
-2.09538
1.16823
5.75254
-1E-5
0.93435
-1.63057
5.3983
-2.32761
3.63113
0.93435
0.11669
6.22526
1E-5
-1E-5
1E-5
-6.83252
-4.98978
0.23341
-3.487
-13.56232
7.17212
-6.83252
7.29061
2.80872
0.23341
-1.63057
-1.86304
-1E-5
5.51635
13.49277
10.85904
15.65826
1.75346
7.29061
-3.37119
3.63113
-2.67685
0.58375
10.501
21.23573
1E-5
-1E-5
-6.14238
6.34351
6.4618
12.65322
5.98884
13.85302
17.22817
-0.23329
2.92612
7.05366
1E-5
-4.17699
-1E-5
3.68617
8.20151
10.34128
-0.78609
2.63
-0.78609
1E-5
-1E-5
-7.54269
0.52481
0.26233
7.66806
4.74473
6.869
1.57621
-4.95592
0.26233
-2.35425
-0.52421
14.91998
2.89382
1E-5
3.68617
1.05021
-1E-5
6.869
-3.39671
1.57621
-1.83213
3.95058
1E-5
2.1028
-1.04782
-3.13632
-4.17699
0.78743
8.73556
-1E-5
1E-5
-4.69643
-1E-5
1E-5
-1E-5
1E-5
-1E-5
3.4219
0.26233
1E-5
-1E-5
-4.43678
3.15778
0.78743
9.00281
-1.04782
1E-5
-1E-5
3.4219
5.80567
1E-5
21.18326
-1E-5
2.1028
1E-5
6.869
-1E-5
1E-5
-5.47447
-1E-5
1E-5
-0.52421
-1E-5
1E-5
-1E-5
1E-5
-1E-5
1E-5
0
6.60294
-1.83213
6.07128
-1E-5
1E-5
-1E-5
3.95058
-3.39671
1E-5
-1E-5
-1.30941
1E-5
-1E-5
-4.43678
3.4219
1E-5
-1E-5
1E-5
-1E-5
1E-5
-1E-5
1E-5
22.83674
-1E-5
1E-5
2.36633
-1E-5
0
0.52481
-3.13632
0.26233
-5.21527
1.31313
13.29905
-1.57084
1E-5
-1E-5
-1.57084
-3.91704
1.05021
2.63
1.31313
1E-5
-1E-5
1.31313
-1.83213
-1.04782
6.07128
2.1028
2.89382
8.46846
-5.73352
7.40155
0.78743
8.20151
5.00974
-5.73352
-0.26218
1E-5
-1E-5
1E-5
-1E-5
-1.57084
-3.39671
-2.09326
-1.30941
0.52481
1.05021
-1.57084
6.33703
-0.78609
-3.13632
-2.61509
3.68617
1E-5
-1.83213
-0.52421
-4.95592
3.68617
-1.30941
-0.52421
1.83943
-1E-5
1E-5
-1E-5
1E-5
7.66806
0.78743
4.21515
-5.99242
-0.52421
2.63
1.57621
-1E-5
-4.43678
2.89382
0.78743
1E-5
166.49664
3.95058
-3.13632
-1E-5
-0.78609
1E-5
-1.04782
-1E-5
1E-5
-7.54269
-1E-5
5.54021
2.63
1E-5
-3.91704
1.31313
0.26233
-1E-5
1E-5
0.78743
-1E-5
-4.43678
-0.26218
0.52481
-3.65695
1E-5
-1E-5
1E-5
-2.61509
3.95058
0
1.05021
2.89382
-5.73352
-4.69643
-3.65695
-0.52421
1.57621
-1.83213
3.15778
9.00281
-5.47447
-1E-5
-0.26218
-6.25117
1E-5
-1E-5
-3.13632
-0.78609
1E-5
-3.13632
-3.39671
-1E-5
1E-5
-5.99242
3.15778
5.54021
-1E-5
1E-5
-1E-5
1E-5
-1E-5
-3.91704
1.05021
-2.09326
2.63
7.40155
1E-5
-1E-5
1E-5
1.83943
-1E-5
-4.43678
-1.83213
3.95058
-2.87578
-0.78609
1E-5
-1.30941
-1E-5
-2.35425
-5.47447
0.52481
3.68617
2.36633
-1.57084
-0.52421
-3.39671
-3.39671
2.89382
-1.57084
2.36633
1.83943
1.05021
-0.78609
-7.28468
-0.78609
-1.30941
3.68617
5.2749
1E-5
-1.30941
0
10.57599
-0.52421
-2.35425
-1E-5
2.36633
1.31313
1E-5
1.57621
-1E-5
1.57621
1E-5
-7.80054
-1.30941
4.21515
-1.04782
2.36633
0
2.1028
-1E-5
0.52481
3.4219
3.95058
0.26233
0.52481
1E-5
-4.40409
2.1028
1.57621
-1.30941
-1E-5
1E-5
9.00281
-1E-5
-2.09326
1E-5
-1E-5
1E-5
-1E-5
-0.78609
-10.62713
-3.65695
1E-5
5.2749
-6.25117
10.60943
1.57621
-2.35425
-1E-5
1E-5
-1.83213
-0.78609
3.4219
-2.35425
-5.73352
-1E-5
1E-5
-1.83213
-3.39671
-2.61509
-4.95592
4.74473
2.1028
2.36633
6.33703
-0.26218
-8.31581
-1E-5
1E-5
3.4219
0
-5.73352
-1E-5
-0.26218
6.869
-0.78609
1E-5
1.31313
-1E-5
0.52481
6.60294
-2.87578
1E-5
0
-5.99242
-3.13632
1.05021
-1.30941
-1E-5
3.68617
1E-5
0
2.36633
-1E-5
2.1028
1E-5
-1E-5
-7.28468
1E-5
3.68617
-1E-5
1E-5
-1E-5
1E-5
-6.25117
5.80567
-1E-5
0.52481
3.95058
1E-5
-0.78609
3.4219
1.31313
6.869
-0.26218
3.15778
-4.17699
-6.25117
-5.47447
5.78567
7.1352
-1.57084
0
7.40155
-0.26218
3.95058
-1.30941
2.1028
-0.52421
-2.35425
-1.04782
4.47986
6.07128
1.05021
14.64945
-2.35425
-1E-5
6.60294
6.07128
-3.65695
1E-5
-0.52421
-1E-5
1E-5
-1E-5
-3.39671
-2.18758
1E-5
-9.08759
-4.69643
0
0.52481
-3.13632
-1.30941
-0.52421
1.05021
-1.30941
1.05021
-1E-5
3.68617
6.41992
-5.47447
-3.91704
-3.39671
0.26233
4.21515
-5.21527
-0.52421
-1.83213
-1.30941
-1.04782
1E-5
-1E-5
-2.61509
1.05021
1E-5
-1E-5
1E-5
-1E-5
1E-5
-1E-5
5.54021
-0.78609
6.07128
8.20151
-1.57084
-0.52421
1E-5
-3.91704
-1E-5
-5.47447
1.83943
2.36633
-1.57084
-3.65695
-2.61509
-0.26218
-1.04782
1E-5
-1E-5
1.83943
1.05021
0.52481
-0.26218
8.20151
5.54021
-2.35425
-1.04782
3.95058
1E-5
-7.80054
3.15778
-1E-5
2.63
-3.39671
1E-5
1.83943
-1E-5
0
-1.30941
-1.57084
-2.87578
-0.52421
0.52481
3.15778
-7.28468
-4.95592
-1.04782
-0.26218
1E-5
3.68617
-1E-5
1E-5
-4.69643
2.36633
-2.61509
0.78743
-9.85803
-1E-5
1E-5
-1E-5
1E-5
-1E-5
1E-5
0
1.83943
-1E-5
-1.04782
1E-5
-1E-5
-4.43678
-2.87578
-0.78609
6.33703
-5.73352
-8.57322
8.20151
-1.30941
-1.83213
7.65814
2.89382
-2.18758
-0.26218
1.31313
-0.52421
12.22141
3.95058
5.54021
1.05021
-6.50977
-1.30941
-4.95592
-3.13632
6.60294
-5.99242
1E-5
-0.26218
6.07128
-1.04782
2.36633
10.07329
-6.25117
0
-10.37091
-1E-5
3.68617
6.60294
-3.13632
1.05021
-0.52421
1.57621
1E-5
-4.95592
0
-0.26218
-1E-5
0.78743
-1.83213
-4.69643
0.78743
0.78743
2.63
1E-5
2.63
4.05167
6.07128
0
-3.39671
-1E-5
1E-5
-0.78609
-1E-5
-5.21527
1E-5
5.54021
-5.21527
-1E-5
1E-5
1.31313
-1E-5
1E-5
-1E-5
1.05021
1.31313
1E-5
2.36633
2.63
-0.78609
2.36633
3.15778
-1E-5
-0.26218
3.4219
-1.83213
7.40155
-7.80054
3.4219
1E-5
-0.52421
-1E-5
10.07329
0.26233
-1.57084
-10.8832
6.60294
1.05021
-1.30941
-3.91704
3.4219
2.89382
1E-5
-1E-5
-1.57084
-1.83213
1E-5
3.15778
-2.09326
3.95058
0.26233
-0.52421
-1E-5
1.05021
1E-5
3.15778
-0.26218
-1E-5
1E-5
5.00974
-1E-5
-0.26218
-4.17699
0
-1.83213
-3.13632
3.68617
-13.6901
0.78743
6.869
1E-5
-1E-5
-1.04782
1E-5
-1E-5
0.52481
1E-5
-1E-5
1E-5
-1.04782
1.57621
-1E-5
4.21515
1E-5
2.89382
2.89382
14.91998
0.26233
-1E-5
1E-5
-1E-5
-0.78609
-1.30941
-1.57084
-7.02653
1E-5
0.52481
-1E-5
1E-5
-1E-5
-0.78609
1E-5
-2.87578
3.68617
0.26233
5.2749
0.26233
-1E-5
1E-5
-0.26218
1.05021
0.78743
0
-0.52421
0
-2.87578
-1E-5
-8.31581
1E-5
3.15778
0.52481
0.78743
-3.91704
2.63
9.00281
-1.04782
-1E-5
-0.26218
-7.81493
1E-5
1.05021
0.52481
-12.1613
-1E-5
1E-5
2.37014
-2.64891
0.52481
-1.57084
1.57621
0.78743
-1E-5
1E-5
0
0.26233
-1E-5
0.26233
3.68617
1E-5
-3.13632
-1E-5
-2.61509
1E-5
4.47986
-1E-5
-5.21527
-0.26218
1E-5
-10.37091
-5.73352
10.87772
11.41475
0
-1E-5
1.05021
1E-5
1.57621
-1E-5
1E-5
-1E-5
7.66806
-1.30941
1E-5
-0.78609
-1E-5
1E-5
-1E-5
-3.39671
3.4219
1E-5
-1E-5
1E-5
0.26233
-1E-5
1E-5
2.63
-0.78609
2.1028
3.4219
-1E-5
1E-5
2.1028
-1E-5
1E-5
-1E-5
-4.43678
-1.57084
1E-5
-1E-5
1E-5
-1E-5
1E-5
0.78743
0.52481
-0.78609
-9.60137
0.26233
-1E-5
3.68617
-0.78609
1.57621
1E-5
-3.91704
1.57621
-1E-5
1E-5
-1E-5
1E-5
-1E-5
0.26233
1E-5
4.21515
-1E-5
1E-5
-1E-5
-5.73352
10.07329
-9.55739
1.03086
3.95058
-2.09326
-1.30941
1.83943
1E-5
-1E-5
1E-5
-1E-5
1E-5
-0.26218
2.36633
2.1028
5.2749
-1.83213
-3.13632
-1E-5
1E-5
-1E-5
1E-5
-1E-5
1E-5
-2.87578
-1E-5
2.89382
1.83943
0.78743
-2.61509
2.89382
-10.62713
5.54021
1E-5
-1E-5
1E-5
-2.87578
-0.26218
11.14616
2.36633
-5.47447
-1E-5
1E-5
-1E-5
0.78743
-5.99242
3.4219
-0.78609
0
-3.91704
-1.57084
0
-1.83213
-2.09326
1E-5
-1E-5
1E-5
-2.09326
-4.17699
-1E-5
1E-5
-1E-5
1E-5
6.33703
-1E-5
1E-5
-1E-5
1E-5
-3.65695
1.57621
-1E-5
1E-5
1.31313
-1E-5
1E-5
-1E-5
1E-5
-0.78609
-1E-5
1E-5
-1.83213
-1E-5
1E-5
-1E-5
1E-5
-1E-5
1.83943
3.68617
1E-5
-6.76822
3.95058
-1E-5
-0.78609
-3.91704
3.68617
-1.30941
-2.35425
2.63
11.14616
6.07128
-3.39671
-0.52421
1E-5
-6.25117
-1.04782
-1.83213
1.57621
-1E-5
-1.04782
1E-5
-4.17699
0.78743
-1.04782
-1E-5
2.89382
1E-5
9.2702
-1E-5
1E-5
-1E-5
1E-5
-1E-5
1E-5
-1E-5
-4.17699
1E-5
-1E-5
1E-5
-1E-5
1E-5
-1E-5
1E-5
-1E-5
-3.65695
-3.13632
1E-5
-1E-5
1E-5
-0.26218
-4.95592
0.78743
2.89382
-1E-5
1E-5
-1.04782
-4.43678
-0.78609
-1E-5
1E-5
-1E-5
1E-5
-1E-5
1.31313
5.2749
1E-5
-1E-5
1E-5
-1E-5
-1.30941
5.00974
1E-5
-1E-5
-0.26218
10.07329
-8.57322
-2.87578
-0.26218
1E-5
-1E-5
1E-5
-0.26218
-1E-5
12.4906
0
1.83943
-5.47447
1E-5
-1E-5
1E-5
-2.87578
-1E-5
1E-5
4.74473
-1E-5
2.63
-6.50977
-2.87578
-8.05825
1E-5
-1E-5
1E-5
-1E-5
-0.74948
-2.8762
7.97333
0.26233
-2.09326
1E-5
-0.52421
-1E-5
-1.04782
1E-5
-1E-5
1E-5
-1E-5
-2.61509
1E-5
-1E-5
1E-5
-1E-5
1E-5
-1E-5
1E-5
-1E-5
1E-5
-1E-5
1E-5
-1E-5
0
0.78743
-3.13632
1.83943
-5.99242
-3.39671
3.68617
-3.65695
-2.09326
0.26233
0.26233
2.1028
-1.83213
3.95058
6.869
7.66806
-14.70632
4.21515
1E-5
-1E-5
-6.50977
-0.52421
-1.04782
-3.91704
1E-5
-1E-5
-3.13632
-3.91704
3.68617
4.21515
-1.30941
-5.99242
-5.21527
-1.83213
0.52481
1.31313
1E-5
-1E-5
1E-5
-1E-5
4.21515
1E-5
-2.87578
-0.52421
-1E-5
1E-5
-1E-5
1E-5
-1E-5
1E-5
-1E-5
1E-5
-1E-5
1E-5
-1E-5
1E-5
8.46846
0.26233
-1E-5
-1.04782
0.25433
1E-5
-1E-5
1E-5
-1E-5
1E-5
-1E-5
7.40155
1E-5
-0.26218
6.07128
-4.43678
-1E-5
1E-5
-1E-5
1E-5
2.63
-1E-5
3.4219
-0.52421
-1.57084
1E-5
0.52481
1.83943
2.89382
-4.43678
-2.87578
-1E-5
1E-5
-1E-5
7.1352
-0.26218
1.57621
-8.05825
0.52481
1E-5
0.52481
0.26233
-1E-5
6.07128
0.78743
-3.91704
1E-5
-8.05825
-1E-5
-4.17699
5.80567
0.78743
16.54628
1E-5
-1E-5
1E-5
-1E-5
7.93471
1E-5
-1E-5
-7.28468
1E-5
0
-0.26218
1.57621
-1E-5
1E-5
-1E-5
1E-5
-1E-5
1E-5
-1E-5
1E-5
-1E-5
1E-5
-1E-5
-0.26218
2.89382
-0.52421
0.52481
-15.97325
-8.57322
3.68617
-7.02653
-4.17699
1E-5
2.36633
1.57621
-0.52421
7.66806
-2.87578
-2.87578
-4.95592
4.74473
-1E-5
1E-5
3.4219
-5.99242
3.95058
-1.57084
-1E-5
1E-5
-2.35425
-1E-5
-5.21527
-4.17699
1.05021
-2.09326
-0.52421
3.68617
1E-5
-0.26218
-1E-5
-1.30941
7.40155
1E-5
-2.09326
-1E-5
1E-5
-4.95592
3.15778
-2.61509
-1E-5
2.63
1E-5
-0.52421
-1E-5
1E-5
-1E-5
0.26233
16.81785
1E-5
-1E-5
1E-5
-1E-5
1E-5
-1E-5
1E-5
-1E-5
-1.83213
-0.26218
0.78743
1.05021
1E-5
-1.57084
-1E-5
1.57621
1E-5
-1E-5
1E-5
-1E-5
1E-5
-7.28468
-1E-5
1E-5
-3.91704
-1E-5
1E-5
1.83943
-3.13632
0.78743
-3.91704
2.36633
-2.61509
-1E-5
1E-5
-1E-5
-3.39671
1E-5
6.869
9.53775
1.83943
5.64861
4.54492
2.50206
-2.64365
-1.01261
15.85928
4.54492
1E-5
-1E-5
-7.5019
-4.11435
-5.27206
0.93669
9.21368
-0.54553
7.54666
-4.65498
20.15035
5.41189
-7.27175
1E-5
-0.15593
0.07798
-2.25583
-0.07797
-4.88649
13.84804
12.80545
0
-9.64434
-9.94956
5.72754
-12.91439
-5.73432
-4.73216
-0.46763
-1.16819
-3.57306
-1E-5
0.31202
5.41189
-1.40148
19.50027
1E-5
-6.1961
-1E-5
6.28045
1E-5
-1.79002
6.20142
-3.49569
6.20142
-0.15593
-6.04222
-0.54553
-11.39647
-0.07797
5.49078
-13.67137
2.26692
-0.23388
-5.58029
6.28045
19.8252
6.20142
-5.19497
40.97503
-1.94534
27.52188
-2.87618
2.89422
2.11022
16.50461
0.31202
-1E-5
-1.71234
5.88545
-2.48856
0.07798
-5.04076
-5.04076
-10.71168
0
-4.50058
1E-5
-1E-5
-3.26347
2.42366
4.15137
-6.88788
4.87598
1.24934
3.50558
0.15598
13.12601
-7.5019
4.85999
-9.64434
1E-5
-0.54553
12.24498
-1.86769
-2.64365
5.64861
1.79699
-1.24597
2.26692
2.34528
-1E-5
5.64861
-6.65741
3.44381
8.33976
-6.88788
-14.65348
20.91086
-0.70127
4.23005
3.9154
0.15598
9.53187
-2.10061
-2.72117
8.33976
34.15597
9.61145
26.36818
-0.23388
13.28637
8.57794
-14.72893
-0.23388
7.3882
-6.88788
2.42366
-5.65731
5.56969
-9.72066
-6.50369
4.38746
-5.8883
-5.44464
-0.93479
-4.15861
1.70456
-5.34914
3.99404
-4.22184
-3.57306
-5.19497
4.70243
3.60095
1E-5
-5.34914
6.91313
0.07798
-1E-5
1E-5
-1E-5
-4.11435
1E-5
-1E-5
1E-5
-0.15593
-4.19162
-1E-5
1E-5
-0.46763
-0.15593
3.60095
-1.32373
10.72695
6.28045
3.60095
-4.96363
22.43227
5.09644
-3.57306
-1.63464
-13.14162
6.834
-6.11917
0.85856
-9.18612
1.87528
33.3291
327.27072
44.02993
13.36656
-6.58055
0.39006
0.31202
3.83677
6.51761
3.12968
8.97518
30.91542
15.37583
3.9154
4.7812
2.56984
3.28672
-6.88788
8.02236
0.39006
3.52237
2.18856
17.31247
-7.88524
2.18856
-8.03848
-4.80933
-1E-5
-0.07797
2.26692
-4.65498
3.60095
-0.23388
6.75488
2.03189
13.527
-10.78782
-6.58055
-4.65498
0.39006
5.25414
5.72754
16.18184
-5.73432
-6.65741
1.17116
8.33976
5.25414
5.01761
-4.50058
-5.11787
0.23399
-2.64365
7.86374
4.9388
16.66608
3.83677
-3.18604
16.10118
5.96442
7.62591
2.65888
1.09299
-7.5019
-9.568
-13.89821
2.42366
6.91313
-9.03327
2.67498
-3.95976
4.54492
2.34528
1.95358
1.79699
-5.4262
-17.43652
-1.86769
-12.61122
1.17116
0.46811
-1.47921
1E-5
-7.88524
-0.62341
-1E-5
-1.55693
-3.34089
1E-5
-9.41529
-4.50058
-5.58029
1.5622
-1E-5
3.9154
1E-5
-5.8883
2.03189
4.46618
-11.77644
12.08496
17.15079
-3.18604
2.9727
-0.54553
4.9388
8.89571
-0.70127
322.67038
121.7965
3.20819
-2.79868
11.44542
-13.59573
0.93669
0.07798
-2.72117
0.39006
-1.24597
-1.79002
-1.79002
9.21368
2.81576
-3.65043
2.03189
-1E-5
-5.81131
2.58046
13.76776
4.54492
1E-5
-10.02583
0.78044
3.60095
-4.65498
-1E-5
-5.81131
8.26039
-2.72117
-0.62341
8.7368
-8.49789
-4.11435
2.65888
0.07798
16.66608
1E-5
-2.02298
-1E-5
0.46811
14.89285
0.70234
1.79699
4.70243
20.55707
-9.27643
-3.31845
-6.96468
-4.50058
2.58046
-0.54553
-2.17823
-4.80933
-2.48856
-2.87618
-18.33525
-6.50369
0.93669
-5.27206
3.44381
-0.62341
11.52532
-2.48856
13.84804
-6.1961
3.67954
13.44678
2.65888
0.31202
0
0.78044
6.20142
18.85103
-6.65741
12.4851
4.30875
1.24934
-1.63464
8.49853
-4.11435
-0.31181
-2.95366
13.36656
10.80673
-3.49569
1.48397
-0.46763
-1.94534
2.18856
6.12241
1.09299
9.61145
1E-5
-1E-5
2.42366
3.28672
9.29321
1E-5
11.16863
-5.50325
-6.11917
20.06904
-1.32373
-3.49569
-7.04147
-4.11435
-1E-5
-2.48856
1E-5
9.85027
10.4877
2.89422
-6.34992
5.96442
-1E-5
-1.24597
-11.01616
-1.94534
2.81576
10.4877
-0.31181
19.98775
7.86374
-3.41829
7.78445
9.77065
-1.63464
7.46742
10.4877
-8.34481
-8.42136
13.68749
6.12241
1E-5
0.70234
-2.10061
-6.1961
-10.94006
-1E-5
1E-5
-6.27302
-0.85697
-1E-5
2.42366
-3.72778
8.33976
1E-5
-1.94534
-1.86769
3.12968
-14.95744
-2.95366
0.85856
0.23399
8.41914
-3.03114
-1E-5
0
-3.72778
1.71871
-2.87618
3.83677
1E-5
-6.81107
3.28672
-1E-5
1E-5
-6.1961
-0.77913
-1.71234
16.18184
4.30875
10.96632
18.52673
2.11022
8.97518
1.71871
-1.79002
-2.25583
3.58973
-0.46763
5.25414
-15.85917
7.07144
8.10169
9.58461
-8.82196
-0.77913
-0.85697
5.17528
7.70517
5.80649
17.55508
6.35949
-1.79002
13.84804
12.08496
22.26894
-18.26043
-9.79697
-7.5019
-1E-5
1E-5
2.81576
-0.70127
9.05467
0.39006
-1E-5
14.73197
-5.27206
3.05118
1E-5
4.85999
3.28672
2.58046
2.9727
-11.32043
1.5622
-0.70127
-5.8883
-1E-5
2.11022
13.36656
-9.568
3.83677
-4.11435
-5.58029
1.71871
10.40797
6.91313
1E-5
7.94304
-0.70127
0.07798
-1E-5
-1.63464
1E-5
2.18856
5.25414
-10.55936
17.63598
0.93669
1.79699
-4.19162
-6.91511
-6.04222
4.5286
5.72754
10.16888
15.13428
9.9299
-1.94534
12.4851
-1E-5
2.34528
-5.4262
1E-5
-1.32373
-1.16819
-3.49569
18.93213
12.64525
4.23005
2.65888
1.24934
-1.09041
8.81625
-1.32373
0.70234
-7.195
-7.288
-2.25583
-2.48856
6.91313
-0.46763
-15.70864
1.24934
-1E-5
-4.26888
-3.34089
13.20618
1E-5
0.70234
14.8124
-2.64365
-5.04076
1.48397
-2.72117
-1E-5
3.99404
5.333
6.20142
-7.27175
-6.42681
0
3.20819
-2.25583
-2.79868
5.64861
9.9299
-1.01261
-5.65731
5.80649
1.64045
3.75815
-2.48856
6.59669
-8.57441
3.12968
4.46618
-2.33342
-8.8039
2.18856
8.81625
-4.73216
12.56516
5.09644
8.89571
-6.11917
14.24962
9.77065
17.31247
-15.78391
9.4523
7.30899
-6.11917
1E-5
-1E-5
-7.04147
5.09644
1E-5
-1.94534
0.39006
9.53187
-6.65741
-5.27206
17.79782
-1E-5
-7.34848
5.49078
2.65888
3.44381
-2.79868
0.07798
12.325
-7.34848
14.49074
7.70517
-5.27206
-2.95366
1.01483
-1.16819
-6.42681
-3.80512
1E-5
-1E-5
1E-5
-0.70127
-2.17823
-5.8883
6.59669
0.93669
-1.09041
-9.79697
2.18856
-1.94534
7.46742
3.44381
0.46811
-4.80933
0.23399
-0.38973
7.46742
0.46811
6.20142
-7.96187
-9.72066
0.54617
-0.93479
-10.25456
-10.63553
9.85027
7.94304
2.34528
-10.78782
-13.52008
-3.95976
1.79699
3.9154
16.02053
-4.96363
-0.31181
-1.47921
-1.16819
0.70234
-1.09041
-2.87618
6.43854
10.24856
-1E-5
1E-5
-8.8039
-1.32373
1.79699
6.43854
7.3882
-10.02583
-9.03327
14.49074
-9.03327
3.36526
6.35949
11.76508
41.19912
-1.55693
0.15598
2.18856
-2.411
-1.55693
11.925
-4.96363
-12.08018
9.85027
-3.18604
-17.06149
16.10118
3.75815
4.30875
11.68515
3.44381
-8.95683
-13.67137
-2.411
11.20581
1.09299
1.09299
3.9154
-24.20454
-12.61122
17.79782
7.78445
7.86374
-3.03114
-3.10859
-2.79868
-1E-5
3.83677
1.71871
1E-5
-2.10061
3.12968
1.79699
4.0727
7.46742
-1.94534
-0.15593
6.12241
-2.25583
3.05118
-1.71234
-6.27302
-5.81131
-8.11508
6.12241
3.28672
-3.95976
-9.49165
-2.17823
-7.34848
-1E-5
10.08921
0.85856
1E-5
-7.195
-1.01261
-5.4262
-1E-5
-0.07797
-4.65498
-3.57306
9.37275
7.54666
1.40575
-3.34089
-4.19162
-4.19162
-4.34613
-0.85697
0.85856
-5.04076
0.70234
0.54617
-2.79868
1E-5
0.54617
-13.44441
-3.83946
6.12241
-8.26825
-0.15593
-2.411
1.17116
0
8.10169
-6.11917
2.9727
0.62425
0.31202
-13.14162
-0.23388
0.31202
4.62367
4.62367
2.73732
3.60095
-2.10061
5.22656
3.75815
-1E-5
1E-5
4.9388
-5.34914
5.17528
-2.411
-0.31181
-5.73432
-9.64434
-1E-5
-0.74292
0.23399
4.23005
1.87528
1.71871
8.89571
-9.94956
-4.80933
2.50206
-7.73195
2.9727
16.98917
7.86374
3.83677
4.85999
-8.26825
7.54666
12.76159
7.46997
5.69213
-3.17628
-10.70953
2.15644
-7.66445
-9.54082
1.1169
-7.42934
-4.83502
-4.12488
-2.54279
-6.17336
-1.90841
4.48379
1E-5
1.51645
4.24249
-0.71658
-4.91386
6.0956
-12.41804
2.71715
4.72521
-7.66445
6.58022
-1.51148
-1.59089
-5.15028
0.31884
13.82689
8.44251
6.98445
-2.06709
-2.78045
3.76027
0.47834
3.59964
5.85348
2.39666
-1E-5
-5.46532
2.2365
-5.62276
-6.09474
1.51645
9.66097
-3.25541
-0.87567
3.43906
1.91634
-2.305
2.31658
-2.85965
8.68595
11.61694
15.22348
3.59964
-6.33055
2.31658
0.47834
-0.23899
1.27668
6.74187
-2.54279
4.00132
11.86199
240.16014
-5.15028
6.25709
2.15644
-0.87567
-4.67731
-2.62202
1.1169
5.0473
2.07639
8.52364
-6.17336
6.98445
-6.01611
1.19678
-2.14641
4.24249
-1.98776
0
-4.91386
-4.83502
-5.93747
-0.15934
-0.23899
-2.70125
-0.31862
3.92096
-6.72329
-0.31862
4.88623
-3.65083
2.79731
5.0473
-1.27316
3.59964
-3.65083
-3.72987
-5.46532
4.93874
-3.78523
1.1169
-4.67731
16.70656
0.3094
0.23911
5.12785
5.45022
1.35659
5.20842
0.55811
-5.85881
-3.88791
0.23911
5.85348
-1.19369
-1.59089
4.00132
0.47834
-0.31862
4.48379
3.67995
1.5964
-7.74279
1.8245
-5.46532
1.51645
-1.43205
0.47834
12.18893
5.61148
-5.62276
5.93417
-8.6818
2.71715
-3.88791
1E-5
8.44251
-11.08224
-1E-5
8.36139
0
2.07639
-2.78045
-11.33158
1.1169
1E-5
6.17634
4.40334
-4.12488
2.63701
-5.70146
-0.87567
-2.70125
-0.39824
9.33574
4.00132
13.00722
4.16209
11.96795
19.18827
-0.87567
-0.63702
294.82367
4.0817
8.11811
7.06533
5.53084
-6.72329
53.65578
-1.27316
1.27668
2.55688
1.1169
3.67995
7.55094
0
0.23911
-7.74279
112.06101
2.71715
4.24249
22.76699
1.67636
36.72196
635.35565
178.13118
118.42027
-4.99268
-1.03471
0.6379
7.55094
0.47834
3.67995
1.75634
-1E-5
-3.72987
-9.38476
-3.8089
-3.25541
3.84569
9.82366
-7.74279
-1.74968
0.55811
5.7728
4.80571
-2.62202
5.36961
-4.83502
-10.55388
1E-5
-4.83502
39.66034
0.98273
-0.71658
-1E-5
1E-5
4.32291
-3.72987
-2.49547
7.30807
-1.59089
-5.54405
7.95599
-0.07968
13.33492
-9.22864
-6.17336
-3.57177
9.66097
0.79751
-1.90841
-1E-5
1E-5
-1E-5
0.6379
1E-5
-4.28278
17.69776
-5.46532
8.24761
3.3588
-7.66445
-6.40912
-4.67731
0.47834
1.1169
-1E-5
6.37717
-2.46354
8.19919
4.80571
1.83633
-0.31862
1.91634
7.22715
2.71715
-4.99268
1E-5
8.36139
1.91634
3.84061
-1.82905
7.71292
-5.93747
-11.25387
-1.90841
-7.35095
4.00132
-3.17628
-0.15934
-1.19369
19.5201
-1.19369
-4.91386
-5.46532
3.43906
9.33574
44.2577
-5.85881
7.87495
12.43427
3.1983
-1.90841
13.82689
-1.1142
-0.31862
-0.79614
-1.67029
14.23724
11.04563
2.79731
7.30807
6.98445
8.28028
6.74187
3.11808
5.28901
141.32277
56.5364
-2.46354
-11.33158
7.06533
1.83633
-10.86512
1.35659
4.24249
-5.46532
8.11811
-2.62202
5.12785
1.75634
3.03787
3.67995
-2.62202
4.88623
-2.93883
5.12785
7.22715
2.79731
1.35659
12.18893
-12.18545
-1.74968
3.67995
5.93417
-1.74968
4.16209
0.07969
-1.98776
-3.72987
-0.47785
9.01074
2.15644
-12.57302
2.87748
-7.11568
-2.22571
-1.90841
8.36139
1.19678
-6.01611
6.01488
1.27668
11.29039
-1E-5
1E-5
1.27668
-0.71658
-1E-5
-0.47785
9.41703
5.69213
-10.16452
1E-5
2.15644
-7.97773
-6.40912
-1.98776
-3.96692
20.18443
-5.62276
-4.12488
2.95767
0
-7.58609
19.85215
-3.4531
-13.015
-13.11505
-10.39818
11.20879
-1.67029
0.6379
4.72521
-0.63702
-1E-5
1E-5
1.03703
-4.28278
1.51645
-3.01799
-1E-5
-10.0866
10.96407
-0.71658
9.57964
-0.31862
1E-5
14.31935
-1E-5
6.33785
8.11811
0.95718
13.90893
-0.23899
-10.9429
4.96676
-4.44063
1.5964
19.02244
3.43906
-1.43205
54.16093
86.8686
62.31939
38.77646
5.7728
-6.95876
7.55094
1.33793
8.19919
-2.14641
-6.25196
10.39353
11.69861
5.0473
-5.46532
8.76713
10.62835
-1.1142
0.23911
9.66097
1.67636
4.0817
-1.82905
8.19919
-9.30671
6.90357
-2.70125
-6.64477
4.24249
0.6379
-1.03471
4.24249
-5.38658
3.67995
3.1983
0
1E-5
-8.99436
-1E-5
-7.03723
-1.51148
1.1169
2.63701
5.12785
-3.57177
3.51934
1.35659
-7.58609
-2.38428
6.74187
-27.20475
-4.44063
1.67636
-6.09474
5.61148
2.95767
3.92096
-1.98776
-0.87567
-12.88284
-4.75617
-6.17336
-13.6564
-0.63702
14.73011
-8.36902
4.40334
1.1169
3.51934
-4.51954
0.6379
2.71715
1E-5
5.61148
0.70083
-3.58658
10.88252
0.95718
2.55688
-0.71658
2.55688
-2.22571
1.03703
-24.97474
-4.67731
-3.4927
-3.78523
-13.42448
-3.41362
-11.59685
-7.78573
-1.98776
-2.78045
1.1169
-5.15028
-5.62276
-6.33055
7.14623
-1.27316
6.01488
17.03674
-3.33452
-3.57177
-1.98776
-4.36171
10.96407
-2.305
-8.13428
5.61148
-0.9552
-3.09715
17.11932
-0.55744
2.2365
15.635
-3.96692
5.45022
12.5979
3.03787
-0.55744
4.00132
6.82271
-2.46354
3.27854
0.87734
4.00132
46.1447
10.73015
6.33785
-0.71658
2.15644
-5.62276
-0.87567
-15.50735
-3.41362
-0.15934
5.93417
6.25709
5.12785
-2.78045
52.48439
-1.43205
-2.93883
-7.58609
-1.59089
2.71715
1.99636
-9.15056
-6.48769
-0.23899
4.56425
-6.02299
1.67636
5.45022
-13.11505
-4.91386
-3.65083
3.67995
-4.67731
-7.19411
10.47499
-5.54405
-1E-5
1E-5
-0.31862
-4.36171
1.83633
-0.31862
1.51645
-0.87567
-6.56623
6.25709
3.06561
0.10907
-1.64218
-1E-5
1.27668
6.90357
0.7177
-4.44063
-7.50772
-7.27254
11.53528
0.39858
-1.43205
-1.51148
10.71947
0.55811
-1.90841
-4.12488
14.23724
-5.30703
-3.09715
5.61148
4.24249
-5.22906
-4.83502
2.2365
4.72521
1E-5
-1.51148
-4.24147
6.58022
3.92096
-4.24147
8.24761
-0.79614
14.31509
-0.15934
7.71292
0.07704
21.51571
7.14623
16.87162
1.43651
3.3588
0.31884
2.07639
4.4972
6.82271
-7.89943
37.30175
-1.98776
6.33785
2.71715
-9.86159
-4.75617
2.31658
4.32291
-2.78045
7.38902
-5.15028
-2.06709
2.95767
11.29039
-2.22571
-2.06709
-1.90841
-2.22571
11.1272
10.39353
0.23911
-2.22571
41.04227
-1E-5
-1.98776
-2.14641
-3.96692
10.71947
-6.09474
45.99402
37.07872
16.62405
28.89047
-2.305
-7.74279
7.22715
19.5201
-1.35261
-4.12488
4.48379
-4.44063
6.17634
1.49929
7.22715
2.55688
-3.8089
6.58022
-1.43205
-0.15934
-4.83502
0.31884
-0.31862
1E-5
63.21436
-7.74279
4.72521
5.69213
-3.72987
1.43651
1.35659
-1.35261
2.2365
-3.25541
16.29415
14.31935
-10.0866
2.2365
2.79731
-0.23899
-0.63702
-0.15934
-3.41362
-1.92994
4.96676
15.30576
-8.83811
5.45022
2.79731
-8.13428
10.14922
0.23911
-3.4927
-1.67029
9.09197
-7.19411
2.95767
8.36139
1.03703
0.79751
-6.33055
1.67636
1.5964
4.16209
6.49942
5.53084
-1.59089
-0.55744
5.7728
10.63796
-1.67029
-3.01799
-1.03471
10.71947
-5.78767
5.45022
-6.48769
-1.74968
-5.70146
-4.20384
6.98445
9.66097
-3.8089
1.35659
-3.41362
1.1169
-3.09715
3.43906
-2.06709
-1.59089
8.03704
2.2365
0.31884
-10.24242
-5.07149
4.0817
4.0817
-0.55744
3.32916
-3.33452
-14.04267
-9.94637
6.90357
-2.78045
7.30807
-2.54279
-4.59843
-1.82905
-10.00868
1.5964
2.47677
6.98445
0.55811
15.05897
-5.38658
-7.66445
8.92952
335.23215
111.90626
-1.59089
22.59997
-7.66445
6.49942
2.55688
-3.88791
8.84832
-4.12488
-5.78014
-4.20384
7.55094
-0.15934
12.35248
7.38573
5.0473
2.39666
-2.78045
1.75634
-11.33158
-5.38658
-2.06709
-1E-5
-2.62202
-7.11568
0.23911
17.03674
26.77396
-5.22906
0.31884
4.16209
-1.43205
0.7177
3.92096
-1.67029
0.95718
-3.01799
-2.14641
0.07969
-0.79614
5.7728
-5.54405
13.00722
3.43906
-5.93747
1E-5
-3.25541
-3.8089
0.47834
3.59964
-6.09474
1.91634
-1.67029
-1.35261
10.14922
-1E-5
3.03787
-0.79614
-1.82905
0.23911
-5.62276
-8.80581
7.64625
1.30943
10.57916
-2.34763
-1.82697
0.26159
-9.31847
2.62256
2.09686
1.04724
4.46716
1E-5
4.46716
-3.1275
5.25993
7.64625
7.38051
6.84948
1.57175
-9.06221
3.41221
3.67573
-5.45912
11.65012
-1.82697
4.2032
-4.42433
10.84668
-1E-5
-7.52159
-25.90337
7.64625
1E-5
-1.56642
-1E-5
5.52449
0.52333
-3.64668
2.62256
-10.34199
-0.78388
1E-5
3.93939
-5.97562
1.04724
-4.94202
1.04724
2.88563
1.57175
1.57175
1.83423
-9.06221
-2.34763
6.84948
3.41221
-18.1939
-1E-5
-1.94822
-0.52273
1.30943
1.04724
-6.23365
1E-5
-1E-5
-1.04487
1E-5
-1E-5
1E-5
0
1.04724
-3.64668
-1E-5
1E-5
2.35963
2.35963
0.52333
-2.86769
-1E-5
-2.34763
1E-5
-1E-5
-1.56642
-5.97562
1E-5
-7.2643
-2.86769
-1E-5
1E-5
4.46716
3.67573
-2.60773
0
-7.00686
0.52333
3.93939
-1E-5
1E-5
-1E-5
2.09686
-4.42433
1E-5
0
-3.64668
1.57175
8.97717
-1E-5
1E-5
4.2032
8.71069
0.26159
-1E-5
1E-5
-1E-5
3.67573
0.52333
1.30943
0.52333
0.52333
-2.08737
1.30943
1E-5
0.52333
-1E-5
3.14885
1E-5
-1E-5
1E-5
-0.26144
-3.64668
-0.26144
-1E-5
1E-5
3.41221
-1E-5
1E-5
-3.90604
-3.90604
-1E-5
1E-5
2.09686
-1E-5
0.26159
12.4549
1E-5
-3.1275
-0.26144
2.35963
-1E-5
1E-5
-2.86769
-1E-5
-7.2643
2.88563
1.04724
-5.20064
8.97717
9.2438
1E-5
-2.60773
-1E-5
-11.10808
2.88563
2.88563
2.09686
11.65012
-2.86769
0.52333
1E-5
1.30943
-1E-5
-3.1275
-14.41238
-2.86769
-0.26144
0.52333
1E-5
2.88563
-1.30572
-1E-5
1E-5
0.78521
-1E-5
-0.26144
-2.86769
-2.34763
1E-5
2.09686
-3.90604
-1.04487
-3.38716
1.57175
-0.26144
1.04724
4.46716
1.30943
3.93939
4.2032
-5.71745
-1E-5
-0.26144
-1.30572
1E-5
-1E-5
1E-5
-2.60773
1.57175
-1E-5
1E-5
1.04724
2.09686
-1E-5
-1.56642
4.2032
1E-5
-1E-5
1E-5
-1E-5
-0.26144
9.51057
-3.90604
4.2032
3.67573
1E-5
-2.08737
-1E-5
1E-5
-8.29257
-0.26144
-1E-5
-3.64668
1.30943
1E-5
1.57175
0.26159
-4.68325
-1E-5
2.62256
-7.00686
1.30943
0
0
-2.34763
1E-5
0
1.04724
-1.30572
-7.52159
-1E-5
1E-5
8.44436
13.53001
-0.26144
-1E-5
1.30943
-2.86769
-2.34763
1E-5
-4.68325
6.31904
2.88563
-1E-5
1E-5
-1.56642
0.78521
-0.26144
1.57175
3.67573
3.14885
-1E-5
-0.52273
0.78521
1E-5
4.99553
-2.86769
-1.04487
-3.1275
0.78521
1.57175
-1E-5
1E-5
-1E-5
-3.1275
3.67573
1.04724
4.99553
4.73127
-1.56642
1E-5
-1.04487
9.7775
12.72346
-4.42433
-4.68325
10.31179
-0.26144
3.14885
4.2032
0
-3.1275
-1E-5
3.67573
-3.1275
5.78919
5.25993
3.14885
1.57175
-2.60773
1.57175
2.88563
2.09686
0
1E-5
-1E-5
-1.04487
1E-5
-1E-5
1E-5
-0.78388
4.2032
-1E-5
1E-5
-1E-5
1E-5
-1E-5
3.67573
0.26159
0.26159
1.83423
17.5828
-16.9371
2.09686
1E-5
2.09686
-1E-5
-2.60773
4.2032
1E-5
-2.86769
-4.94202
-3.38716
3.67573
2.09686
2.62256
-3.38716
10.57916
-2.60773
-6.23365
-0.78388
16.22816
-3.1275
-1.04487
0.52333
-0.78388
-1E-5
-7.00686
1E-5
4.99553
-2.34763
-6.74927
0
-1E-5
5.78919
-0.78388
2.62256
-1.56642
1.30943
1E-5
2.88563
3.93939
-1.56642
-8.03572
-3.90604
2.35963
-7.00686
-1E-5
1E-5
-1.56642
-4.42433
-5.97562
3.93939
-0.26144
-1E-5
-3.1275
3.67573
2.09686
1.04724
-5.45912
0.78521
-1.82697
-6.49154
-2.60773
0.26159
-10.08633
2.35963
-1.56642
1E-5
-6.23365
-2.34763
-1E-5
1E-5
-1.82697
-1E-5
4.2032
1E-5
-1E-5
-4.68325
0.78521
-0.52273
8.44436
1E-5
-1E-5
1E-5
1.30943
0
0.26159
4.2032
-5.20064
2.88563
-1E-5
1E-5
-1E-5
4.99553
0.78521
-11.36315
-1.30572
0.52333
-6.74927
6.84948
1E-5
-0.52273
-1E-5
0.78521
3.93939
0
1E-5
2.35963
0.78521
7.11492
10.04457
-1.04487
0.78521
2.35963
0.78521
-1E-5
0.26159
1E-5
3.41221
-7.77873
-1E-5
4.2032
1E-5
-1.30572
-1E-5
1E-5
-1E-5
-1.04487
-9.06221
4.2032
1E-5
-1E-5
1.04724
1E-5
2.88563
-1.56642
-1.56642
-4.94202
-2.60773
4.46716
-1E-5
1E-5
-1E-5
1E-5
-1E-5
-0.52273
6.31904
-1.30572
-5.97562
1E-5
-0.78388
3.67573
-1.30572
-1.30572
-1E-5
-6.74927
0.52333
1E-5
4.2032
4.2032
9.51057
1.04724
-0.78388
12.72346
0
1.83423
0.52333
2.35963
4.2032
-1E-5
3.67573
-3.38716
7.11492
-1.30572
4.99553
3.67573
-14.91851
2.35963
-5.97562
0.26159
1E-5
-1E-5
1E-5
1.57175
10.31179
4.46716
-1.04487
2.09686
0
-1E-5
-4.94202
9.2438
-7.2643
2.09686
5.25993
1E-5
-0.78388
1.04724
-1E-5
1E-5
1.57175
-1.82697
2.88563
0.52333
2.88563
-1.30572
-1E-5
1E-5
-1E-5
1E-5
-0.78388
0.26159
-1.56642
1.30943
4.99553
-2.60773
-1E-5
1E-5
-1E-5
1E-5
1.04724
1.57175
-3.1275
-1E-5
1E-5
0.26159
-1E-5
1E-5
-15.92899
-1E-5
-2.34763
1E-5
0.52333
-1E-5
10.04457
-2.08737
1E-5
-5.97562
-1E-5
-1.30572
-0.52273
4.73127
0.26159
-1.30572
1E-5
-1E-5
-0.26144
1E-5
-1E-5
1E-5
8.17817
-1.30572
-0.26144
-0.78388
3.67573
1.57175
0.78521
10.57916
-1E-5
1E-5
-1E-5
1E-5
-1.56642
-7.2643
1.30943
-1E-5
8.71069
0.52333
-2.34763
-10.34199
-1.82697
1.04724
1.57175
1E-5
6.58418
-1.30572
-1E-5
1E-5
-1E-5
0.78521
-3.90604
1E-5
-1E-5
2.09686
-0.78388
-0.52273
-2.86769
-2.86769
0.26159
-14.15909
1E-5
0.26159
2.62256
-1.30572
-0.26144
-1E-5
1E-5
-1.30572
2.09686
-1E-5
4.73127
-3.90604
0
1E-5
1.57175
-9.57457
-3.90604
-7.00686
5.52449
-0.26144
-1.82697
0.52333
3.67573
-1E-5
1E-5
-1E-5
2.09686
-3.1275
1E-5
-1E-5
1.83423
-0.78388
-6.23365
4.2032
1.83423
1E-5
3.14885
-1E-5
1.57175
2.09686
-2.86769
4.46716
-10.5975
1E-5
-1E-5
1E-5
-1.56642
-8.80581
-1E-5
4.2032
0.52333
1E-5
-1E-5
1E-5
-1E-5
1E-5
-1E-5
1E-5
-1E-5
1E-5
0.78521
2.09686
-1E-5
-2.60773
-1.56642
-3.64668
8.17817
-0.26144
-5.20064
1.57175
1E-5
-5.45912
-1E-5
2.35963
1E-5
-1E-5
1E-5
-2.08737
1.57175
2.09686
6.84948
1.04724
-0.78388
3.67573
2.35963
-1E-5
2.35963
1E-5
-1E-5
0
-1.56642
-1.30572
1E-5
1.30943
-1E-5
0
0.52333
3.67573
-2.08737
-4.94202
1E-5
-1.04487
-1E-5
4.99553
5.52449
2.88563
1.83423
-1.56642
1.83423
1E-5
-1E-5
-1.56642
3.41221
-2.60773
-0.26144
1.04724
-1.30572
0.26159
1E-5
-0.78388
-2.08737
-0.52273
-1.04487
2.35963
-1E-5
-4.42433
-1.30572
0.26159
2.88563
3.93939
1E-5
-1E-5
1E-5
-1E-5
1E-5
-1E-5
-10.34199
1E-5
-1E-5
-1.30572
-2.86769
18.94114
1.04724
-1.56642
1E-5
2.88563
0.78521
0.52333
-1E-5
1.57175
-7.00686
-13.65207
-1.82697
-1.04487
2.88563
-5.97562
-2.60773
6.05404
2.88563
-2.34763
0
0
1E-5
-1E-5
1E-5
-1E-5
1E-5
-1E-5
0
0
1E-5
-1.82697
3.93939
-2.34763
-3.64668
3.14885
-0.78388
-1.04487
-1.30572
0.26159
-1E-5
1.83423
1E-5
-1E-5
-2.34763
6.05404
1E-5
6.05404
0
-1E-5
1E-5
-1E-5
1E-5
-2.34763
2.35963
-1.56642
6.84948
-1E-5
-9.83053
-0.78388
1E-5
-1E-5
-3.64668
-2.34763
1.30943
1E-5
-1E-5
1E-5
-1E-5
1E-5
-1E-5
-2.08737
1E-5
-1E-5
1E-5
1.30943
-1E-5
1E-5
-0.78388
-1E-5
-2.08737
-3.90604
-3.1275
-5.71745
-2.08737
2.09686
-0.52273
1E-5
-1E-5
-3.38716
2.35963
1E-5
-1E-5
1E-5
3.41221
0
-1E-5
1E-5
-3.1275
3.93939
-1E-5
-5.45912
1.04724
1E-5
-1E-5
1E-5
-1E-5
1E-5
-1E-5
1E-5
-1E-5
1E-5
3.93939
0
-4.68325
5.78919
-3.64668
0.52333
-1.56642
-1E-5
5.25993
0.78521
7.64625
-2.34763
-3.90604
-2.86769
3.14885
-4.42433
-1.56642
0.26159
1E-5
-1.56642
-1E-5
-1.82697
1E-5
-1E-5
1E-5
-1E-5
0.52333
1E-5
-2.86769
3.41221
-0.52273
-1E-5
1E-5
-1E-5
1.04724
-2.34763
1E-5
-1E-5
1E-5
2.35963
-1E-5
-0.78388
-7.2643
-2.08737
2.09686
-2.08737
2.09686
1E-5
-1.04487
6.58418
4.73127
-1E-5
1E-5
1.83423
-1E-5
1E-5
-1E-5
7.38051
2.62256
4.2032
1E-5
-1E-5
1E-5
-0.52273
2.88563
6.84948
-1E-5
1E-5
-4.94202
-1E-5
0
1E-5
-1E-5
1E-5
-1E-5
-6.74927
1E-5
-4.94202
-2.08737
-1E-5
1.57175
0.52333
-1.82697
1E-5
-1.30572
0.78521
-3.38716
-1E-5
0.26159
1.04724
-3.38716
1E-5
-1E-5
4.99553
-2.08737
1E-5
-4.16526
-0.26144
-1E-5
1E-5
-1E-5
1E-5
-7.77873
-1E-5
1E-5
-1E-5
6.31904
2.62256
3.93939
4.99553
0.78521
-6.74927
1E-5
-7.00686
-1E-5
0
6.31904
-12.89043
17.85417
1E-5
-1E-5
9.15154
7.60034
6.78593
-1.36138
-10.22973
7.19296
1E-5
-10.46487
-1E-5
1E-5
-1E-5
10.29775
2.25105
2.17047
-3.03751
12.10446
-4.94557
-6.29225
-0.72123
2.17047
1.60678
-11.01304
1E-5
1.04377
-2.39971
6.70457
12.76312
-5.65902
-3.59486
-2.31992
-9.91601
-2.55924
16.56773
4.9181
0.08021
-1E-5
8.57946
9.15154
6.62322
-17.46074
9.80618
11.93994
-5.5798
-2.47948
-5.50057
2.97692
12.68074
-2.47948
6.21668
-5.97575
8.08965
33.13802
252.7769
-11.24776
24.01256
16.81688
41.75517
50.94699
42.92292
43.41365
-0.96139
15.07546
1.9288
9.88808
-6.05489
-3.11717
1.52631
-7.24042
-7.7926
-0.16037
5.08023
-4.23099
-0.88135
11.03605
10.29775
0.64204
11.93994
11.4467
21.23924
-3.43569
-2.00063
53.64825
10.37973
172.58546
3.05764
-5.89659
7.68185
3.13838
2.0899
5.97293
-1.92077
8.98802
-7.24042
6.62322
-4.94557
4.51303
-4.54872
-8.97353
-2.31992
-0.96139
0.48145
1E-5
-8.34409
1.04377
0.16043
-1.8409
1.04377
-1.8409
-5.89659
-1.8409
-1E-5
-0.40082
6.21668
1.68726
5.24241
-0.40082
-3.03751
1E-5
-1.8409
-3.35608
3.05764
-1.8409
1.20456
-3.35608
-5.18351
-1E-5
7.43734
0.72236
4.27015
-5.50057
-2.08047
-2.39971
-3.11717
-2.00063
4.83706
17.98124
10.29775
1.28498
4.51303
3.94651
2.49288
1.20456
6.62322
3.29989
7.27441
3.70392
0.16043
12.02219
-1.6012
-0.24054
-1.04141
-2.71872
-4.46931
1E-5
-5.10421
31.56782
0.80269
2.17047
5.7293
5.16131
3.78477
-2.95784
1.28498
-0.24054
-1E-5
2.0899
-3.35608
4.27015
5.97293
6.05416
0.24066
5.64811
-4.07204
-0.16037
-8.42282
4.1083
-3.75397
-4.7075
-5.10421
-6.60853
-3.11717
-3.51528
6.70457
-2.00063
6.78593
-2.39971
-0.64115
-4.23099
2.0899
-1.12143
22.49796
15.57238
0.40117
11.52887
1.52631
3.21913
2.81552
-7.47715
-10.15132
2.65417
1E-5
0.56174
-1.44133
4.43205
-7.95024
-0.96139
4.43205
-1.20142
6.46056
3.21913
5.40465
-4.54872
1.44585
-1.52127
2.97692
21.65846
7.51883
4.35109
-5.81741
4.75603
-1E-5
-4.94557
7.19296
3.43808
2.0899
19.64936
-1.52127
-7.16149
0.40117
-3.51528
10.21579
-8.50153
-7.55604
-9.28791
-0.64115
-4.94557
2.57352
1.9288
2.49288
-9.91601
2.97692
4.1083
3.54227
-6.29225
1.28498
-6.37134
1E-5
-3.75397
4.51303
-1.52127
0.24066
0.24066
-1.52127
-2.24012
-1E-5
-3.19682
0.40117
-0.96139
-2.55924
1.28498
7.84493
6.62322
5.56695
-4.07204
0.64204
1E-5
-1E-5
-1.20142
4.18922
-1.36138
3.21913
6.78593
-2.71872
-9.44502
5.24241
-0.48095
10.78982
-0.56105
-2.95784
-0.48095
-3.91303
-6.13403
6.9487
4.9181
-1.36138
-10.85649
-4.94557
4.27015
4.67501
8.00806
6.05416
3.38067
1.09917
-7.55604
1E-5
-1.68111
6.21668
-0.64115
-5.65902
-6.76659
1.68726
-1E-5
-0.72123
0.32091
-2.95784
-3.19682
2.25105
-3.35608
1.60678
-4.23099
-3.75397
-2.31992
2.49288
8.74284
6.9487
0.88304
2.65417
-1.20142
0.08021
-0.64115
-6.29225
0.48145
19.64936
11.20026
10.46172
-7.71376
10.37973
-1.20142
5.24241
-5.2628
1.68726
29.80752
-0.72123
11.11815
1E-5
-1E-5
-4.15152
-4.38988
14.49635
3.86563
1E-5
-1E-5
1E-5
2.25105
-6.37134
-2.79844
-1.8409
5.8917
-1.36138
2.73484
5.56695
2.97692
-9.28791
-1E-5
1E-5
-1E-5
-1.20142
4.0274
3.29989
7.51883
1E-5
-1E-5
1E-5
-5.50057
-1.44133
3.70392
-0.24054
-9.75907
6.86731
15.24104
-4.7075
-4.31044
-2.08047
2.49288
-1E-5
9.56059
1.9288
-3.51528
-9.60207
6.78593
-9.60207
-9.83755
-4.62812
-0.16037
14.24837
-4.62812
0.80269
-11.71683
10.54372
-3.43569
5.56695
-16.3026
-7.6349
-0.08019
1E-5
0.48145
0.72236
-10.69988
-1.36138
-1E-5
1E-5
-1E-5
-0.96139
-2.79844
-0.96139
4.59401
1E-5
3.05764
-1E-5
-3.59486
3.54227
-2.47948
-1.52127
-0.56105
-2.87815
-0.88135
-2.63899
-5.42133
2.0899
6.13542
19.22809
22.13615
4.27015
-3.03751
12.05746
0.32091
4.59401
1E-5
0.32091
-2.87815
-3.91303
4.75603
-1.12143
4.75603
-4.31044
-1E-5
1E-5
-2.71872
-5.5798
6.62322
-0.24054
-4.07204
8.74284
-6.37134
-2.79844
-3.43569
0
1.9288
-1E-5
1E-5
-8.34409
2.25105
1.12416
11.77547
-0.64115
-3.51528
4.27015
-1E-5
-2.63899
1E-5
-1E-5
1E-5
-1E-5
-3.67442
4.99916
-4.31044
-0.96139
-6.05489
-5.0249
6.86731
6.37926
-7.7926
-2.47948
1E-5
4.43205
3.86563
8.08965
-6.52948
-2.79844
3.62309
-1E-5
1E-5
-1E-5
-0.72123
-5.18351
10.21579
6.13542
6.13542
-1.52127
2.65417
-17.92311
0.80269
1.76776
-1.04141
-5.81741
12.10446
0.16043
4.51303
1.76776
-4.31044
0.48145
-1.8409
0.56174
-9.60207
-8.42282
572.44818
-1.44133
0.16043
6.46056
-6.37134
-2.47948
0.48145
-1.12143
-0.32069
-2.08047
6.70457
-3.19682
4.51303
-0.48095
2.81552
-0.48095
-4.23099
9.15154
2.17047
2.89621
-2.08047
9.31512
21.15543
1E-5
2.57352
-0.48095
0.32091
4.51303
-0.56105
-0.56105
2.65417
-1.44133
4.9181
-2.63899
-6.68757
-1E-5
2.41226
3.86563
-0.8013
9.64244
2.17047
7.27441
-5.97575
1E-5
2.17047
-1.28141
-3.43569
-2.92868
-1.36138
-3.03751
35.71557
0.88304
-2.1603
7.35587
-1E-5
11.93994
7.11153
5.81049
-4.38988
-5.34207
-6.60853
1E-5
-8.42282
-8.50153
3.46146
-0.72123
2.0899
-0.96139
1.04377
-13.97692
-1E-5
8.25286
7.92649
9.7243
-1.04141
-0.48095
-2.08047
1.3654
-1.76101
0.40117
8.57946
8.41613
0.56174
-2.71872
-1.68111
4.1083
0.08021
3.13838
-2.71872
-1.92077
9.47875
-0.08019
-5.0249
-0.08019
0
3.94651
-4.7075
-2.39971
5.97293
-13.89918
-2.08047
5.8917
7.84493
-5.65902
65.61374
4.83706
-0.16037
9.7243
-14.05464
-12.96523
1.20456
3.05764
6.54189
16.65076
0
6.29796
-4.46931
0.40117
-3.99254
-6.60853
3.13838
-3.99254
1E-5
3.13838
-0.08019
-2.08047
3.46146
2.33165
5.48579
-4.86623
-1.12143
2.57352
-2.95784
0.80269
-1.6012
-2.87815
1.3654
8.82455
0.24066
10.62574
6.21668
3.94651
2.65417
3.21913
8.82455
-0.32069
-6.13403
-2.00063
7.11153
-3.11717
18.75224
-6.8456
10.95396
-8.65892
-3.51528
12.26905
7.43734
-7.47715
8.08965
0
0.40117
-9.36647
8.41613
-9.05215
11.69325
-0.88135
-5.2628
0.08021
-0.96139
-4.94557
-4.86623
-3.11717
-3.43569
9.31512
-1E-5
1E-5
4.27015
-3.27646
8.00806
11.61106
0
-3.27646
-7.55604
1.20456
2.25105
-0.08019
-1E-5
0.80269
2.00934
-2.71872
-6.13403
27.39452
2.00934
14.31431
-6.05489
-2.00063
1.60678
6.13542
-1.6012
1.20456
-1.12143
-1.92077
7.92649
5.8917
-0.96139
2.97692
-4.15152
5.7293
-6.05489
1.28498
-1.52127
0.24066
2.41226
-5.0249
5.32352
3.70392
-6.52948
-3.11717
5.24241
4.84563
2.00934
-12.26344
5.56695
-2.95207
5.8917
-2.39971
-3.83351
-2.55924
-8.10782
-5.89659
3.46146
5.48579
-2.08047
-3.59486
10.29775
5.81049
-7.08253
-11.71683
9.15154
12.43368
8.57946
-9.28791
14.09537
-4.23099
8.69878
14.41367
-4.23099
-0.16037
-10.15132
-5.97575
-0.48095
-1.44133
9.31512
-1.68111
13.91792
9.23332
-6.60853
4.83706
1.52631
-8.42282
-1.12143
2.0899
-1.36138
1.12416
0.64204
4.35109
-2.1603
0.72236
-9.28791
1.12416
7.51883
-7.47715
-4.15152
2.65417
-1.36138
2.17047
-4.94557
-8.10782
5.08023
-1.20142
0.72236
10.62574
20.73663
9.06977
-3.67442
21.32305
1.28498
10.78982
6.46056
0.88304
-6.45042
5.64811
42.3656
9.31512
-1.36138
8.74284
-3.35608
-2.95784
1E-5
-1E-5
10.37973
6.46056
10.70778
41.53455
8.20991
6.46056
1.9288
-1.44133
1.52631
9.31512
7.11153
-5.2628
1.76776
-5.2628
3.54227
-3.19682
0.48145
-6.29225
-2.39971
-6.68757
-4.94557
2.49288
-2.71872
10.78982
9.80618
3.05764
1E-5
-2.1603
30.49136
-5.5798
-1.04141
2.00934
21.76855
10.91239
2.89621
-9.83755
5.08023
-0.88135
-1E-5
-6.05489
-0.48095
-3.19682
-1.8409
5.48579
4.51303
-4.86623
7.92649
0.64204
6.9487
2.33165
-2.39971
15.65525
-0.96139
-5.2628
0.88304
-5.5798
12.48017
-1.28141
34.13229
6.05416
2.89621
6.70457
-2.24012
3.94651
3.29989
-1.92077
3.54227
-7.7926
0.64204
11.28239
0.40117
3.62309
-4.23099
4.1083
8.33449
9.31512
-0.64115
-6.52948
6.9487
5.48579
24.39879
-10.30812
5.64811
-7.16149
1.28498
1.52631
0.40117
12.26905
-6.37134
1.28498
7.68185
7.76338
-2.87815
5.56695
1E-5
1.3654
-1E-5
1E-5
6.54189
6.13542
5.81049
4.75603
-5.97575
3.70392
1.68726
-5.81741
-1.76101
3.94651
7.68185
-1.36138
-1E-5
3.38067
2.65417
2.89621
-6.21315
-5.50057
-4.23099
11.69325
-7.08253
-2.47948
-6.52948
5.8917
-5.65902
-4.62812
8.82455
5.7293
-9.36647
-6.29225
4.0274
10.62574
8.17125
7.76338
4.43205
-1.76101
1.28498
-4.86623
6.37926
4.59401
1.52631
-5.65902
4.51303
-1.44133
5.64811
3.70392
-0.72123
11.77547
7.03011
13.12056
33.74565
8.49779
-1.52127
2.17047
1.04377
1.04377
4.35109
4.35109
-4.38988
4.99916
-1.20142
-3.51528
-2.24012
-0.72123
-9.52355
10.70778
6.78593
1.84827
3.46146
5.32352
6.9487
1.52631
6.13542
1.44585
18.87024
0.80269
9.79283
7.19296
6.46056
25.27818
7.27441
-4.46931
-4.86623
4.75603
13.34018
-8.58023
-0.08019
4.99916
1.60678
0.80269
2.57352
-8.02903
7.76338
4.27015
0.40117
4.43205
9.80618
5.64811
8.33449
4.27015
11.61106
12.02219
-5.89659
-1.6012
-0.16037
-3.83351
7.68185
0.72236
-10.93477
-4.54872
15.82103
2.65417
9.06977
1E-5
0.16043
-1.6012
10.37973
4.27015
0.24066
2.65417
-0.88135
-1.6012
7.19296
5.56695
-9.05215
7.92649
2.73484
-1E-5
3.54227
15.07546
8.08965
-6.13403
2.81552
1E-5
7.11153
-6.37134
-1.52127
0.48145
-0.56105
5.24241
-6.37134
3.70392
4.59401
7.11153
1.3654
5.65364
-7.22403
-3.7834
3.89449
5.09319
-8.00233
-1.42244
5.25325
1.26808
3.4956
2.77845
-1.26461
6.53567
8.62702
-6.05404
1E-5
4.29372
2.93772
-1E-5
3.25643
-3.94036
3.4956
1E-5
-1.10672
-7.06821
8.38525
3.01738
0.47512
-2.68314
2.14191
0.71287
6.77652
1.18873
0.63361
-1E-5
8.22413
1.66507
4.61334
5.3333
0.3167
1E-5
-1E-5
-4.56767
-5.97594
1.82396
2.0624
3.41586
10.72755
-7.92456
-2.91913
3.73489
-2.91913
1.34746
1E-5
0.71287
-1E-5
-2.44702
2.14191
-5.97594
1.58565
5.89403
-5.58519
-2.05322
-3.39075
1E-5
-1E-5
2.77845
5.3333
9.83775
-5.58519
-4.25412
3.65511
1E-5
-3.7834
-11.02472
-0.94878
-0.47464
-1.65909
6.29496
-1.65909
-4.56767
3.65511
-3.2336
-2.60445
-2.60445
-7.84678
8.30468
-0.94878
5.09319
5.25325
4.69329
6.69622
15.11951
-3.94036
-5.74153
-1E-5
1E-5
8.09008
-2.47949
17.19403
-0.47464
-0.07914
-5.35058
2.46007
-0.94878
2.22143
0.3167
-1E-5
-4.1757
3.25643
8.65265
-2.91913
7.17819
-1.02776
-2.68314
12.10594
-5.11585
1.42684
-5.19411
3.65511
-0.94878
-1.50134
3.4956
1E-5
8.78828
0.3167
-1.34353
-0.23738
-2.05322
2.69883
4.93319
2.53965
-5.19411
3.89449
14.3032
1.66507
1.50624
-1.58022
6.77652
6.85682
1.50624
1.42684
6.29496
9.83775
-4.25412
0.79215
-3.94036
9.19165
-9.7098
-1.89561
3.65511
-3.62638
-3.54785
-2.28954
3.97431
-6.44438
-1E-5
0.3167
-5.03758
1.58565
-2.05322
5.09319
6.05436
-2.28954
-3.7834
-1.02776
-11.95052
-0.86979
-2.68314
12.18686
1E-5
1.90343
3.89449
-1E-5
-1.42244
3.73489
0.47512
1E-5
-2.52574
-1E-5
-0.71177
0.2375
3.09705
6.77652
7.66065
9.59536
1E-5
1.98291
3.89449
-3.15501
5.97419
-1.89561
1.42684
14.46636
-6.44438
1.90343
0.55436
7.98255
-4.41092
3.97431
0.07915
4.13398
9.35309
-5.27235
0.63361
-1.89561
-5.03758
9.99941
-3.46931
7.82157
0.63361
3.33614
6.93714
12.83726
-1E-5
-7.14613
6.37518
-8.00233
-11.79636
-6.52241
13.40682
1.03005
-6.83438
-2.84048
-4.01882
1E-5
2.38051
2.85808
-3.15501
26.18911
-1E-5
-2.44702
-11.95052
-11.56501
4.13398
-6.99028
-14.56304
7.49977
11.29465
-4.56767
2.46007
1.50624
12.18714
-4.9593
8.38525
-7.06821
-1.34353
1.10938
1E-5
7.25856
19.2716
-4.1757
-0.94878
-1E-5
14.38477
-11.64214
7.01748
8.22413
-2.91913
1.50624
8.54642
14.71119
-1.10672
-4.1757
2.30096
-1.58022
-0.94878
-5.66337
-11.17915
3.73489
1E-5
4.3736
1.42684
7.33895
6.45542
-5.03758
-1.58022
-5.507
-2.91913
2.22143
15.03782
0.07652
9.59536
2.0624
2.77845
-9.78726
-3.46931
2.61923
-4.881
-11.41071
-8.77927
-3.62638
-9.08967
4.29372
10.48472
10.64659
37.55506
-1E-5
1E-5
-1E-5
3.57535
-6.44438
1E-5
4.77324
-0.71177
6.05436
-3.94036
12.34959
0
1.66507
-1E-5
1E-5
-0.23738
-7.45767
7.33895
-8.00233
-1E-5
1E-5
-7.76898
2.77845
-11.79636
-0.55369
7.66065
-8.08009
13.16264
-3.7049
11.29465
-2.68314
-1E-5
6.45542
-0.63274
-8.93449
-0.23738
1E-5
18.39834
0.15832
6.13454
-1.50134
-8.08009
-6.7564
-1E-5
-3.86189
1E-5
-1E-5
5.57353
1E-5
11.53789
0.3959
2.93772
-7.14613
-1.97442
-4.33253
8.38525
17.24828
-1E-5
-1.10672
5.49344
-6.28829
10.32289
-7.14613
18.64513
8.46583
6.05436
13.16264
-3.7834
21.20243
2.38051
-1.81678
12.10594
7.25856
-3.94036
11.05153
23.0252
2.0624
-7.3798
13.65113
16.01903
2.77845
-10.17434
-11.17915
5.17322
-6.21022
-18.22456
0.63361
-4.1757
3.97431
1E-5
-0.15827
23.27427
-0.79079
-4.64602
2.53965
-2.91913
4.21384
2.69883
3.81468
-9.32232
-3.7834
-2.52574
2.93772
29.79296
365.83539
148.79639
99.85773
31.47532
5.57353
1.10938
-1.73794
0.07915
-5.58519
-0.86979
0.07915
-16.77895
-2.68314
1.03005
6.85682
5.65364
3.81468
-3.94036
-1E-5
3.09705
5.49344
0.3167
0.79215
6.13454
-6.36634
-3.46931
1.74451
1.58565
-10.79296
3.01738
3.33614
9.99941
0.2375
1E-5
9.51459
4.33838
143.15442
0.38465
3.89449
11.53789
13.48825
-1E-5
-0.71177
1.42684
-0.71177
4.29372
11.4568
15.28294
1E-5
2.61923
1.90343
10.4038
-1E-5
-0.79079
1E-5
1.26808
-1E-5
1E-5
-1E-5
13.97706
1E-5
-1E-5
1E-5
-1.42244
-3.07639
0.95074
-1.81678
-12.3357
-2.76182
3.01738
7.01748
-3.54785
5.81388
-5.89781
2.22143
-1E-5
6.85682
-2.60445
0.3959
5.17322
-10.17434
-4.64602
-7.14613
1E-5
-2.68314
4.53342
7.09783
10.242
2.22143
6.37518
-1E-5
8.46583
5.97419
3.97431
1E-5
8.46583
-1.50134
2.14191
17.00219
7.5802
-1.65909
-2.99777
-0.07914
-1E-5
-1.81678
-7.14613
-3.62638
12.59336
3.65511
-15.48135
-4.72436
-4.1757
-10.63838
-1.02776
7.25856
-10.48376
4.3736
6.77652
5.01319
2.46007
0.79215
1.66507
-3.7049
1E-5
-4.41092
2.46007
10.80852
16.34653
-5.74153
-12.79747
-1E-5
-4.25412
4.05414
2.46007
11.37572
5.89403
7.17819
20.37607
-0.55369
8.78828
-4.33253
1E-5
-1E-5
1E-5
-2.68314
1.03005
18.80417
-1.34353
-7.69118
-1E-5
1E-5
6.53567
-6.83438
0.2375
4.77324
6.61594
-6.60042
3.09705
-8.23556
-3.7834
-0.79079
-2.21078
3.97431
4.85321
-0.23738
2.61923
2.53965
5.97419
5.89403
-3.7834
14.38477
1.18873
6.29496
-1E-5
1E-5
36.1073
8.22413
9.11095
-1.50134
21.36787
-1.89561
4.93319
-8.23556
-0.86979
1.18873
-16.85516
-5.74153
10.4038
9.59536
-1E-5
1E-5
1.66507
4.21384
-7.06821
5.09319
1.26808
-9.78726
-5.27235
-3.31219
-10.87022
11.21359
14.46636
2.46007
-6.83438
-11.10194
3.25643
13.81406
-7.14613
21.03705
-1.34353
-1E-5
1E-5
-2.68314
12.18714
-10.25171
15.93719
-3.7049
2.53965
-14.9459
-2.21078
37.84396
2.61923
21.36787
-3.54785
10.64659
-10.17434
3.41586
-1E-5
-5.19411
2.61923
1.82396
-5.27235
12.10594
17.24828
2.61923
1E-5
-1E-5
0.95074
-0.86979
1.74451
7.82157
1E-5
-3.31219
1.42684
-2.52574
-3.07639
1.50624
0.47512
-1.10672
-8.46866
2.53965
3.97431
-6.60042
0.47512
1.90343
1.10938
11.78126
-1.73794
13.48825
7.09783
1.10938
-3.2336
-1.18567
-8.93449
-7.92456
-9.47736
5.89403
3.65511
5.3333
-1E-5
-1.97442
13.16264
3.41586
1.90343
-2.44702
-4.4893
3.25643
28.61686
2.53965
27.19231
1E-5
-1E-5
9.15534
-1.73794
52.82955
17.00219
-9.94213
-4.1757
-9.16723
1E-5
3.33614
-0.55369
-0.23738
1.18873
1.34746
11.21359
5.89403
-1.73794
-1E-5
4.3736
7.7411
-5.97594
9.59536
-5.03758
8.14359
2.14191
-0.71177
-3.86189
3.89449
9.99941
33.84552
0.87143
-1.42244
-0.31648
-2.52574
4.1642
56.74813
4.61334
1E-5
-0.47464
-1E-5
1E-5
1.66507
-2.76182
-0.71177
0.63361
0.95074
-1E-5
1E-5
2.93772
-1E-5
1E-5
-1E-5
1E-5
-1E-5
1E-5
-1E-5
-7.92456
15.69174
1E-5
1.74451
0.47512
-1E-5
1E-5
-2.13201
-6.99028
6.93714
-1.26461
2.61923
-0.55369
4.77324
-1E-5
-5.58519
-0.15827
1E-5
-1E-5
1E-5
1.10938
-5.89781
-1E-5
20.29351
6.61594
1E-5
1.34746
8.38525
1.98291
11.21359
-10.32907
1.98291
2.22143
-1E-5
16.26464
-1.65909
1E-5
-1E-5
0.71287
13.65113
-11.79636
-2.52574
3.01738
-6.36634
1.18873
-13.64276
1E-5
0.71287
-4.41092
-10.94748
6.69622
11.78126
5.01319
5.49344
-11.10194
-15.78702
-8.77927
-5.66337
6.21474
24.27177
6.53567
-8.15783
-1.34353
-1.34353
-0.63274
-3.2336
-12.95128
7.09783
-1E-5
1.58565
4.29372
1E-5
-10.63838
9.51459
1.98291
19.9634
-23.4332
-14.17983
13.08128
1.90343
16.10088
8.62702
11.13255
-1.81678
-0.47464
-9.94213
5.41336
3.73489
8.38525
-2.76182
-4.41092
-2.68314
-9.8647
3.89449
9.11095
8.38525
-2.60445
10.4038
2.30096
11.37572
2.77845
7.09783
2.61923
-8.77927
-12.48968
-1.58022
-0.63274
11.619
-1E-5
0.55436
10.80852
16.51036
15.69174
-6.36634
-12.10464
1E-5
6.45542
1.10938
0.3959
7.49977
-1E-5
1E-5
4.3736
-11.02472
12.02475
11.13255
-5.4288
-1E-5
5.89403
6.53567
7.7411
10.56565
-2.76182
-3.07639
11.4568
-2.68314
-3.86189
11.619
-0.63274
3.89449
-1.89561
-2.36829
1E-5
4.3736
7.98255
6.77652
1.18873
-2.28954
-10.56108
-1E-5
9.35309
2.61923
10.88951
6.61594
0.47512
-0.23738
1E-5
-1E-5
9.91857
-2.68314
5.81388
1E-5
-3.46931
10.56565
14.05857
6.93714
3.73489
17.24828
8.70764
6.93714
-1E-5
1E-5
-2.60445
7.33895
5.17322
8.22413
2.93772
-7.61335
-2.44702
7.90206
-8.00233
0.55436
4.13398
-1.42244
4.3736
1.10938
6.93714
1.26808
6.21474
2.53965
5.17322
-4.72436
-1E-5
1E-5
7.01748
-1E-5
3.81468
-6.83438
0.71287
-4.80269
1.34746
-6.21022
0
0.95074
1E-5
-3.07639
1.82396
4.85321
-1E-5
1.10938
-0.63274
1E-5
-0.71177
-4.41092
4.21384
-2.68314
-0.07914
-6.99028
8.38525
-2.60445
-1E-5
1E-5
3.89449
-1E-5
1E-5
5.73375
0.47512
-5.19411
-1.26461
12.26836
5.09319
-2.84048
6.29496
-16.39771
1.42684
5.3333
1.82396
14.96363
8.62702
-1.12315
6.37518
5.01319
14.05857
-2.76182
0.15832
-6.21022
6.69622
-5.27235
-6.99028
-9.01209
11.53789
-1.89561
-8.93449
4.29372
13.32542
-7.3798
-1E-5
3.17673
4.93319
8.46583
1.26808
1E-5
-1.81678
-3.86189
2.22143
-1E-5
9.35309
-2.60445
-3.54785
14.3032
5.81388
1E-5
1.90343
-1E-5
1E-5
-8.08009
-9.08967
-2.21078
6.93714
-1.10672
-6.67842
-1E-5
1E-5
3.33614
-1E-5
1E-5
-1E-5
0.87143
1.90343
1E-5
4.21384
2.69883
3.73489
5.73375
-0.23738
4.3736
12.83726
-1E-5
15.93719
-3.39075
1E-5
0.55436
9.03026
-1E-5
7.17819
-3.54785
0.3167
1E-5
4.53342
-1.81678
-1.65909
13.81406
152.28536
74.60323
7.64091
4.46405
14.05856
6.57959
-2.86571
17.84157
3.93665
2.35799
6.8447
-1.56533
1E-5
-1E-5
1E-5
-9.88369
3.40984
-1E-5
0.26141
1E-5
-1E-5
0.26141
1E-5
-1E-5
1E-5
-1E-5
12.98303
-2.346
-1.56533
-1.30482
-8.0302
2.87193
12.71452
3.67317
6.31463
0.78467
4.72798
-7.77339
6.04982
1E-5
-1E-5
9.77065
-0.26126
2.88362
1.57066
-6.74463
3.67317
5.52064
1E-5
0
3.67317
0.52296
-6.48707
0
-0.78333
-0.52237
-1E-5
0
0
1E-5
-1E-5
1E-5
-1E-5
-0.78333
1E-5
-3.12534
-3.12534
0.52296
-1E-5
3.14666
-3.90335
1E-5
-7.2593
-0.26126
1.83296
0.52296
-1E-5
1E-5
-2.86571
-1E-5
1E-5
1.83296
-1E-5
1E-5
-1E-5
1E-5
-0.52237
-1E-5
4.99205
1E-5
-1E-5
1E-5
-1E-5
0.78467
3.14666
0
0
-4.42128
-10.59025
0.26141
3.93665
5.25627
1.30852
6.57959
2.35799
5.78515
1E-5
-6.48707
2.62073
6.57959
9.23733
3.40984
-1E-5
1E-5
-0.26126
2.0954
-1E-5
1E-5
-7.00204
-1E-5
1E-5
-1E-5
1E-5
-1E-5
1E-5
-1E-5
1E-5
-1.30482
-1E-5
1E-5
-1E-5
1E-5
-1.56533
-3.12534
-3.38482
-3.12534
-4.93861
-1E-5
-2.86571
2.0954
1E-5
2.0954
-1E-5
1E-5
1.04652
-1E-5
1E-5
-1E-5
1E-5
-2.60593
1.04652
-1E-5
-2.346
3.40984
-10.84544
1E-5
-1E-5
1E-5
-1.30482
-0.52237
-1E-5
1E-5
-0.26126
-1E-5
1E-5
-1E-5
6.8447
-4.68002
2.0954
1E-5
0
-4.42128
6.04982
-2.60593
-3.64416
-0.26126
-1E-5
1E-5
-1E-5
1E-5
-1E-5
0
1E-5
-1E-5
1E-5
-1.04415
0.78467
-0.52237
1.30852
-0.50016
-0.78333
-1E-5
0.52296
1.83296
1E-5
-8.0302
12.44616
3.14666
-1.56533
-13.89617
-1.56533
-1.82571
10.30457
12.17794
-3.90335
-1.56533
-0.52237
2.0954
1.83296
-2.60593
-1.56533
-1E-5
1E-5
0.78467
-0.26126
-1.30482
-1E-5
1E-5
-1E-5
1E-5
-1E-5
1E-5
-0.78333
-2.08593
-1E-5
-0.26126
-3.12534
-4.68002
-2.346
0
-0.78333
-8.0302
2.88362
2.35799
1E-5
1.04652
-3.12534
-2.346
0.52296
2.88362
-4.16238
0.78467
-1E-5
-1.56533
1E-5
-1E-5
1E-5
-1E-5
-7.51642
1E-5
-5.45536
-0.26126
1.04652
-1E-5
1E-5
1.04652
-1E-5
-0.78333
1E-5
-1E-5
10.03754
-0.78333
-0.52237
0.52296
-0.78333
1E-5
-8.0302
2.35799
1.57066
-1E-5
-0.52237
1E-5
0.26141
1.04652
-0.52237
-1E-5
1E-5
-1E-5
1E-5
-1E-5
1E-5
-1E-5
1E-5
-1E-5
-2.60593
2.0954
-5.19706
-1.82571
1E-5
-1E-5
0
-5.19706
2.88362
6.57959
76.50498
-6.74463
2.0954
-8.0302
-2.08593
10.57175
2.0954
-7.51642
1E-5
2.35799
8.89726
6.31463
-0.52237
79.71933
31.32036
-3.31311
1.57066
-4.16238
0
-1.82571
4.20028
-1E-5
1E-5
-1E-5
1E-5
4.20028
-1E-5
-1.82571
1E-5
-3.64416
-1E-5
-2.346
3.40984
1E-5
-1E-5
2.88362
1E-5
-1E-5
-1.04415
1E-5
-1E-5
0.78467
-1.30482
1.30852
1.30852
-0.26126
1E-5
6.57959
-1E-5
1E-5
-7.2593
-1E-5
1E-5
-1E-5
-1.82571
-8.0302
-1.04415
-1.82571
1E-5
-1E-5
-1.30482
1E-5
-1.04415
-5.97151
3.67317
-1E-5
1E-5
-1.56533
0
-1.30482
-2.86571
0.78467
-1E-5
1E-5
-3.38482
1.04652
-4.16238
-2.346
3.14666
1.30852
-1E-5
1E-5
-1E-5
1E-5
19.19968
0.78467
-6.74463
-0.78333
-1E-5
1E-5
-1E-5
1E-5
-4.42128
0
-1E-5
20.83429
-3.12534
12.17794
-0.26126
-2.346
2.0954
1.57066
7.64091
2.62073
1E-5
-2.08593
-1E-5
6.04982
10.30457
-3.12534
-5.45536
8.7046
1.83296
-3.64416
-0.26126
1E-5
2.0954
-0.78333
1.30852
-2.346
2.35799
-6.48707
-1E-5
1E-5
-1E-5
1E-5
-1E-5
1E-5
-1E-5
4.20028
1E-5
-1E-5
1E-5
-1E-5
1E-5
1.04652
-6.22937
1.04652
-1E-5
1E-5
-1E-5
0.52296
-0.52237
-3.12534
-1.30482
0
-2.86571
1E-5
2.35799
5.25627
6.04982
-3.12534
-1.04415
-1E-5
6.7002
-10.07942
4.99205
-0.26126
1E-5
1.04652
1.04652
0.78467
-3.12534
3.93665
2.0954
-1.56533
-1E-5
1.83296
1E-5
-1E-5
0.78467
1E-5
-1E-5
2.35799
3.14666
2.62073
-0.26126
1E-5
-1E-5
8.43845
-4.93861
1E-5
-0.78333
-1E-5
1E-5
-1E-5
-4.42128
3.67317
1E-5
-1E-5
-3.64416
-2.60593
-4.26788
1.30852
-1.30482
2.35799
0.26141
1E-5
2.62073
-1.30482
-1E-5
-4.59872
4.46405
-3.38482
5.78515
9.50392
1.83296
1E-5
-3.12534
-2.08593
-6.48707
5.25627
-1E-5
1E-5
-2.86571
-1E-5
1E-5
-1E-5
-5.19706
10.03754
-0.78333
1.83296
-0.78333
1E-5
-1E-5
5.25627
1E-5
-1E-5
1E-5
-1E-5
0.52296
4.46405
6.31463
1E-5
-1E-5
1.83296
-4.42128
1E-5
-8.5434
-1E-5
2.62073
-1.30482
-2.08593
-0.78333
0.78467
1E-5
-1.82571
-1E-5
4.46405
-3.64416
-1.56533
-4.16238
0.52296
-1.30482
-0.52237
-12.62762
12.98303
1E-5
-1E-5
-2.08593
1E-5
-1E-5
1E-5
8.43845
-2.346
-5.45536
-3.38482
-1E-5
1E-5
1.83296
-1E-5
0
-2.08593
1E-5
6.8447
-3.38482
0.26141
-1E-5
1E-5
-1E-5
-0.26126
2.88362
1E-5
-1E-5
-1.04415
1E-5
4.72798
-1E-5
1.30852
1E-5
-1E-5
5.25627
-1.82571
-0.26126
2.35799
1E-5
-1E-5
-0.52237
4.46405
1E-5
-0.78333
9.50392
2.35799
-2.346
-2.86571
-6.74463
4.72798
6.8447
-1.04415
8.97089
-1E-5
1.83296
1.57066
-2.60593
1E-5
-1E-5
2.0954
-3.38482
3.93665
-0.52237
8.17246
2.35799
7.62837
3.40984
1.30852
2.0954
0.52296
-2.60593
1.83296
-4.68002
1E-5
8.7046
-1.56533
-7.77339
-1E-5
0.52296
3.40984
-1.04415
1E-5
0.78467
3.14666
-1E-5
1E-5
-1E-5
-2.60593
1E-5
-1E-5
1E-5
-1E-5
1.04652
-3.90335
1.30852
-2.08593
-6.22937
1E-5
2.35799
7.37536
-1E-5
-2.08593
2.0954
2.0954
-20.43297
-1.56533
1E-5
-1E-5
-1.56533
-2.86571
1E-5
-1E-5
1E-5
-1E-5
1E-5
-1E-5
1E-5
-1E-5
1E-5
-1E-5
-2.346
-0.52237
-0.26126
1E-5
1.83296
-1E-5
0.52296
-1.82571
4.20028
1E-5
-1E-5
4.46405
1.30852
1E-5
0
-2.86571
1.83296
4.46405
8.43845
-9.82379
-1E-5
1E-5
1.30852
0
-2.346
2.15195
2.62073
-1E-5
1E-5
1.04652
-1E-5
1E-5
-1E-5
1E-5
2.35799
-5.45536
-1E-5
1E-5
5.52064
-1E-5
1E-5
-1E-5
1E-5
-1E-5
4.20028
0
1E-5
-0.52237
-8.28687
-1E-5
2.62073
3.93665
-8.28687
1E-5
-1E-5
1E-5
-1E-5
1E-5
-4.68002
-1E-5
-0.52237
1E-5
5.52064
-7.2593
-1E-5
1E-5
0.52296
-1E-5
-8.28687
1E-5
-1E-5
1E-5
-4.68002
-2.86571
-1E-5
-7.77339
1E-5
-3.38482
-1E-5
1E-5
4.46405
-1E-5
3.67317
-1.04415
1E-5
-1E-5
6.04982
1E-5
2.88362
-1E-5
1E-5
-1.30482
3.14666
-1E-5
2.62073
1E-5
-0.52237
-1.04415
-1E-5
2.0954
-3.90335
-8.5434
1E-5
-1E-5
-1.82571
-1.82571
4.20028
1E-5
-1E-5
1E-5
7.64091
3.93665
-2.346
7.10995
-7.00204
6.8447
2.62073
-1E-5
1E-5
-1E-5
1E-5
-1E-5
9.77065
-4.16238
-2.86571
-0.52237
1E-5
0
-1E-5
33.92748
-4.16238
-9.18638
1E-5
-1E-5
-1.82571
1E-5
0.78467
-1E-5
1E-5
-1E-5
1E-5
3.67317
-1E-5
1.30852
-3.12534
2.35799
-8.5434
5.25627
-2.86571
1E-5
-1E-5
1E-5
-1E-5
1E-5
-1.04415
-1.56533
-1.82571
-4.93861
-4.93861
2.62073
-3.12534
-2.08593
-4.97452
-2.346
-3.64416
-1.56533
1.83296
-1E-5
1E-5
-1E-5
6.04982
1E-5
-1E-5
1E-5
-1E-5
1E-5
-1E-5
1E-5
5.25627
-1E-5
3.14666
1E-5
-1E-5
1E-5
0
0.78467
-2.08593
0.26141
0.52296
-1E-5
-2.08593
5.78515
1E-5
-1E-5
1E-5
-1.30482
-1E-5
1E-5
4.46405
-3.38482
-2.60593
2.0954
-1E-5
-2.346
1E-5
-1E-5
2.62073
0
-9.56801
-3.38482
2.0954
-3.38482
9.77065
-2.08593
2.35799
1E-5
-6.22937
-3.38482
-1.82571
-1E-5
1E-5
0.52296
-1E-5
8.43845
1E-5
-1E-5
1E-5
-8.5434
4.67772
-2.93468
-7.53014
-1.00608
3.18744
2.79755
2.64169
1E-5
-0.3098
19.45266
0.85302
-4.70181
-8.74768
1.94096
3.65572
18.96884
-1.62412
12.72177
0.77541
10.34013
11.84714
-4.16471
2.95347
11.4501
-0.69675
-2.00997
12.80136
-3.85752
1.70761
14.55563
-13.28381
-5.39142
-8.89964
6.39674
-5.62105
-9.73448
13.91698
25.05028
-13.35902
31.56079
-0.61939
20.5834
6.63243
4.67196
8.52213
-9.73448
-0.61939
1.39667
-4.77848
1.86316
8.60103
-5.23826
7.18282
16.15588
-8.59567
11.52948
8.75887
10.657
2.17442
14.07656
7.41889
10.49854
2.408
3.81192
-0.15493
6.47529
-0.3098
31.8296
7.81261
2.71962
10.41932
-1.93282
-0.54201
-0.07747
-1.93282
-0.92877
-7.53014
8.28551
-2.24132
-1E-5
321.40396
21.63566
3.10943
18.64655
5.84726
5.76882
-0.3098
9.54885
1.78538
29.72112
-12.45569
-12.15417
0.23249
10.49854
5.84726
1.78538
14.9552
4.35903
0.07748
-1.00608
3.49958
4.51547
157.22092
10.34013
0.38754
55.51873
2.01876
-2.93468
-8.9756
3.96818
0.46509
16.95795
-1.85567
-7.75868
7.57634
6.3182
-3.93434
0.07748
-1.16067
-0.23237
-6.15642
-4.70181
7.57634
0.15498
-6.53843
4.75022
0.77541
-1.54691
0.38754
4.35903
-1.39245
49.87372
60.19771
8.83781
11.60888
4.82849
3.57764
3.89004
2.408
0.23249
-4.01114
8.52213
23.74677
11.92659
-8.89964
-3.39633
0.69781
-1.16067
0.38754
164.07173
177.31332
8.67994
-3.62698
1E-5
0.85302
3.57764
-6.53843
-2.31841
-13.65971
-0.69675
-5.39142
8.67994
-1.00608
-2.85769
1.55211
10.57776
3.65572
14.79533
6.71101
7.49761
-1.00608
-6.07998
3.73382
-1.93282
4.04632
2.48588
35.11671
56.383
11.1327
-7.98711
13.75745
10.41932
-0.77411
-1.08338
-0.3098
9.707
-1.7785
2.95347
2.64169
0.93064
4.90678
7.73384
3.03144
-11.5505
-0.54201
-1.54691
2.33012
4.43725
-7.68251
12.00605
5.84726
5.45517
11.29138
18.88825
6.63243
-4.77848
-3.08862
-1E-5
-1.93282
-10.18919
-11.0216
1.24128
-0.3098
-16.28188
2.8755
-3.31942
-1.62412
-10.64343
4.98508
23.74677
19.04944
12.72177
20.82603
-8.9756
1.39667
14.39588
1.31897
-10.18919
-5.54452
6.63243
-1.54691
12.64219
18.88825
0.54265
-1.85567
-2.70368
1E-5
5.45517
-3.47323
-6.8438
-0.07747
8.60103
-1.46969
5.37679
2.25226
30.21525
1.94096
7.0255
2.25226
3.18744
9.0747
8.83781
-2.78069
0.15498
10.88714
6.08267
5.76882
-4.4717
5.14173
-0.3098
1.94096
-5.16167
6.47529
-8.13932
-3.93434
0.83473
7.10415
0.54265
0.85302
0.54265
0.52844
24.88716
9.22591
40.36407
3.03144
-1.39245
1.62986
2.8755
1.08593
-5.23826
15.1951
1.78538
5.22007
-5.77408
4.20265
2.3326
61.29903
-1.54691
7.81261
16.63697
-6.69114
-2.54961
-1.16067
-1E-5
1E-5
-7.14897
14.55563
-5.00843
-2.62665
-6.99641
2.64169
3.81192
7.49761
7.65509
2.17442
-3.08862
5.84726
1.55211
4.04632
5.53356
10.0983
88.96427
6.23968
5.45517
8.60103
4.67196
0.62022
-6.00352
5.69039
3.10943
5.84726
3.18744
9.8652
-12.22957
368.75082
15.83541
-4.62512
2.408
12.165
10.26094
1.78538
-17.1027
2.79755
-6.15642
-5.31485
61.15549
14.87526
6.55385
-6.76748
-4.4717
-5.08505
-4.62512
-3.01165
1.00828
8.99573
-1E-5
1E-5
2.408
-1E-5
-0.54201
3.34348
1E-5
-2.62665
-3.55011
-1E-5
3.26545
2.01876
-3.93434
-4.4717
11.4501
1.08593
3.73382
5.84726
-0.23237
-0.23237
7.73384
19.37199
-4.16471
-1.23794
-1.7785
3.34348
17.27915
6.94686
-4.39498
15.11512
7.26149
4.12448
29.70114
8.60103
9.707
3.26545
-1.08338
2.17442
2.25226
0.85302
7.0255
-4.77848
-7.30148
-1.16067
-3.39633
21.57211
-5.69757
-2.85769
4.43725
-4.54842
15.67525
-1.93282
9.1537
-1.85567
1.94096
5.0634
-0.15493
2.48588
7.57634
1.1636
-0.69675
9.0747
10.57776
-3.47323
-2.93468
-3.93434
-7.45393
2.95347
-1.46969
-4.85515
-3.2425
-2.62665
8.049
2.8755
-1.31521
9.94432
4.28084
12.08552
-4.4717
-0.61939
-5.23826
-6.15642
0.07748
13.1995
-5.31485
-7.0727
5.69039
-0.54201
5.29842
17.68094
5.14173
1.62986
-6.76748
-5.00843
1.70761
7.10415
0.46509
-5.85057
2.64169
-5.39142
7.65509
9.46979
-13.43421
7.97019
-0.54201
-6.30926
-2.0871
-4.70181
-4.70181
12.32401
-0.54201
5.76882
3.42152
-0.3098
9.2327
-0.61939
2.408
10.41932
0.46509
15.3551
11.52948
-3.39633
6.55385
7.81261
0.15498
-8.74768
6.39674
5.61197
-2.62665
-16.20718
-9.8103
1.08593
-5.54452
7.97019
5.69039
-3.16557
32.61013
0.23249
-2.93468
9.54885
2.408
-5.31485
1.24128
1E-5
-1E-5
1E-5
-1.93282
-9.3552
-1E-5
14.9552
-7.60633
1E-5
-1E-5
0.54265
8.20666
14.15637
-12.38033
11.92659
-4.01114
4.90678
1E-5
1.70761
-2.24132
1.94096
-6.46205
22.20317
1.55211
4.90678
-1.39245
14.87526
6.47529
14.16838
6.71101
3.49958
-4.93179
2.01876
15.3551
-0.3098
-4.31823
-2.85769
2.79755
-2.00997
4.67196
3.57764
3.49958
9.2327
-7.98711
-1E-5
10.81552
11.84714
9.1537
-4.85515
-3.01165
8.99573
0.23249
24.07233
0.07748
1.1636
-12.00333
-1.16067
5.84726
-2.54961
1E-5
11.68828
15.99347
19.69475
-1.31521
-0.38722
-1E-5
7.41889
5.84726
11.29138
10.89479
-2.78069
28.48786
-0.46462
2.56378
0.46509
-8.29149
3.10943
21.06879
2.64169
-3.55011
1.31897
11.37073
2.408
-2.54961
7.73384
7.18282
1.31897
-3.47323
1.55211
-8.9756
3.18744
8.52213
-0.54201
6.78962
-6.92011
5.61197
-6.30926
10.73625
4.04632
4.04632
0
13.99677
-1.16067
-4.08793
-5.92705
-1.16067
2.95347
2.408
-3.39633
3.10943
0.15498
3.10943
1.62986
8.28551
-2.54961
6.39674
7.52892
28.15948
15.66727
30.09639
-14.3355
5.45517
4.67196
-5.54452
6.16117
7.18282
7.49761
5.92572
11.29138
-0.77411
4.04632
7.65509
8.99573
-2.0871
-5.08505
4.12448
-1.00608
1E-5
1.62986
6.78962
-0.92877
-1.70132
-6.61479
-4.08793
-2.39549
-2.93468
20.74514
0.93064
-0.3098
-4.24148
7.10415
-2.78069
-4.62512
-0.38722
0.77541
29.47424
-5.23826
16.39636
-7.83483
-4.85515
0.62022
5.76882
7.65509
6.71101
2.25226
-1.00608
73.47504
3.73382
68.96266
338.52976
21.71669
5.45517
4.82849
7.65509
0.77541
-7.14897
-5.23826
1.47439
5.45517
-4.31823
4.75022
0.54265
10.34013
-2.47256
2.95347
0.93064
-6.99641
4.20265
4.20265
-0.61939
6.71101
-5.85057
-6.38566
2.408
-5.62105
-5.16167
5.84726
-1.54691
3.18744
-5.23826
-0.38722
-7.14897
0.46509
-2.62665
-1.23794
1.94096
2.48588
7.10415
10.18177
1.31897
-3.70384
5.45517
-7.14897
-4.4717
9.31172
15.43512
0.31001
3.89004
13.99677
0
3.57764
-6.53843
-0.38722
7.73384
-2.0871
-7.22523
-5.69757
1.70761
-2.0871
0.07748
-1.23794
-8.36756
6.08267
0.07748
-0.23237
-4.08793
10.02346
0
3.18744
-3.31942
4.35903
-1E-5
0.46509
2.408
1.39667
-5.69757
-1.70132
9.94432
-2.0871
0.93064
17.03823
12.72177
-5.31485
-7.60633
9.1537
18.40497
31.94838
96.97173
-2.54961
5.69039
2.17442
4.43725
9.31172
15.3551
2.408
7.26149
-2.39549
0.31001
5.29842
-4.77848
3.89004
-1.00608
5.76882
-9.50695
0.07748
0.85302
-4.01114
-3.62698
-6.00352
-3.55011
-3.62698
0.15498
4.04632
-0.3098
-0.92877
2.95347
-4.62512
1.1636
-4.01114
10.57776
16.47655
-5.16167
3.26545
1.70761
1.47439
1E-5
-1E-5
-10.79473
13.83721
-3.70384
6.78962
4.20265
8.12782
6.16117
-2.39549
-3.39633
5.53356
10.26094
21.31165
4.35903
12.32401
1.00828
9.31172
-5.62105
11.60888
8.60103
9.0747
4.67196
-18.88811
-8.59567
-3.93434
-4.16471
-4.54842
0.31001
5.76882
23.90952
-14.48553
-11.626
12.00605
-16.72979
-2.24132
-5.46798
1.94096
-2.62665
16.63697
1E-5
-4.16471
12.80136
7.34019
0.07748
-6.30926
11.68828
-6.61479
-13.05812
-5.77408
-5.69757
-6.53843
5.37679
-3.78069
-3.39633
-13.80997
3.03144
2.56378
2.8755
4.67196
-4.70181
-2.31841
1.62986
17.27915
6.39674
-1.16067
1.00828
5.76882
8.99573
1.08593
4.59371
1.86316
-3.39633
0.62022
0.46509
-1.46969
-3.08862
4.12448
-6.38566
0.15498
1.31897
4.75022
-8.67168
0.15498
-1.00608
13.83721
7.0255
5.37679
2.17442
1.62986
5.76882
-0.15493
4.59371
-1.62412
4.90678
-0.61939
-2.31841
-8.59567
9.707
1.55211
0.77541
-4.08793
19.21069
6.08267
-0.54201
3.42152
4.90678
-4.54842
-0.23237
1.78538
-1.08338
-2.16422
-12.07876
-3.39633
2.8755
2.09658
-1.46969
1.86316
-12.6817
-6.8438
15.91551
13.43854
-2.93468
-1.7785
-3.93434
-1.00608
-4.07099
8.049
-7.98711
6.00419
1.1636
0.23249
-8.67168
-3.55011
14.31604
-0.77411
-2.62665
-4.08793
-2.0871
-6.61479
4.20265
0.62022
3.96818
7.18282
6.16117
-3.2425
-6.53843
0.93064
-0.46462
6.39674
12.165
6.08267
7.0255
13.27917
4.12448
-5.39142
-3.39633
-1.93282
-1E-5
0.62022
-0.61939
-3.08862
-0.23237
-5.77408
0.23249
-5.46798
4.67196
-2.24132
9.39075
-8.13932
-1.16067
-0.54201
4.35903
1.1636
-2.62665
-6.92011
-5.00843
-9.96189
10.89479
0.46509
-8.44361
4.90678
-1.23794
2.01876
1E-5
-4.54842
-1.08338
-5.85057
-2.24132
-8.06322
18.48549
5.0634
10.1026
2.8755
1.24128
-1.31521
-3.47323
2.79755
-0.92877
2.79755
10.26094
1.31897
6.08267
-2.78069
4.59371
7.18282
-0.15493
-1.39245
-9.8103
3.49958
10.18177
8.83781
1.39667
-7.14897
-12.15417
7.18282
2.01876
1.86316
-4.01114
3.89004
-1E-5
-4.16471
-0.38722
-4.08793
4.51547
-7.68251
1.94096
0.31001
4.98508
-7.68251
10.81552
1.94096
-6.69114
-5.92705
-2.00997
-7.68251
4.82849
-16.35656
6.63243
15.11512
-3.62698
-4.4717
8.12782
-3.47323
-2.24132
-4.77848
6.78962
3.18744
-1.70132
1.08593
13.59797
-10.18919
-9.2034
-1.39245
-0.3098
-4.01114
17.19883
2.408
-6.69114
1.62986
0.93064
-5.46798
2.25226
6.16117
-1.16067
1.78538
9.2327
-1.7785
-2.935
9.94542
5.92637
7.89226
-4.16517
2.33038
2.48615
1E-5
-1E-5
5.69101
1.7078
7.18361
1E-5
1.08605
16.15767
23.34271
-1E-5
1E-5
5.69101
8.44417
9.5499
-0.38726
-2.01019
11.29263
-3.47361
8.6809
-10.03876
1.08605
-0.46467
9.1547
-4.16517
5.76945
1.16373
1.24141
34.35507
-11.32513
20.5857
24.07503
22.41062
8.44417
-7.14974
1.08605
3.96861
15.59693
-5.08561
14.87691
14.95686
0.69788
6.63316
-1.1608
4.04677
-3.16591
10.65818
-8.67262
-6.30994
13.99832
-3.24285
2.56406
10.02456
-13.88658
16.318
13.91852
-1.46985
-6.92087
0.77549
-2.31867
5.53417
-1E-5
3.34385
3.4219
-0.92887
5.61258
4.12493
0.15499
17.28107
4.28131
0.07749
-6.30994
13.83874
3.03178
1E-5
-1E-5
1.00839
1.78558
1.24141
-6.38636
5.92637
-7.45474
1E-5
7.49844
9.1547
2.17466
11.21327
11.76901
16.63881
9.23372
10.73744
-3.08895
-2.47283
3.10977
1.31911
7.81347
9.86629
2.09681
23.74943
62.52
-3.08895
-0.77419
4.75074
6.24037
2.40826
-6.00417
1.39682
1.78558
4.28131
15.67699
2.17466
5.14229
4.67247
-1.85587
12.48446
-4.62562
-1E-5
1E-5
9.0757
-2.935
-1.93304
-7.37851
9.1547
11.76901
1.78558
-7.30227
-2.08733
15.19679
-1.85587
6.476
-1E-5
-4.70232
8.12872
14.71705
0.31004
10.10372
-1.00619
-2.01019
-5.31542
1E-5
2.56406
2.25251
6.39744
-7.14974
9.94542
7.26229
13.20096
5.37738
21.39502
-3.08895
-1E-5
0.46514
-2.54989
4.20311
1E-5
-1E-5
4.82902
-1.00619
5.299
5.299
-2.858
0.54271
5.45577
5.53417
8.44417
8.83878
4.51596
5.22064
1E-5
5.14229
13.1213
18.48754
20.34315
11.13394
-1.7015
-10.87154
16.71905
5.69101
-1.6243
11.84845
0.07749
2.48615
7.18361
0.93075
-1E-5
-4.70232
-6.69187
6.00485
14.79697
1E-5
-1E-5
7.41971
-2.08733
18.97095
1.7078
-4.70232
-0.38726
1E-5
0.15499
-0.38726
10.73744
5.8479
-7.45474
5.76945
0.38758
-7.91183
-1.23808
-4.779
2.71991
-3.31978
-1E-5
7.26229
-5.16223
-2.47283
19.69694
-5.31542
-3.5505
3.26581
-1.6243
15.67699
1E-5
-8.52057
-1.00619
-1E-5
1E-5
13.28064
8.91774
-1.00619
6.39744
5.8479
18.97095
11.37199
4.82902
-10.11453
10.02456
11.29263
7.41971
11.37199
-1E-5
14.95686
16.71905
20.90927
-2.54989
-0.46467
-9.81136
-6.30994
1.63004
-12.23089
2.17466
3.73423
1.7078
8.60198
-11.77824
1E-5
-11.32513
1.63004
13.67922
-1E-5
1E-5
-6.53914
6.94762
2.79786
10.57893
6.00485
-1E-5
1E-5
5.22064
-16.1342
-11.40068
-2.16445
6.55457
0.31004
-2.16445
1.63004
-4.24194
-9.2044
-10.03876
-1E-5
1.78558
-6.76821
1E-5
-1E-5
8.44417
8.28642
1E-5
9.31274
-1.1608
7.18361
-1E-5
-4.93233
-5.08561
-6.53914
1E-5
-5.9277
6.39744
18.40702
-1.85587
2.01898
9.1547
-4.70232
1.16373
-1E-5
-4.47219
-5.00898
3.73423
56.89247
-2.62694
3.14984
36.66642
1.94117
69.6285
44.6691
-4.16517
26.60552
11.45137
-9.73554
-7.91183
-10.72024
-1.93304
-3.16591
0.54271
-2.54989
3.26581
1E-5
-1E-5
-6.08064
5.06396
5.06396
-2.78099
7.73469
-6.23352
5.69101
-8.9006
3.49996
1E-5
6.39744
7.65593
-1E-5
1E-5
9.78717
3.65612
10.02456
-1.77869
7.81347
-0.54207
0.69788
-8.29239
-1.31535
4.04677
0.07749
-1E-5
1E-5
-1E-5
-5.08561
4.43773
6.476
-1.1608
-4.779
3.65612
-8.52057
12.48446
-3.70424
14.55724
-0.85154
8.20756
2.56406
6.3189
-14.03679
3.49996
3.81234
-9.50798
1.39682
16.71905
-16.20892
6.63316
8.36529
-8.14021
-4.70232
19.61623
352.306
152.89246
1E-5
46.61959
17.12043
4.67247
0.15499
7.10493
4.82902
-1E-5
-1.00619
0.31004
-4.93233
5.8479
9.70807
1E-5
-1E-5
0.23251
-2.54989
-2.935
-2.70397
1E-5
-0.30983
13.75897
0.69788
-1E-5
1E-5
-1E-5
5.299
-9.73554
4.67247
8.36529
6.16185
1E-5
-1E-5
-3.7811
6.00485
-8.9006
-10.03876
3.10977
6.39744
-3.85794
-7.37851
1E-5
1.08605
-1E-5
5.06396
1E-5
33.44226
-4.85567
-6.53914
7.73469
10.02456
16.55859
0.23251
8.91774
-5.00898
-7.53095
3.03178
10.02456
11.13394
162.7459
19.37415
6.476
-4.779
-1E-5
5.14229
-1.31535
1.85213
1E-5
-1E-5
-3.47361
3.57804
5.76945
-8.82462
9.94542
4.59421
-0.61946
10.10372
1E-5
-1E-5
1E-5
-1E-5
1E-5
-1E-5
13.28064
-6.30994
-2.54989
4.67247
-5.62166
-2.08733
10.65818
-7.30227
9.39178
1E-5
-1E-5
-1.46985
4.98563
9.23372
1E-5
0.54271
-2.54989
11.29263
0
7.81347
0.77549
-8.97657
10.73744
0.38758
-1E-5
7.57717
10.42048
-1.1608
-4.01158
1E-5
-1E-5
1E-5
10.18289
6.00485
-1.7015
10.4997
-2.16445
-1E-5
1E-5
-1E-5
1E-5
-1E-5
1.94117
-0.07748
-3.31978
1E-5
-1E-5
0.46514
14.07812
2.64198
12.32538
2.64198
-4.54891
1E-5
-4.54891
-0.54207
-1.93304
10.81671
-7.37851
7.73469
-1E-5
-1.1608
19.45483
-1.23808
9.94542
-1.85587
-3.62738
1.00839
11.13394
-0.54207
-0.85154
-11.92917
3.89047
-4.39545
0.62029
2.09681
7.73469
1E-5
9.1547
2.09681
3.34385
-2.16445
-1.46985
5.45577
2.95379
2.71991
-0.15494
-6.15708
15.1168
2.71991
0.15499
-1.0835
-9.2044
12.08686
5.8479
-4.93233
-1.00619
1.00839
-1.31535
1.16373
-4.16517
6.16185
-1E-5
1.94117
-11.92917
2.56406
2.01898
16.47838
-4.62562
-1.23808
-0.07748
3.26581
10.02456
7.57717
-0.85154
1.63004
4.28131
8.12872
1E-5
3.10977
13.20096
-0.92887
-0.54207
-6.08064
0.54271
10.18289
-1E-5
-1.85587
-4.24194
-0.30983
2.09681
3.81234
1E-5
0.46514
6.71175
0.69788
4.67247
6.08334
-2.01019
-3.31978
-7.53095
-1E-5
5.06396
5.37738
6.39744
0.38758
5.76945
1E-5
-1E-5
1E-5
-5.46857
-8.9006
1.55228
9.62898
-0.46467
3.73423
-1E-5
8.60198
-5.54512
1E-5
-0.30983
1.78558
-3.62738
121.18891
2.56406
9.0757
-0.69683
-2.31867
-4.24194
1.39682
-2.01019
-1E-5
1E-5
11.37199
4.59421
-2.16445
-1E-5
-0.92887
1E-5
-2.935
-1.85587
-7.22601
-3.85794
-6.53914
0.46514
3.34385
-7.30227
-1E-5
13.28064
11.37199
17.76331
1.39682
1.47455
1E-5
16.7993
18.80976
20.34315
0.07749
19.29348
5.06396
2.87582
-1E-5
-2.47283
-9.58385
-5.392
3.89047
8.28642
3.4219
-2.47283
14.95686
-4.01158
1E-5
2.56406
-0.85154
3.18778
-1E-5
1E-5
-3.93476
2.17466
-0.92887
12.32538
0.54271
0.07749
4.35951
6.24037
3.65612
0.31004
14.95686
1.08605
5.299
2.48615
7.89226
-2.54989
-3.93476
2.56406
6.3189
10.02456
8.12872
-9.05252
0.15499
6.24037
14.23778
6.71175
-6.15708
-1E-5
1E-5
-1E-5
4.59421
-3.70424
-0.85154
15.99739
5.61258
8.28642
1E-5
5.14229
-3.16591
9.39178
-6.92087
-1E-5
4.20311
6.3189
-10.34177
-1.54708
11.13394
8.04989
1E-5
7.34099
7.34099
7.41971
13.83874
2.79786
6.24037
-1E-5
-2.54989
0.23251
-1.1608
8.04989
8.75983
2.79786
-1.77869
1E-5
9.23372
8.52307
9.5499
-1.46985
4.98563
3.96861
-1E-5
1E-5
-1E-5
1E-5
-1E-5
7.89226
-3.16591
0.62029
25.46117
1E-5
-2.31867
14.47735
-1E-5
-2.858
-2.24157
7.18361
-1.23808
1.63004
13.28064
15.43683
-1.93304
1E-5
-1E-5
-1.31535
8.20756
1.55228
7.89226
-11.62725
-2.62694
1.00839
6.16185
-4.62562
1E-5
-1E-5
-1.1608
15.1168
-5.392
1E-5
-1E-5
1E-5
6.63316
7.41971
-1.7015
-3.5505
10.34127
8.6809
10.26207
-1E-5
1E-5
12.56402
2.79786
-8.74863
-3.08895
-1E-5
1.63004
5.22064
-9.43211
-1.77869
-4.85567
0.15499
7.34099
1.47455
-4.93233
2.95379
0.31004
5.45577
-0.30983
3.57804
1E-5
-8.5966
9.70807
-4.70232
-7.07346
12.40491
-2.08733
2.01898
-1.85587
80.495
-2.90188
2.71991
-0.46467
6.08334
6.00485
-6.61551
-7.37851
0.23251
2.56406
12.16635
-0.92887
8.6809
-1E-5
-4.779
-5.23883
2.71991
-1.6243
-1.39261
11.61016
6.39744
0.85311
-3.24285
0
-2.08733
-4.01158
2.56406
-10.56889
-7.30227
-1.46985
3.49996
7.10493
10.10372
1.24141
-14.11187
-8.06409
1E-5
-1E-5
1E-5
14.71705
4.04677
9.47083
5.8479
-1.31535
2.09681
5.69101
-7.22601
-2.935
0.62029
-10.34177
-1E-5
1E-5
-1E-5
1E-5
-0.85154
-1E-5
-9.2044
3.81234
7.97107
1.16373
3.49996
1.31911
3.26581
7.10493
1E-5
0.46514
-1E-5
1E-5
1.78558
-1E-5
1E-5
8.6809
-4.93233
-1E-5
-5.77471
-11.17398
-4.47219
-1.1608
5.06396
-2.47283
2.79786
-0.23239
-6.23352
11.37199
5.69101
5.45577
24.15646
99.6558
-2.858
2.40826
12.96201
5.06396
1.24141
-3.08895
1E-5
-3.85794
-1E-5
11.84845
13.20096
0.23251
-0.61946
1E-5
-1E-5
1E-5
22.20565
4.75074
6.55457
-10.94717
1.00839
3.81234
8.6809
12.24586
-8.29239
-12.08006
-2.08733
-2.01019
-3.7811
-0.07748
-12.00462
-1.93304
7.81347
-1E-5
4.67247
4.82902
-4.08838
-4.54891
-4.47219
1E-5
-4.08838
3.26581
3.18778
8.91774
-1.46985
5.76945
-5.08561
5.8479
9.39178
-0.77419
-1E-5
1.86337
4.51596
4.51596
-1.39261
-1.0835
10.73744
-1.39261
-1.31535
0.5285
-4.24194
-7.53095
7.65593
10.9753
-2.24157
-5.392
1.78558
2.25251
-7.30227
3.10977
1.39682
2.71991
-1.23808
6.79036
-5.62166
0.93075
0.23251
3.10977
-11.85371
-3.01198
3.49996
2.25251
7.02627
12.40491
6.24037
2.25251
18.72919
17.6829
4.51596
2.56406
8.28642
20.50484
7.57717
27.50644
-6.53914
1E-5
8.6809
-1.39261
0.46514
-1.1608
-0.77419
-1E-5
1.47455
0
-11.17398
7.73469
-4.16517
1E-5
20.74746
4.90732
4.35951
-2.16445
2.71991
-7.98797
0
343.99851
726.52997
30.7133
-12.15548
11.05461
-1E-5
4.20311
0.77549
38.10566
-10.4932
-0.23239
1E-5
14.31762
0.7809
2.60814
1.30224
1E-5
-0.77958
-1E-5
1E-5
-1.55785
0
2.08534
-1E-5
1E-5
-1E-5
1E-5
-1E-5
1E-5
1.82416
-1E-5
1E-5
4.44257
-1E-5
1E-5
4.44257
-1E-5
1E-5
-1E-5
1E-5
-1.55785
-1.55785
-1E-5
1E-5
-1.81698
-4.14253
-1E-5
0
1E-5
-1E-5
1E-5
-1E-5
8.13297
-1.81698
1E-5
-1E-5
3.39345
-5.1723
-3.11042
-4.65771
13.99023
-4.4002
0.26015
4.44257
18.0245
4.18007
-1.81698
7.33975
3.13153
2.08534
8.13297
-0.77958
-2.33479
10.25467
2.86976
-5.94309
-0.77958
2.34667
-0.51987
-14.58646
-10.03167
2.34667
-3.88473
2.08534
4.18007
-0.26001
1E-5
-4.14253
2.34667
2.34667
2.86976
-18.34584
21.54755
38.12886
12.6528
-2.85202
13.99023
80.07745
9.19265
-1.55785
3.65551
-4.14253
0.52046
-2.85202
-9.01305
2.08534
-11.04795
4.96801
3.65551
-1E-5
3.91771
0.26015
1.82416
-1.55785
1E-5
-1E-5
1E-5
-2.33479
-2.59348
-1E-5
1E-5
-1E-5
1E-5
-1E-5
1E-5
0
-1E-5
1E-5
-1E-5
1E-5
-1.81698
-1E-5
5.23095
1E-5
-1E-5
1E-5
-1E-5
1E-5
-1E-5
1E-5
-1E-5
1E-5
-1E-5
1.30224
2.08534
-0.77958
3.39345
1.82416
1E-5
-1E-5
4.44257
-2.07596
1.30224
1E-5
4.70521
2.86976
-1E-5
1E-5
-1E-5
1E-5
-1E-5
1E-5
5.46552
0.26015
1.56313
-1E-5
-2.33479
1E-5
-1E-5
1E-5
-1E-5
1E-5
-3.62677
-4.4002
-1E-5
0.52046
1E-5
-1E-5
1E-5
-1E-5
1E-5
-1E-5
1E-5
-1E-5
1E-5
-0.26001
-1E-5
4.18007
1E-5
-1E-5
1E-5
-1E-5
1.56313
-7.73646
1E-5
-1E-5
-1.81698
-1.03915
5.75727
-9.26792
-1.81698
-5.94309
-4.14253
-1.81698
2.34667
-1.29857
5.23095
-6.19973
21.27566
16.13773
4.44257
-1.29857
-1.55785
-8.50285
1.0415
1.82416
6.81167
-5.68631
-1.81698
-0.51987
-4.4002
-4.4002
4.44257
-0.77958
7.60401
-6.96876
-1.29857
2.34667
-0.51987
7.33975
-0.26001
-9.52265
2.08534
-3.36867
0
1.56313
25.91763
32.82101
71.60825
15.06281
9.19265
-2.07596
-5.94309
2.86976
7.33975
8.92751
-2.07596
4.44257
-0.51987
-2.33479
-5.42938
-1.55785
-0.77958
-3.62677
7.07564
0
1E-5
-1E-5
1E-5
1.0415
-1E-5
1E-5
-1E-5
1E-5
-1E-5
1E-5
-1E-5
1E-5
-1E-5
1E-5
-1E-5
1E-5
-4.91508
-1E-5
1E-5
-1E-5
2.86976
1E-5
-1E-5
1E-5
-1E-5
1E-5
-1E-5
-2.59348
1E-5
1.82416
5.23095
-1E-5
1E-5
-3.36867
-1E-5
-1.81698
1E-5
1.30224
-1.55785
-1E-5
1E-5
-1E-5
1E-5
0.7809
-1E-5
1E-5
-1E-5
1E-5
-0.26001
-1E-5
1E-5
-1E-5
1E-5
-1E-5
1E-5
-1.29857
0.26015
6.28418
-1E-5
-2.33479
1E-5
-4.91508
-1E-5
1E-5
-1E-5
1E-5
-1E-5
1E-5
-1E-5
1.82416
-3.88473
1E-5
-1E-5
1E-5
-1E-5
1E-5
-1E-5
2.34667
-2.33479
2.86976
1.82416
1.0415
5.49404
2.08534
19.91845
4.96801
6.54785
3.39345
1E-5
1.30224
-2.85202
47.13222
84.31794
-0.77958
-2.59348
0
-4.65771
2.08534
8.39767
7.33975
2.86976
4.70521
0.52046
-0.51987
-0.77958
-1.29857
4.96801
-6.96876
-1.03915
3.65551
6.81167
-5.42938
7.07564
2.60814
2.60814
3.65551
-0.51987
-0.77958
10.25467
18.83531
14.25815
4.44257
6.02065
4.18007
-1E-5
-1.55785
-3.62677
-9.52265
-3.11042
1.0415
3.65551
0.52046
-1.29857
-5.77957
3.65551
-6.53573
3.39345
6.54785
4.44257
1.56313
1E-5
-1E-5
1E-5
-1E-5
1E-5
-1E-5
1E-5
-1E-5
1E-5
-1E-5
1.0415
-1.81698
1E-5
-1E-5
-2.59348
1E-5
-3.88473
0.52046
-10.54011
1.30224
-1E-5
-0.77958
1.30224
1E-5
-1E-5
-1.55785
1E-5
-2.07596
-1.03915
-2.07596
-1E-5
1E-5
-1E-5
1E-5
-1E-5
6.02065
10.25467
-4.14253
-3.36867
4.70521
0.26015
1E-5
-1E-5
1E-5
2.60814
-3.11042
-6.71923
-0.77958
-1E-5
1E-5
-1E-5
1E-5
-4.14253
-1E-5
1E-5
1.30224
-1E-5
4.96801
1.82416
1E-5
-1E-5
1E-5
-1E-5
1E-5
0.26015
-1E-5
-4.65771
1.82416
1E-5
-1E-5
1E-5
-1E-5
1E-5
-1E-5
1E-5
-1E-5
-7.22481
-3.11042
2.60814
0
-3.11042
-3.11042
-8.50285
-1.55785
-0.26001
-4.14253
1.30224
1.82416
1E-5
-1E-5
-3.62677
-1.81698
74.72031
98.7631
-0.26001
15.59998
0.52046
4.18007
-4.4002
1.0415
8.92751
-3.36867
7.86842
3.65551
-1.55785
-5.42938
4.96801
-1.55785
4.96801
1E-5
-3.11042
-1.03915
-1.29857
4.18007
-11.04795
7.86842
-1E-5
-6.96876
2.86976
0.7809
48.33099
11.05273
-1.55785
0.7809
3.13153
12.11886
-2.59348
5.75727
-11.55522
-4.14253
2.08534
-5.68631
-9.52265
0.26015
1.56313
8.92751
1.30224
-3.36867
1E-5
-1E-5
1E-5
-1E-5
1E-5
-1.55785
0
-1E-5
-1.81698
-6.45622
-1.29857
-4.14253
7.86842
1E-5
-1E-5
1E-5
-1E-5
1E-5
1.82416
-1E-5
1E-5
-1E-5
1E-5
-1E-5
1E-5
-1E-5
1E-5
-1E-5
1E-5
-1E-5
-4.14253
1E-5
-1E-5
-5.68631
1E-5
-1E-5
-5.1723
-2.85202
1E-5
-1E-5
-3.11042
6.81167
1E-5
5.75727
2.08534
-1E-5
1E-5
0.26015
1.30224
-4.65771
-1E-5
-4.65771
1E-5
2.60814
-1E-5
1E-5
-1E-5
1E-5
-1.81698
2.86976
-1.29857
-1E-5
0.26015
-4.4002
5.75727
5.23095
1.56313
-1.29857
-1.55785
1.56313
4.18007
-3.11042
-2.59348
1E-5
-0.77958
-1E-5
1E-5
4.44257
12.50173
1.30224
-4.14253
-2.59348
-3.36867
-0.77958
-3.88473
0
-3.36867
7.07564
-4.14253
0.26015
-2.07596
-0.77958
-0.51987
329.99146
357.70538
7.33975
-7.22481
0
-2.07596
-1E-5
-3.11042
-0.51987
-2.59348
-2.33479
0.7809
-1.29857
1E-5
-1E-5
-7.48071
-10.7941
-2.07596
-3.88473
-1.29857
1.30224
-6.71256
3.39345
-7.22481
9.45793
-1.03915
2.86976
2.60814
-2.85202
1E-5
-9.78452
35.72288
-1.03915
-2.33479
-2.59348
-5.68631
1.30224
-7.99207
4.70521
19.37659
3.13153
3.39345
-3.36867
4.96801
-0.51987
0
0.52046
-3.11042
-1E-5
1E-5
1.0415
0.26015
-2.33479
10.78656
-1E-5
1E-5
-1E-5
1E-5
9.98894
10.52054
-2.33479
-3.11042
-2.33479
-2.33479
4.18007
1.56313
-1E-5
1E-5
-1E-5
-0.51987
1E-5
5.75727
-1.81698
-9.26792
-1E-5
1E-5
-1E-5
0.7809
1E-5
-1E-5
1.30224
-2.59348
-1.29857
-1.03915
1E-5
1.82416
-0.26001
-1E-5
-1.29857
-0.77958
1E-5
-1E-5
1E-5
-1E-5
5.75727
6.28418
6.54785
-2.85202
0
-0.51987
-3.88473
1E-5
2.08534
5.23095
2.34667
5.49404
-6.71256
-1E-5
-4.14253
-1.03915
1E-5
-5.1723
1.56313
-1E-5
1E-5
-1E-5
1E-5
11.31904
-0.77958
-2.07596
0.26015
0.52046
-4.14253
-1E-5
-10.03167
-1.29857
-2.59348
-3.88473
-0.51987
4.96801
9.98894
-0.26001
-2.07596
5.75727
0.7809
3.39345
9.19265
-2.07596
-2.33479
-0.26001
-2.85202
-1.03915
1.56313
14.79444
4.44257
0
-4.4002
-0.77958
-0.51987
-0.26001
-1.03915
-1.29857
1E-5
-1.03915
-13.32601
-6.71256
-1.29857
-1.29857
11.8521
-1E-5
1E-5
-6.45622
6.02065
6.28418
1.82416
0.7809
1.56313
-0.77958
-1E-5
-3.11042
-3.11042
1E-5
-1.81698
1.82416
2.08534
2.86976
-1.55785
4.44257
1.56313
-0.26001
5.75727
3.39345
0.26015
-3.36867
-2.07596
1.30224
0.26015
-2.07596
1.0415
-0.51987
-1E-5
0.7809
-0.26001
1E-5
-1E-5
-1.03915
-8.75802
1E-5
4.70521
7.07564
-0.77958
-1E-5
-0.77958
0.26015
0
4.96801
1E-5
4.70521
-1E-5
10.25467
2.60814
-2.07596
-2.33479
-2.59348
1.56313
5.75727
3.91771
-0.77958
3.39345
4.18007
1E-5
-1E-5
-0.77958
1.56313
1E-5
-1E-5
1E-5
-1E-5
1E-5
0.52046
-1.03915
-5.1723
-1.03915
6.02065
-1E-5
1.06932
-1.29857
1E-5
-1E-5
2.86976
5.75727
-3.11042
-0.77958
2.34667
0.7809
10.25467
-7.48071
1E-5
-6.45622
-5.68631
-5.42938
-3.36867
-1E-5
1E-5
-0.77958
-6.71256
2.08534
0
-1.03915
2.86976
3.13153
-2.07596
-2.07596
-1.81698
6.81167
4.96801
0.7809
-0.51987
1.0415
3.65551
4.18007
2.60814
4.96801
2.86976
3.65551
-7.73646
-3.88473
0.52046
-3.36867
-1.29857
3.65551
-1.03915
4.70521
-8.75802
3.91771
3.65551
1.30224
3.91771
10.25467
2.08534
2.08534
0.7809
2.34667
-1E-5
-3.88473
-0.26001
6.02065
-1.03915
-0.26001
2.08534
9.72336
-0.26001
2.86976
-0.77958
-6.45622
-1.03915
3.65551
-0.26001
-4.91508
0.7809
-6.71256
1.30224
6.28418
1E-5
1.56313
0.26015
-1E-5
4.44257
-2.59348
-1.81698
-4.14253
18.29462
-1.29857
-1.29857
8.39767
-4.4002
0.52046
0.7809
-2.59348
-5.1723
8.13297
-11.80863
2.08534
6.02065
1E-5
2.08534
-4.91508
-4.4002
0.52046
-1.29857
7.33975
-5.1723
-2.59348
3.65551
-5.1723
4.70521
3.65551
-1E-5
-3.62677
3.39345
9.19265
4.44257
1.30224
1E-5
5.23095
2.08534
-1E-5
1E-5
1.56313
-0.77958
4.70521
-1E-5
1E-5
-1.03915
-1E-5
1E-5
-2.07596
4.18007
-3.62677
-10.28596
5.49404
-1E-5
1E-5
-1E-5
-3.11042
7.07564
0.26015
1.82416
-8.24754
-0.77958
0.52046
1E-5
-1.55785
5.75727
1.82416
0.7809
-4.14253
-3.62677
-8.24754
5.75727
6.28418
-1E-5
1E-5
0.52046
1.56313
1.56313
2.60814
-1E-5
-0.51987
1E-5
-1E-5
-4.14253
1.30224
-2.07596
1E-5
3.13153
-4.65771
-1.29857
-7.22481
22.90916
1.82416
4.70521
1.0415
-3.88473
0.26015
-1.03915
0.7809
-0.26001
-1E-5
13.45482
0.26015
-0.77958
-2.59348
-11.04795
-3.11042
10.25467
0.26015
2.34667
0.52046
6.28418
5.23095
-3.36867
0.7809
3.39345
1E-5
-1.29857
-1E-5
1E-5
-1E-5
4.96801
1E-5
-3.11042
6.28418
4.44257
-1E-5
1E-5
-2.33479
0.26015
6.02065
0.26015
1.82416
-12.06189
0
5.23095
6.02065
-13.32601
1.82416
0.52046
0.52046
15.06281
14.52622
-2.85202
-1E-5
7.07564
1.56313
1E-5
1.30224
-1E-5
-3.88473
-4.65771
3.91771
-1.55785
1E-5
-1E-5
1E-5
4.44257
-1E-5
4.18007
1E-5
1.30224
-1.81698
-6.96876
-1.29857
9.72336
3.91771
-1.81698
2.08534
3.39345
-0.26001
0.7809
-1E-5
1E-5
-1E-5
2.08534
1E-5
-3.11042
-9.01305
-12.56798
0.52046
-5.42938
-1.03915
-2.07596
-1E-5
1E-5
-1E-5
1E-5
-1E-5
1E-5
4.70521
2.60814
-1E-5
1E-5
-1E-5
-4.65771
-3.11042
7.86842
0.26015
6.02065
-6.71256
3.39345
-1.55785
1E-5
-0.77958
3.91771
1.56313
-1.03915
-1E-5
-3.11042
1.30224
1E-5
-7.48071
6.02065
6.54785
8.92751
0.26015
0.7809
2.08534
-1E-5
6.02065
-0.51987
-0.77958
-7.73646
0.52046
4.18007
-3.11042
1E-5
3.91771
-1.81698
16.94547
-1E-5
1E-5
0.52046
-7.22481
-1E-5
1E-5
-1E-5
1E-5
1.82416
-7.99207
3.39345
-4.65771
-1E-5
0.26015
1.82416
2.34667
3.65551
-8.50285
-0.77958
4.96801
-2.07596
0.52046
-0.26001
-5.68631
1E-5
-1.03915
-1E-5
1E-5
-1E-5
-1.03915
1E-5
5.75727
-0.26001
-1E-5
1E-5
1.0415
-1E-5
1.30224
-1.55785
2.60814
-1.81698
0.52046
-1.81698
0
-0.51987
-3.36867
2.60814
1E-5
-1E-5
7.07564
2.34667
7.33975
-0.51987
1E-5
1.30224
-5.1723
0
3.13153
-1E-5
7.60401
-15.34098
-5.42938
9.45793
6.54785
-1.29857
-4.4002
-1.29857
-5.68631
-2.33479
0.26015
-2.59348
1E-5
-1E-5
-14.08272
-2.59348
1E-5
-0.51987
-6.45622
-1E-5
-9.01305
1.0415
0
1E-5
-1E-5
1E-5
2.86976
1.82416
-1E-5
1.0415
1.30224
12.6528
1E-5
-1E-5
-5.42938
1E-5
-1.55785
-1E-5
7.72155
7.01434
-0.61841
2.63751
-2.00681
-4.92406
4.43022
19.42138
3.10451
11.59035
-6.98547
6.30818
-0.69566
7.5643
1E-5
3.80589
-1.7757
1.70492
0.92918
-1.92978
24.44003
-2.08382
-3.08376
4.27406
17.25142
12.622
51.99102
4.50832
14.85144
28.52363
0.15473
13.81508
0.07736
2.9488
7.95752
-3.23741
6.46501
4.50832
-1.54448
-7.21393
10.5609
3.18239
0.23212
-4.69443
9.84949
10.5609
-2.5456
-3.46778
0.61924
3.88389
5.60307
12.14558
-0.07735
1.54966
0
14.61209
9.45471
-4.46469
4.66455
-0.38661
0.77418
-13.41335
-4.00485
4.97718
8.74493
43.40877
40.46837
-4.77099
29.34425
6.38659
-6.75689
2.17098
0.54179
-11.90934
4.11795
-9.49213
18.61659
12.78091
6.93582
-0.61841
-1E-5
-1.236
2.40419
7.64292
5.60307
20.71174
18.77744
-8.20258
11.66963
2.71532
3.96189
10.71914
8.0362
3.57198
-2.16081
-3.23741
0.69671
17.41183
-6.22309
-3.54454
-0.92731
5.99467
-3.391
-5.23005
-2.31477
6.38659
-0.07735
-9.49213
-0.46389
2.40419
-9.795
5.44652
0
-1.69864
-7.36617
2.40419
9.3758
3.26029
7.4071
-4.84753
0.77418
-1.46738
4.66455
1.16176
7.95752
2.48195
10.87742
-4.77099
-5.23005
-8.50634
13.97438
-4.77099
9.77051
15.01108
-0.54116
-2.08382
7.09287
-5.61225
23.22126
24.68413
7.01434
-20.1911
-1.236
-7.6705
1.47206
14.37285
13.89472
6.6219
-0.54116
7.24996
9.3758
-0.8501
5.05537
2.9488
7.4071
1E-5
-1.0045
-1.62156
-1E-5
-2.69943
-2.16081
-2.69943
-16.48035
3.57198
-3.00692
-0.38661
-3.31421
4.58643
-4.84753
4.43022
-4.38808
-2.77632
-10.24893
12.78091
4.82084
-4.84753
1.16176
5.21179
5.21179
4.03992
5.91632
3.80589
0.77418
4.82084
-6.60444
5.44652
-4.15818
1E-5
1.70492
5.99467
3.33819
-1E-5
2.48195
-3.62129
6.93582
-1.69864
-9.26483
-1.85275
24.92835
4.43022
1E-5
-1E-5
78.9566
7.4071
1E-5
-2.00681
22.08639
-3.00692
0.69671
27.62246
6.77883
0.69671
-13.18808
-1.39026
-0.38661
17.09106
-2.00681
3.33819
-0.8501
8.19361
3.18239
2.48195
9.218
5.21179
4.66455
1.86022
5.68136
3.18239
3.10451
-4.23483
-1.46738
5.05537
-6.14678
1.54966
10.40272
5.29002
-1.39026
1.78256
-3.31421
5.52479
3.72791
3.57198
5.91632
-1.69864
7.09287
1.47206
-4.15818
1.16176
1.70492
-5.30652
7.5643
-3.16059
1.47206
0.85167
3.49404
-3.54454
-0.07735
-1.7757
2.01557
-4.61786
3.41611
-1.92978
1.93789
0.85167
-0.232
-2.08382
12.06622
-4.00485
11.86933
14.93126
11.43183
-1E-5
12.22495
4.74269
0.46435
-1.7757
-2.69943
38.7073
147.95851
-1.31314
14.61209
7.17141
10.4818
4.66455
4.43022
-2.39173
7.01434
-1.54448
4.11795
2.63751
-8.96159
-6.5282
1.62728
15.65014
2.17098
6.30818
-1.46738
-4.54128
0.46435
-6.37567
2.55973
1E-5
2.40419
11.66963
10.24459
-6.45194
-1E-5
1E-5
-4.15818
-6.60444
7.01434
0.85167
3.02665
0.07736
6.77883
2.09327
4.50832
-12.21055
-4.00485
0.07736
-1E-5
9.53364
14.69186
11.74893
-5.68865
6.22978
3.26029
1E-5
-1E-5
5.83799
-0.61841
11.98688
3.33819
8.1149
20.63099
-1.7757
4.43022
4.66455
1.00669
-5.53583
-3.31421
7.5643
-2.69943
-2.46867
5.13358
11.19415
-2.8532
15.01108
4.196
3.41611
9.13912
-0.69566
2.2487
3.02665
12.78091
-11.07992
2.87096
-2.49387
-10.02842
66.76698
-1.45448
11.11495
2.9488
10.00749
-1.46738
19.1798
3.88389
-2.08382
-0.77289
-2.16081
-2.16081
-5.23005
-5.00058
1.86022
-0.07735
4.11795
0.15473
-3.391
9.92848
4.58643
2.32644
5.52479
133.59642
-11.60791
1.86022
2.09327
1E-5
6.22978
-9.56786
3.57198
17.49206
2.09327
-2.69943
1.23932
23.62719
15.41039
14.69186
-2.77632
-1E-5
2.09327
-6.14678
7.23969
5.52479
-0.15468
-3.00692
-1.15884
7.64292
2.32644
-4.00485
14.69186
7.32853
0.92918
16.21
-6.22309
-1.46738
4.03992
-6.45194
-2.93007
-5.30652
3.57198
-2.69943
6.77883
-7.51836
5.75967
0.30952
-1.92978
3.26029
-4.46469
-8.96159
2.87096
14.45258
4.58643
7.32853
18.53618
2.01557
-2.08382
5.36826
16.85061
31.89639
-7.74655
2.01557
11.74893
1.54966
16.93075
9.45471
20.46954
16.61028
4.74269
-2.39173
4.82084
0.61924
43.49309
-9.11324
35.3231
7.87885
0.85167
8.66613
-8.35449
0.23212
6.54345
7.80019
9.29689
2.32644
-1.92978
-2.46867
8.58735
-9.26483
5.91632
0.61924
-3.00692
9.13912
6.6219
5.83799
-3.92816
2.32644
2.32644
-3.00692
9.13912
1.47206
2.55973
-8.27854
0.85167
3.41611
-3.69803
-8.12661
3.57198
-0.38661
-4.38808
0.15473
7.72155
0
-0.92731
9.06026
-0.54116
-5.45941
7.87885
5.29002
-8.88575
0.85167
11.03576
4.11795
-3.31421
8.0362
14.61209
216.45349
73.49535
970.36755
25.90639
64.98109
16.61028
12.93987
6.22978
734.74085
-1.69864
-1.92978
9.3758
6.38659
-0.15468
8.66613
1E-5
-0.46389
6.93582
1.23932
-4.08152
-2.46867
22.16736
-1.85275
-1E-5
-5.61225
3.88389
1.54966
1E-5
-6.07046
1.39446
-1E-5
4.03992
4.03992
-5.84141
-7.74655
11.74893
2.55973
-5.00058
6.93582
8.58735
19.90487
8.50857
4.27406
5.75967
5.75967
23.30242
-12.28582
-2.8532
39.96264
1.31688
18.85789
10.5609
12.54256
5.83799
2.32644
-13.56346
8.27233
-9.94636
11.35259
8.50857
-7.82259
-6.60444
63.94054
11.74893
41.49835
-11.38171
-6.8331
-6.37567
1E-5
40.17585
15.57021
34.9058
-5.23005
11.43183
5.29002
5.21179
-1.0045
-0.30931
-4.31146
11.82823
3.18239
2.71532
0.30952
0.92918
15.09092
0.23212
-10.09767
4.58643
23.14012
-1E-5
1.23932
6.77883
12.93987
5.05537
22.16736
-1.0045
-0.61841
41.89315
36.87142
12.70144
7.4071
7.5643
3.02665
59.1428
55.85741
17.0109
-7.6705
-8.12661
-0.77289
4.58643
5.44652
-0.69566
14.21342
21.35817
1.39446
4.35213
0.30952
30.74227
6.07302
9.53364
20.71174
7.17141
0.23212
15.73008
5.05537
3.41611
12.30433
10.17799
16.18158
52.65012
14.05405
15.25063
3.49404
-9.26483
5.13358
-0.92731
1E-5
-0.07735
2.09327
4.50832
-3.46778
7.4071
1.47206
8.0362
9.53364
-2.8532
4.50832
0.30952
6.77883
28.11382
-4.23483
9.20956
-0.15468
12.78091
1.93789
5.52479
-1.7757
3.96189
-4.54128
4.03992
7.01434
-1.7757
-5.68865
0.38693
3.33819
4.89901
3.33819
2.17098
-1E-5
24.92835
-0.92731
7.87885
-5.53583
-1.7757
1E-5
-0.8501
7.01434
-1E-5
-5.23005
11.90755
-7.74655
3.64994
17.3946
3.30972
44.25259
7.4857
-12.73718
57.76463
1E-5
6.77883
-0.69566
3.57198
12.93987
4.43022
2.2487
0.07736
-5.00058
-5.76504
-0.15468
-4.31601
2.40419
2.71532
-1.7757
2.09327
24.19604
0.54179
46.94717
-1E-5
0.54179
-5.61225
17.97369
-6.75689
6.6219
20.7925
-0.07735
19.82426
54.77197
-7.44764
5.05537
3.88389
43.83052
11.19415
12.46314
-2.08382
81.1342
8.90257
13.65583
11.03576
0.07736
14.29313
-1.62156
13.17841
-1.39026
-4.77099
-3.46778
-2.8532
-0.46389
8.19361
-7.97463
15.33051
3.10451
14.05405
18.69701
15.4903
62.18539
8.19361
-5.30652
1E-5
13.65583
-1E-5
3.57198
-2.46867
1.78256
-1.85275
1E-5
4.50832
18.61659
-6.22309
6.07302
4.27406
-1E-5
4.196
1E-5
-2.5456
2.09327
5.05537
13.65583
1.62728
-1.69864
-0.92731
-2.2378
-3.391
-0.46389
-3.54454
2.63751
-6.68067
-1.39026
1.23932
3.33819
-1.08168
1.54966
0.85167
10.71914
1.93789
-3.46778
10.16554
2.71532
-1E-5
3.80589
-1.15884
5.75967
1E-5
-1.92978
1.54966
-2.93007
-1E-5
1E-5
-1E-5
1E-5
-4.15818
0.77418
4.74269
-3.31421
-1E-5
1.00669
7.95752
0.07736
-2.2378
10.79827
1E-5
-1E-5
12.06622
5.91632
-1.31314
2.17098
15.25063
5.68136
5.60307
0.15473
-2.62252
4.89901
10.4818
1.70492
7.01434
4.82084
0.38693
4.89901
2.2487
15.81003
15.33051
-8.05062
-3.00692
22.00542
1.70492
-1.92978
6.46501
0
9.11551
1E-5
-1E-5
1E-5
-1E-5
1E-5
25.18786
-1E-5
1E-5
-1E-5
1E-5
-1E-5
1E-5
-1E-5
1E-5
-1E-5
1E-5
6.68309
2.16541
-4.14759
2.94123
11.79759
17.92683
4.96438
6.76136
2.39802
2.47558
4.49672
7.30963
2.16541
-0.84793
-0.23141
0.84949
-1.23284
5.27641
1.93292
-1E-5
22.43252
7.6232
11.40223
4.34094
-4.83519
-1.46363
4.26307
1E-5
-1E-5
-0.53977
2.47558
4.18521
7.23126
0
1E-5
-2.38562
-1E-5
7.46639
9.19418
3.09654
-3.61206
1E-5
18.24733
10.29694
-5.75038
19.12975
3.01888
-1.07891
-0.61683
-2.38562
31.26019
19.12975
7.46639
8.72235
-1E-5
20.33556
5.66673
10.61248
23.07949
32.14145
15.76891
29.75857
15.60944
17.04654
5.04237
-4.68248
-8.0302
0.46317
-3.22915
6.60483
-1.23284
-8.56049
1.77799
9.19418
1E-5
-4.30048
9.82402
17.28647
2.55316
3.25191
-0.4627
-6.6637
-9.24137
-7.19562
14.41504
-5.59797
2.63075
-5.52175
0.9268
2.0879
-15.24762
11.71849
10.84927
11.95582
-4.22404
25.26912
370.8378
18.00694
-1E-5
1E-5
-1E-5
1E-5
3.56281
-1E-5
1E-5
7.388
-0.92494
4.02953
-0.15429
-13.15482
-3.5355
11.71849
5.04237
18.24733
8.4866
9.43027
-4.07112
3.40733
-3.91815
-15.9926
2.39802
-8.56049
16.16781
5.35445
-2.0785
-7.27155
-16.21584
1.08144
0.61766
18.68709
-0.07715
-0.30852
2.86359
-1E-5
3.25191
0.7722
8.09396
-1.92486
1E-5
4.57463
9.03685
54.67606
11.56033
7.23126
5.66673
-0.77091
4.65256
-1E-5
1E-5
8.3295
-1E-5
12.74776
8.56517
22.43252
7.30963
-10.5246
-8.3333
15.29065
0.5404
13.0649
-5.14046
5.12037
-1.07891
1.93292
-3.76513
1.39089
1E-5
11.6394
-9.77021
-1E-5
1E-5
-1E-5
3.48506
9.82402
1E-5
-5.06416
-1E-5
26.89713
9.35157
-6.28337
4.02953
3.01888
18.96919
4.57463
1.70054
-3.5355
-2.1553
-4.45332
1E-5
2.63075
-2.99925
-0.84793
-2.92259
18.24733
6.21373
10.37581
-7.57517
13.30289
-3.0759
21.46361
29.18502
-4.07112
4.26307
-0.07715
-1E-5
14.89245
-11.20246
-3.91815
6.91794
-7.57517
4.34094
32.87281
15.05169
8.95821
15.05169
-4.98785
23.97043
9.03685
1E-5
-1E-5
12.27244
1E-5
-1E-5
1E-5
-1E-5
1E-5
7.54479
20.01373
-1E-5
1E-5
-5.21675
26.24531
1.39089
13.14422
1.93292
13.38224
5.97923
-1.38671
-4.52972
-3.6886
2.0879
11.40223
30.16864
-9.09015
-2.1553
10.21809
12.58927
23.32232
35.69466
-1.46363
-4.52972
7.07458
7.78007
-1E-5
10.84927
8.95821
-1.30978
2.80819
6.68309
9.66648
8.17246
4.8864
-2.30886
5.74484
-5.67418
2.86359
5.82296
1E-5
-1E-5
0.5404
0.5404
-0.69388
3.79611
1E-5
-1E-5
1E-5
-1E-5
1E-5
9.27287
-1E-5
-1.77116
-0.07715
7.93699
6.99626
0.9268
37.52181
9.11551
4.65256
10.84927
24.13258
1E-5
27.06022
55.56589
14.33552
1.00411
-11.35295
-1E-5
2484.08716
38.60442
12.35163
-3.91815
57.56011
13.46161
2.47558
5.04237
-5.21675
7.46639
5.90108
21.14105
9.03685
7.85852
1E-5
2.94123
17.1265
8.80095
6.13555
2.01041
-0.92494
-1E-5
-1.07891
3.17422
12.82703
0.9268
2.78596
-6.73973
-10.97662
-13.9782
9.11551
-7.65104
-6.58766
3.48506
19.29035
-9.09015
7.54479
1E-5
3.25191
5.04237
-2.99925
2.63075
-0.92494
-1E-5
3.32962
4.73049
1E-5
2.55316
5.51057
13.0649
14.57412
-3.76513
20.57707
-1.15588
2.32047
-6.20727
137.91353
67.41629
29.10313
7.85852
-5.44552
2.55316
-11.50339
12.58927
-9.99666
-3.5355
12.74776
19.29035
4.49672
-1E-5
-5.44552
-4.83519
-12.10463
3.64056
-8.40905
8.01546
12.66851
-0.92494
81.54385
-1.46363
3.01888
-0.15429
8.4866
-1.07891
16.80674
91.85931
18.40765
8.01546
40.60882
161.41039
11.6394
-2.38562
3.87391
9.509
1.23614
-0.23141
4.49672
-4.52972
1E-5
8.25098
12.9063
11.16517
9.27287
5.12037
-0.38562
-1E-5
1E-5
-1E-5
1E-5
-1E-5
1E-5
-1E-5
1E-5
3.79611
-0.84793
-1.6943
-1.77116
-1E-5
1E-5
-1E-5
15.13133
1E-5
-1E-5
6.44835
0.7722
6.44835
-2.76924
1E-5
-1E-5
1E-5
-1E-5
1E-5
5.19838
-1E-5
1E-5
4.80844
-1E-5
1E-5
7.85852
-1E-5
1E-5
-1.61742
0.7722
2.47558
0.84949
-1E-5
-2.76924
1E-5
-1E-5
-8.78757
1E-5
-1E-5
1E-5
6.44835
-1E-5
1E-5
-1E-5
1E-5
-8.6362
-1E-5
1E-5
-1E-5
1E-5
-1E-5
1E-5
-0.77091
-1E-5
1E-5
-1E-5
9.35157
1E-5
-1E-5
1E-5
-1E-5
1E-5
0.07716
-1E-5
1E-5
-1E-5
1E-5
-1E-5
1E-5
-1E-5
1.31351
8.72235
13.85865
5.04237
1E-5
-1E-5
1E-5
3.48506
-1E-5
1E-5
-2.00168
-1E-5
5.4325
5.19838
1E-5
-1E-5
3.32962
17.52651
12.27244
1E-5
7.46639
20.09417
-1.6943
-7.87858
-0.53977
-1E-5
1E-5
-1E-5
2.16541
1E-5
4.02953
-1E-5
1E-5
-2.99925
-1E-5
1E-5
-1E-5
1E-5
-1E-5
1E-5
11.08617
-1E-5
0.23152
1E-5
8.40805
-1E-5
1E-5
-1E-5
1E-5
-1E-5
1E-5
-1E-5
1E-5
-1E-5
1E-5
-1E-5
1E-5
17.76666
11.56033
-0.53977
1.08144
-1E-5
1E-5
-1E-5
1E-5
-1E-5
1E-5
-1E-5
1E-5
-1E-5
-3.91815
13.22355
1E-5
19.14191
-1E-5
1E-5
11.32319
-1E-5
1E-5
-1E-5
1E-5
-1E-5
-5.44552
1E-5
2.86359
-1E-5
6.68309
1E-5
-1E-5
15.76891
1E-5
-1E-5
1E-5
10.45468
0.23152
2.47558
-3.91815
-1E-5
1E-5
-1E-5
1E-5
-1E-5
1E-5
-2.76924
-1E-5
1E-5
-1E-5
1E-5
-1E-5
1E-5
-1E-5
-7.49928
-7.27155
2.0879
1E-5
-1E-5
1E-5
-1E-5
1E-5
-1E-5
1E-5
-1E-5
1E-5
-1E-5
1E-5
-1E-5
1E-5
-1E-5
1E-5
-1E-5
1E-5
24.22842
-1E-5
1E-5
-1E-5
1E-5
-1E-5
1E-5
-1E-5
1E-5
-1E-5
1E-5
10.83584
2.32047
-1E-5
4.8864
-10.75067
1E-5
7.23126
-1E-5
1E-5
-1E-5
1E-5
-1E-5
1E-5
-1E-5
1E-5
-1E-5
1E-5
-1E-5
1E-5
4.96438
-1E-5
1E-5
5.12037
-1E-5
1E-5
-1E-5
1E-5
-1E-5
1E-5
-1E-5
1E-5
6.68309
-1E-5
1E-5
-1E-5
1E-5
-1E-5
4.96438
1E-5
17.7868
-1E-5
1E-5
-1E-5
1E-5
-1E-5
1E-5
67.23792
-1E-5
1E-5
-1E-5
-5.75038
1E-5
-1E-5
3.25191
1E-5
-1E-5
1E-5
-1E-5
1E-5
-1E-5
1E-5
-1E-5
1E-5
-1E-5
0.30873
0.23152
1E-5
-1E-5
1E-5
-3.0759
-1E-5
1E-5
-1E-5
1E-5
-1E-5
1E-5
-1E-5
1E-5
-1E-5
1E-5
2.16541
-1E-5
1E-5
-1E-5
1E-5
-1E-5
1E-5
6.60483
-1E-5
1E-5
-1E-5
1E-5
-1E-5
-1.15588
1E-5
-1E-5
1E-5
-1E-5
1E-5
-1E-5
1E-5
-1E-5
1E-5
-1E-5
1E-5
-0.38562
-1E-5
1E-5
-1E-5
1E-5
-1E-5
2.24294
1E-5
-1E-5
1E-5
-1E-5
1E-5
-1E-5
1E-5
-1E-5
1E-5
-1E-5
32.87281
1E-5
-1E-5
1E-5
-1E-5
1E-5
-1E-5
1E-5
-1E-5
1E-5
-1E-5
1E-5
-1E-5
-5.06416
1E-5
-1E-5
1E-5
-1E-5
1E-5
-1E-5
1E-5
-1E-5
1E-5
-1E-5
1E-5
-1E-5
1E-5
-1E-5
1E-5
-1E-5
1E-5
-1E-5
1E-5
-1E-5
1E-5
-1E-5
1E-5
-1E-5
1E-5
-1E-5
1E-5
-1E-5
1E-5
-1E-5
1E-5
-1E-5
1E-5
-1E-5
1E-5
-1E-5
1E-5
-1E-5
1E-5
-1E-5
1E-5
-1E-5
1E-5
-1E-5
6.05738
1E-5
-1E-5
5.35445
-0.77091
1E-5
4.41883
-1E-5
1E-5
-1E-5
3.48506
5.19838
1.23614
1E-5
-1E-5
1E-5
-1E-5
1E-5
5.4325
-1E-5
5.65094
-3.05351
1E-5
-1E-5
1E-5
1.02236
0
-9.34965
3.8455
-2.03793
-3.30705
2.81692
-5.07788
0
-1E-5
-2.79983
1.53438
6.42682
-5.58256
-0.25524
-1.0201
2.56013
-4.57264
3.07385
-0.25524
1.02236
-2.03793
4.10299
-9.59966
-3.56045
7.20397
0
3.33093
4.10299
10.58633
-5.33029
1E-5
5.13439
1.53438
13.46697
0.76656
1.79061
7.20397
2.81692
5.65094
-2.29204
4.10299
-9.0995
12.67964
-3.30705
-1E-5
1E-5
-1E-5
1.79061
-2.03793
0.25538
-2.79983
-6.08668
1E-5
9.2826
-2.03793
-8.3482
7.46331
0
-1E-5
5.13439
1.2783
0
2.04698
1E-5
-1E-5
1E-5
6.94478
-1E-5
6.16805
3.07385
18.74829
-1.27477
7.9824
2.56013
1E-5
-1E-5
-2.03793
1E-5
1.53438
-4.06683
-5.07788
-1.78369
12.15547
0
-6.33852
10.58633
6.16805
1.02236
7.46331
5.90943
6.42682
-13.08495
3.07385
13.46697
6.68573
8.24216
3.33093
3.07385
1.02236
-1.27477
45.44365
-3.56045
2.56013
0.25538
4.87633
-1.0201
1.79061
1.02236
7.9824
7.9824
6.16805
-2.03793
4.61841
-1E-5
-4.82533
1.53438
-0.76529
-4.3198
0.25538
2.81692
-6.33852
0.5109
0
8.76209
-4.06683
-0.25524
8.50205
4.61841
1.53438
5.65094
-1.5293
1E-5
-1E-5
-4.3198
-1.78369
1E-5
-1E-5
2.56013
-1.78369
-6.08668
-7.34449
-5.07788
-0.76529
4.61841
-4.06683
0
1.79061
1E-5
0
-1.5293
-8.3482
7.43408
-8.3482
0.5109
4.87633
-2.03793
-0.76529
0
-1E-5
3.58814
6.16805
8.24216
-1.5293
-5.83469
-2.03793
7.9824
-0.51033
-3.05351
6.16805
3.58814
0.76656
2.04698
-3.56045
6.68573
-1.5293
7.46331
-2.03793
1.02236
-2.03793
-11.09675
0.5109
-1.78369
5.3926
0.76656
1.2783
-5.07788
-11.84338
1.79061
13.72969
2.81692
-2.54601
1E-5
0
-1E-5
1E-5
13.99256
10.3253
9.2826
-2.03793
-1.27477
-1E-5
1E-5
-1E-5
-1.78369
0.5109
0
8.24216
-0.76529
8.24216
17.42266
7.46331
14.25556
27.04602
-3.05351
-1.78369
6.16805
-6.59023
-2.79983
5.65094
1E-5
-1.27477
-1.0201
6.68573
-6.33852
-2.03793
-6.08668
-1.27477
-0.51033
2.30348
3.33093
11.89359
0.25538
-37.1746
12.15547
8.24216
-1.78369
-0.76529
0
4.10299
10.06441
-2.03793
-0.25524
-2.54601
3.58814
9.2826
7.20397
46.00258
4.36063
-1.27477
-1.0201
-0.76529
-2.29204
0.25538
-4.82533
-1E-5
-1.0201
2.30348
-3.56045
-2.03793
-7.84663
-2.79983
0.5109
-0.76529
-19.48417
0.25538
1E-5
0.25538
5.90943
-2.03793
-1.0201
1.53438
-1E-5
0
-0.76529
4.36063
1E-5
-2.79983
-1E-5
1.53438
-4.3198
5.13439
-1.5293
-1.78369
1.2783
3.07385
-2.29204
-0.25524
1.53438
-2.79983
2.81692
-6.84179
-2.54601
-2.03793
-7.84663
7.20397
1E-5
-0.51033
-2.79983
3.58814
-5.83469
-0.51033
-1.27477
14.51871
0
8.50205
-5.58256
-2.79983
1.53438
6.16805
10.06441
-21.19072
-1.5293
9.80367
3.33093
-2.03793
-2.79983
4.61841
7.20397
0.5109
1.79061
-1E-5
0.24757
-0.25524
10.8475
2.81692
-1.0201
-5.83469
-4.57264
1E-5
3.58814
-6.59023
-0.76529
-4.06683
-0.51033
12.15547
-3.56045
11.10881
14.25556
4.87633
9.2826
9.2826
-1.78369
7.46331
5.90943
-1E-5
-1.27477
4.61841
-1.5293
5.90943
13.46697
7.46331
-13.08495
4.87633
1.2783
6.94478
0
-2.29204
4.36063
4.36063
1.02236
-1.78369
2.56013
2.04698
4.10299
-4.3198
1.02236
-3.81371
1E-5
-1E-5
-1.0201
-6.08668
1.53438
6.42682
2.81692
-1.0201
1E-5
-1.27477
3.07385
19.01384
3.33093
-1.0201
-0.25524
-9.59966
1.53438
7.20397
16.8934
-4.57264
4.10299
4.36063
-0.25524
7.72278
-0.51033
-4.57264
-7.84663
1.02236
-4.3198
11.37026
0
9.54306
2.56013
-2.79983
-1.0201
-4.3198
5.3926
2.30348
0
-1.5293
5.90943
5.90943
-1.0201
0.76656
-1E-5
-0.25524
0.76656
13.99256
-2.29204
6.42682
0
4.10299
-1.27477
7.46331
-2.03793
1E-5
-6.08668
4.10299
0.5109
-1E-5
-2.79983
1.02236
-5.07788
-1.5293
2.30348
1E-5
2.30348
1.2783
-4.82533
-0.51033
3.07385
-0.51033
2.30348
0.5109
-4.3198
1.2783
0.76656
2.56013
5.13439
2.81692
14.64284
1.2783
-1.0201
-2.54601
-1.27477
-9.0995
4.61841
0.5109
2.81692
-5.07788
9.02227
0
-0.76529
-1.5293
16.62898
7.20397
0.25538
-4.3198
-6.33852
0.5109
-2.79983
-1.78369
-5.33029
1.2783
-9.59966
3.33093
25.6985
-2.79983
4.36063
34.93133
-6.59023
4.36063
1.2783
-3.30705
3.58814
5.3926
-4.06683
5.65094
-1E-5
4.61841
26.50659
27.39447
4.36063
1E-5
-4.3198
-1E-5
0.25538
40.99255
43.95839
-1.0201
-2.29204
-5.07788
-2.54601
-10.59828
9.02227
-3.30705
4.36063
1.02236
3.8455
1.79061
-7.34449
3.33093
4.36063
4.36063
-4.57264
-9.59966
3.8455
23.5498
1.53438
3.58814
6.16805
10.3253
0.25538
2.30348
5.3926
-1.78369
-0.25524
5.65094
-6.84179
2.56013
7.46331
-3.05351
-5.83469
-7.84663
6.16805
-5.07788
1.02236
-6.33852
-7.09321
-0.25524
-1.5293
-2.03793
2.30348
5.13439
1E-5
-1E-5
1.79061
5.13439
2.56013
1E-5
-1E-5
2.04698
-0.51033
0.5109
1E-5
-1E-5
1E-5
-1E-5
1E-5
1.2783
-0.25524
-0.76529
4.10299
-1E-5
2.04698
0.25538
-3.81371
2.81692
-7.84663
-4.3198
-2.54601
2.04698
1E-5
3.07385
0.25538
0.25538
4.61841
5.90943
-1E-5
0.5109
2.56013
1E-5
5.3926
-3.81371
6.16805
1.53438
6.68573
5.65094
6.16805
2.81692
-0.25524
-1.27477
1.79061
9.2826
8.24216
5.65094
0.25538
-2.03793
-1.78369
-0.76529
2.81692
0.25538
-4.06683
6.42682
7.9824
3.07385
-4.57264
13.20438
17.88986
3.58814
0.25538
3.33093
-9.59966
7.46331
3.07385
17.42266
5.90943
0
1.53438
1.53438
2.56013
2.81692
-2.13198
324.79303
4.61841
3.8455
5.90943
7.72278
3.58814
6.94478
14.29274
5.65094
-1E-5
1E-5
12.67964
11.89359
5.3926
1.02236
4.87633
23.01404
7.9824
-4.57264
0
-0.25524
10.58633
-9.59966
5.65094
5.13439
5.3926
-9.59966
8.76209
-0.51033
-3.81371
-0.76529
-2.54601
-3.81371
4.87633
4.87633
9.2826
-8.46892
3.07385
-1E-5
2.81692
-1.5293
-0.25524
-5.83469
3.8455
4.87633
1.2783
-1.27477
4.87633
1E-5
0
-1.5293
0
0.5109
5.3926
4.61841
2.04698
0.25538
-5.58256
4.87633
4.10299
5.3926
-0.51033
1.53438
-1E-5
1E-5
-0.76529
-1E-5
0.25538
2.56013
1E-5
-1E-5
-3.05351
1E-5
-1.0201
3.07385
-1.0201
-1E-5
1E-5
-1E-5
1E-5
0.76656
-1E-5
4.61841
1E-5
0.25538
4.36063
0.5109
6.68573
1.02236
5.90943
10.06441
1.2783
-1E-5
2.81692
2.56013
-3.56045
-2.79983
5.65094
0.76656
1E-5
-2.03793
2.30348
-4.82533
-1.78369
6.16805
-1E-5
1E-5
2.30348
1.53438
-1.0201
-3.81371
3.33093
0
3.07385
-2.54601
13.72969
-9.34965
-5.58256
2.56013
7.72278
-4.57264
0.25538
4.61841
-6.08668
-2.03793
-2.79983
-0.76529
2.04698
3.58814
-3.81371
4.61841
2.81692
-9.59966
19.27953
12.67964
8.76209
-1.5293
-1.27477
-1E-5
-1.27477
1E-5
0.76656
11.23796
-6.59023
-1.0201
-0.76529
0.5109
1.02236
3.33093
-2.03793
-2.54601
7.20397
5.3926
19.27953
0.5109
24.08612
-1.5293
2.04698
-7.34449
2.81692
8.24216
2.81692
-5.33029
7.20397
-3.05351
3.07385
1.2783
-2.29204
-0.25524
-4.06683
-9.34965
-1.0201
-1.0201
5.13439
-0.25524
9.02227
75.00925
1.53438
-0.76529
1.79061
-1E-5
1E-5
-1E-5
1E-5
-1E-5
1E-5
1.79061
-2.79983
-1E-5
8.24216
2.81692
-4.3198
3.33093
-3.05351
6.42682
-7.09321
4.36063
3.33093
-4.3198
-3.81371
4.10299
1E-5
-1E-5
1E-5
-1E-5
0
3.33093
1E-5
-1E-5
1E-5
-1E-5
1E-5
-1E-5
-3.56045
1E-5
-2.03793
-1E-5
1E-5
-1E-5
1E-5
-1E-5
0.5109
1E-5
-1E-5
-1.0201
1E-5
7.46331
3.33093
-0.25524
7.9824
-4.06683
3.07385
-1E-5
0
1E-5
4.61841
0.5109
-0.51033
1.79061
0.76656
-1E-5
1E-5
-5.83469
-1E-5
1E-5
-1E-5
1E-5
4.87633
1.02236
5.90943
5.90943
6.42682
-0.25524
0
-1.27477
-1.0201
-3.05351
12.67964
10.06441
-6.33852
10.58633
-1E-5
2.81692
16.3647
4.10299
-1.5293
-0.25524
12.15547
-2.79983
5.13439
0.25538
-2.29204
2.81692
18.63491
4.36063
5.3926
0.76656
-1.0201
3.33093
-0.25524
28.12659
-1.5293
3.33093
3.58814
-1.5293
1.02236
5.90943
-1.5293
-4.3198
0
0.5109
-5.83469
3.58814
-6.59023
1E-5
14.782
2.81692
2.04698
12.15547
17.95249
0.5109
-1.5293
-13.08495
-13.58059
-0.76529
3.8455
-1E-5
-5.07788
-3.81371
-4.3198
4.10299
7.20397
1.02236
4.36063
1.2783
17.95249
10.8475
-1.0201
-17.27986
6.16805
-4.3198
1E-5
2.84072
-1E-5
1E-5
-1E-5
-1.27477
4.36063
-5.83469
5.3926
0.25538
-3.05351
1E-5
-1.0201
0.5109
-1E-5
1E-5
-1E-5
3.07385
-4.82533
1.79061
-5.83469
1E-5
-3.56045
-1E-5
1E-5
-1E-5
1E-5
-1E-5
1E-5
-1E-5
1E-5
-1E-5
-4.06683
-0.25524
1E-5
-1E-5
1E-5
-1E-5
1E-5
-1E-5
1E-5
-1E-5
1E-5
-1E-5
1E-5
-1E-5
-3.56045
1E-5
-0.51033
0.76656
2.04698
-5.07788
-0.76529
-3.56045
-1E-5
-1.78369
-2.54601
1.2783
4.36063
-5.83469
1E-5
-4.06683
-1E-5
1E-5
-3.30705
0
1.79061
-2.79983
2.04698
14.25556
1.02236
5.3572
3.33093
3.8455
-8.59878
-3.30705
1.79061
-1.5293
9.2826
-1.5293
-1.78369
-1E-5
-1.5293
3.33093
5.3926
-4.57264
0.25538
1.53438
1.79061
5.90943
14.51871
-4.82533
-3.81371
28.66772
1E-5
-0.76529
5.13439
13.99256
-3.81371
-1.5293
-1.0201
16.42538
0.25538
0
-11.09675
-5.58256
8.50205
-4.06683
1.02236
-1.0201
0.5109
7.20397
1.02236
-0.76529
4.10299
-3.45718
19.54536
10.3253
1.53438
3.07385
-5.83469
20.61011
12.15547
17.68751
-3.56045
-12.34043
0.76656
-4.82533
7.72278
10.8475
-2.54601
3.58814
-15.06411
-1.78369
7.72278
0.25538
-1E-5
-3.81371
5.13439
1E-5
-1E-5
8.50205
1E-5
-1E-5
0.25538
12.15547
-0.76529
4.10299
-2.29204
-0.76529
-0.25524
-4.06683
-1.78369
-0.76529
2.56013
-1.78369
0.76656
-1.27477
1E-5
2.56013
-1E-5
1E-5
-1E-5
1E-5
-1E-5
1E-5
-1E-5
1E-5
-1E-5
1E-5
-1E-5
-1.78369
-2.03793
1E-5
10.06441
6.16805
1.53438
-1E-5
-1.0201
1E-5
-1E-5
1E-5
-1E-5
1E-5
-1E-5
1E-5
1.02236
-1.5293
3.07385
8.24216
0.25538
-0.76529
8.76209
-1E-5
1.2783
1.53438
2.81692
3.33093
1E-5
9.80367
11.10881
-1E-5
0.76656
6.68573
4.61841
1.02236
-0.51033
3.58814
11.63186
1.02236
4.36063
-0.51033
-1.5293
-2.79983
2.04698
0
5.3926
0.76656
3.8455
24.62302
0.5109
3.07385
38.12949
2.04698
9.54306
3.33093
-7.59563
-0.76529
3.33093
1E-5
78.34465
-2.54601
-2.79983
6.42682
-3.05351
-1E-5
4.61841
0.25538
0.25538
2.81692
1.53438
-1.78369
1.53438
-3.05351
-5.58256
7.46331
-2.03793
2.04698
7.46331
0
6.94478
9.80367
38.60348
3.33093
1E-5
-4.3198
1.53438
1.02236
0
11.37026
27.85624
42.37963
9.80367
13.20438
38.22897
1.2783
1.53438
-2.03793
2.81692
-3.30705
2.56013
8.50205
-3.30705
3.58814
6.16805
2.81692
2.04698
8.76209
1.79061
2.81692
7.46331
-1E-5
1E-5
-1E-5
1E-5
2.30348
-5.83469
-1E-5
1E-5
-1E-5
-7.59563
-0.76529
1E-5
-3.05351
1.53438
-1.0201
-1.27477
-0.76529
1.79061
-1E-5
10.06441
1E-5
-1E-5
1E-5
-1E-5
1E-5
-1E-5
1E-5
-1E-5
-1.27477
1E-5
3.07385
1.2783
0.63452
-2.05617
1E-5
6.3844
-8.63626
1.74702
-1.66147
-1E-5
-7.85795
4.37992
-3.0808
-7.85795
27.98728
-11.89028
-1.18737
2.22463
3.82018
-2.68698
-1.26642
3.26112
-6.76604
12.85595
3.98004
22.4296
123.39403
31.6089
-3.0808
12.85595
3.66038
-1.34546
-9.25793
2.06537
7.59118
-0.95014
1.34939
1E-5
-1.74043
-0.47532
7.59118
1.26991
5.42119
-1.34546
1.90617
4.29991
-13.58518
4.70006
-5.90623
5.58159
4.86022
2.46361
-11.58141
2.22463
-5.12316
2.8622
2.78245
4.53996
15.55085
14.16072
4.13995
0.55516
0.07927
21.73077
1.03154
-1.50349
-9.95626
9.69018
-7.00025
0.87269
7.75231
1.90617
2.14499
13.42636
-3.78881
7.18858
4.37992
-4.96638
14.24238
13.42636
14.6509
-1.97725
4.21992
6.30406
-2.37168
35.5962
10.33788
-2.68698
-2.37168
40.64412
-1.10831
15.71465
-1.34546
10.58099
3.50064
5.42119
1.66747
4.62
-7.39032
-1.81939
-6.68794
2.22463
-4.65266
0.07927
-1E-5
-0.63365
2.8622
7.18858
6.54513
-0.39613
-2.76577
-6.84412
0.55516
-6.92219
-9.10259
-1.58248
100.53307
1142.87219
26.64614
1.90617
6.14341
-4.02457
2.62301
0.63452
5.58159
6.86675
8.63953
-0.79192
2.5433
8.97425
-5.74973
1E-5
0.71389
-0.63365
1.34939
-2.29282
-4.18168
-5.98446
1.66747
-3.39561
-4.10313
1.03154
2.70272
-3.86741
-9.33557
-1.18737
3.26112
3.34095
-0.55449
2.78245
-2.13507
0
0.9521
9.69018
-2.60818
-13.89263
0.07927
-1E-5
1E-5
-1E-5
-1.02923
-4.49572
1.58793
-2.21395
-3.47428
52.28497
104.43843
169.30632
1.26991
5.74204
-4.5742
0.23784
-6.84412
6.86675
14.16072
-0.63365
0.07927
7.8329
-9.25793
-6.76604
2.94195
-4.73111
-1.50349
-4.18168
-1.74043
3.42078
4.86022
-3.78881
5.42119
-1.18737
12.12355
-1.74043
7.99412
4.94031
1.26991
1.66747
-4.26021
-6.06268
-6.60983
-0.07925
-5.20153
7.02764
11.71714
3.50064
6.62551
-14.35341
4.70006
14.89618
0.23784
25.05805
11.55467
11.71714
7.02764
3.5805
-2.68698
-11.19501
-7.00025
-3.39561
4.05999
1E-5
-1.18737
5.90255
-1.02923
4.21992
-2.76577
15.71465
5.90255
5.98282
-1.26642
7.02764
13.7526
-0.87104
1.98576
-5.04478
-6.14089
10.98645
1.34939
-3.63157
-2.68698
-0.31693
-6.14089
-4.26021
-1.10831
-0.47532
-3.86741
10.98645
-3.0808
10.17588
-14.27665
1.66747
5.58159
1.03154
3.5805
-6.29726
-3.31693
-0.15849
-1.10831
276.9017
54.13144
21.15074
12.77452
-3.31693
-4.5742
-7.6242
-1E-5
-2.92331
-0.15849
-5.12316
-5.27988
3.02172
9.7711
0.07663
13.01356
1E-5
-4.02457
-0.71279
4.37992
-5.04478
-3.86741
-1E-5
1E-5
3.50064
-7.00025
-4.26021
3.34095
-6.60983
3.10151
-9.25793
-5.98446
1.34939
-0.47532
-3.76672
3.42078
-2.60818
9.36666
17.52009
1.66747
-7.93585
-3.47428
-1.50349
-7.78005
-9.49082
6.78632
6.94718
0.63452
11.6359
10.90533
0.9521
16.04243
27.98728
-10.4212
-8.63626
3.74028
9.69018
2.94195
-4.73111
1.26991
9.85203
-0.39613
-4.88797
-6.14089
-3.00206
-1.34546
2.5433
1.26991
-5.74973
4.29991
5.34101
1.82659
-3.47428
-4.33873
11.31107
3.34095
-1E-5
0.47581
-4.26021
-1.10831
-4.88797
1.34939
10.66206
-3.0808
10.98645
6.62551
0.55516
1E-5
2.5433
-4.33873
-2.76577
-1.42448
-4.26021
2.22463
13.34483
-1E-5
10.09489
8.80102
4.78013
-11.04036
11.31107
1E-5
-1E-5
1E-5
-13.04661
-4.26021
5.18069
11.55467
12.20487
12.20487
4.78013
19.16712
-7.39032
-1.74043
8.4781
-7.00025
0.79328
2.46361
-5.43655
-6.76604
8.4781
8.07475
4.21992
-2.13507
-5.43655
4.45993
-1.10831
7.75231
14.48745
0.15855
9.69018
3.74028
-3.00206
5.82229
5.02043
12.44892
15.71465
12.6931
1.58793
2.46361
4.70006
-6.29726
4.29991
6.46476
6.30406
-0.55449
6.54513
-5.67145
-3.946
10.82423
-5.04478
4.13995
-1.42448
0.31715
-0.71279
7.99412
-0.07925
0.79328
6.22373
-11.27232
-11.27232
-12.09677
2.8622
-6.60983
6.86675
5.34101
3.5805
4.62
6.86675
-0.07925
-1.18737
12.85595
0.71389
-0.79192
6.86675
15.3871
-8.01372
5.10055
-0.39613
4.94031
0.15855
-8.24728
-8.09159
5.18069
0
2.06537
-6.21908
0.9521
-1.26642
4.05999
-2.52936
-9.7236
-3.78881
-1.42448
11.55467
-1.97725
-2.76577
5.98282
-5.98446
2.62301
1.42889
1.26991
-1.02923
5.02043
-3.47428
-6.14089
0.79328
8.4781
10.90533
-1.42448
4.45993
-0.47532
0.23784
-5.98446
0.79328
0.39647
1.34939
-2.84455
-7.1723
6.94718
-12.04463
6.30406
11.06759
9.20498
-4.26021
5.50138
-10.03378
-5.04478
-1E-5
18.83728
8.31672
1.58793
-5.98446
8.88178
-10.49864
0.87269
11.06759
-11.89028
-10.57607
-2.13507
-8.40291
-7.23433
-3.23823
4.53996
0.71389
-9.25793
-0.79192
7.34958
-5.59317
-8.79176
1E-5
-0.55449
-5.12316
0.47581
-3.0808
1.58793
0.55516
3.02172
-2.68698
1.82659
-1.10831
7.99412
0.31715
-3.00206
-6.92219
5.10055
-1.26642
-1.58248
13.01885
-1E-5
1E-5
6.14341
-10.57607
5.66181
6.14341
-5.74973
-3.7102
10.74314
2.38394
1.82659
-8.01372
-6.21908
0.15855
-2.92331
4.45993
3.18131
4.86022
2.8622
-1.02923
2.46361
1.58793
9.7711
-9.56843
-5.20153
3.9001
-6.60983
0.15855
1.98576
-6.76604
0.9521
-2.48289
-3.63157
9.28581
-3.63157
-2.92331
-0.07925
5.42119
2.78245
8.23605
-2.76577
2.80451
1.66747
11.31107
-18.02196
-4.41723
4.05999
1.82659
-1.34546
-5.43655
2.78245
-0.07925
1.82659
1.98576
-1E-5
1.58793
-6.60983
11.55467
-3.63157
-3.946
5.26084
-7.70213
7.1081
-5.35822
1E-5
4.94031
-2.21395
1.19044
5.10055
-2.21395
7.67174
-6.53171
4.29991
15.96046
17.02705
6.30406
-6.06268
1.03154
-1.34546
-1E-5
-6.76604
-6.37542
-1.18737
7.67174
-1.42448
7.67174
3.26112
4.29991
10.66206
3.74028
-0.31693
-1.58248
8.4781
1.11098
5.26084
-0.87104
-5.74973
4.70006
11.14873
0.23784
-3.78881
1.34939
-6.60983
4.53996
2.30428
-6.14089
2.94195
12.9374
13.67102
1E-5
2.8622
11.87966
-2.68698
0.9521
-1E-5
-1.10831
4.86022
-7.54625
2.22463
9.20498
5.02043
-3.7102
8.88178
1.11098
5.90255
3.74028
-3.0808
9.20498
0.23784
-8.48071
-0.55449
-12.81559
-0.71279
5.02043
0.07927
-5.20153
-1.97725
0.47581
2.94195
1E-5
9.44752
-5.98446
-7.70213
-0.63365
2.78245
7.18858
-0.55449
0
-3.55293
8.31672
-7.6242
-0.71279
0.39647
11.47345
-4.5742
-1E-5
-2.76577
-5.74973
1E-5
-14.50689
-4.88797
1.82659
0.15855
-3.7102
0.3852
0.71389
6.22373
7.51063
-1.58248
-8.48071
-6.37542
-2.37168
-5.35822
-6.60983
1.03154
-19.76869
1.11098
6.3844
5.50138
15.87851
11.89503
-6.60983
7.34958
-3.39561
-2.76577
1.90617
0.87269
-0.79192
6.94718
4.05999
1.5084
18.17825
0
-1.10831
9.69018
5.82229
3.18131
8.96256
2.94195
-1.10831
1.98576
-14.43016
3.10151
-3.946
10.66206
5.74204
6.86675
-8.71402
-1E-5
4.62
1.42889
-1.50349
-7.00025
0.07927
19.66229
19.24961
45.81611
33.64121
1E-5
-11.89028
-3.39561
8.80102
-0.47532
12.6931
6.94718
-3.47428
-2.05617
0.39647
7.34958
5.26084
-6.53171
-1.34546
-4.88797
3.98004
1.19044
2.62301
-9.80117
7.34958
-4.65266
9.52839
2.8622
-1E-5
-7.78005
8.80102
-5.74973
20.57137
-8.86949
3.5805
2.30428
36.19263
9.36666
11.87966
-6.06268
-6.92219
3.5805
0.9521
4.78013
13.42636
3.74028
-1.81939
4.86022
3.5805
8.55881
8.96256
-5.59317
11.96094
4.86022
3.74028
-0.31693
-1.42448
10.49994
-5.43655
-0.63365
1.42889
-12.96961
21.23356
13.26331
-4.80955
0.63452
2.46361
-1.74043
4.70006
16.94492
1E-5
-1.89833
-3.946
-0.55449
25.22498
-4.02457
-4.18168
-9.10259
4.13995
-15.42664
12.04224
1.26991
16.86281
-1.89833
3.18131
12.9374
-2.68698
-1.18737
-6.21908
-0.71279
-4.02457
2.22463
-8.9472
-2.45053
10.66206
6.78632
-3.23823
-11.04036
-0.95014
0.79328
6.94718
-6.53171
-0.79192
0.55516
3.42078
8.88178
-2.52936
-0.79192
-1E-5
-2.92331
2.46361
1.74702
-5.98446
-6.29726
-3.0808
-0.63365
-5.59317
-4.5742
5.90255
-7.85795
10.74314
7.18858
4.62
-5.27988
7.1081
-0.07925
-1.02923
2.8622
10.90533
-0.87104
3.34095
-0.63365
-5.43655
4.62
-5.12316
-1.26642
6.22373
-1.18737
-3.63157
-0.71279
1.66747
3.82018
-2.45053
-9.0249
-0.95014
-10.18879
1E-5
0.07927
-3.39561
-4.41723
6.46476
0.23784
2.22463
-2.29282
-1E-5
1E-5
-1E-5
-3.31693
-2.76577
-2.68698
1.74702
-3.7102
1E-5
5.26084
9.12416
12.28621
0.23784
17.68455
13.18181
23.89102
-1.58248
9.93297
-0.87104
-8.16944
0.87269
4.70006
10.41891
-6.84412
7.67174
-1.81939
5.90255
3.66038
-0.39613
-9.64602
6.14341
12.12355
4.78013
-2.52936
-3.00206
-4.02457
5.82229
-2.21395
5.10055
-8.40291
4.21992
-4.5742
1.82659
-4.49572
1.26991
1.26991
12.73123
-8.9472
-4.96638
-13.50828
-1E-5
-0.63365
7.59118
-4.96638
-1.81939
23.55808
-6.76604
-1.18737
-8.01372
-9.25793
1.66747
6.86675
7.26907
13.7526
-3.23823
-6.21908
8.80102
-1.26642
3.42078
-6.37542
-1.89833
-0.55449
2.70272
4.29991
-6.45357
-5.82799
1E-5
-1E-5
-3.63157
-2.29282
-4.49572
-6.60983
-3.946
6.3844
-8.9472
2.14499
-6.53171
-3.47428
1E-5
3.9001
-1E-5
-0.79192
-4.73111
5.10055
8.15539
7.67174
-4.10313
5.98282
12.5303
-6.53171
-1.89833
2.46361
-1.81939
-3.39561
3.66038
-1.42448
-1.66147
-1.58248
9.20498
14.40575
6.46476
2.94195
8.96256
-0.47532
-0.63365
-7.15631
-0.95014
-6.68794
-4.88797
3.98004
-0.07925
1.82659
5.50138
1E-5
10.49994
5.02043
1.58793
-3.23823
4.70006
-1.42448
-1.58248
1.11098
-1E-5
-5.43655
-7.78005
-3.39561
7.9135
-8.55849
1E-5
-1E-5
9.04335
2.30428
-0.87104
-0.31693
-2.60818
-2.52936
2.38394
-1.89833
7.34958
-5.98446
-6.37542
7.51063
14.81441
6.70591
9.20498
-4.96638
-5.43655
-2.05617
1.90617
0.3163
-6.59218
8.13326
-7.68159
5.00685
-1.657
-0.78979
2.0598
2.93402
2.21863
-1.26302
-0.39507
-5.57821
14.6924
5.08675
1.02876
1E-5
4.60751
5.48649
-4.48369
-12.7816
1.98041
-8.53568
8.2137
-1.97195
4.20852
3.25232
-6.98156
-5.26576
-13.85584
-1E-5
6.92836
-5.03128
10.14821
1.18723
1E-5
11.68523
-6.74797
18.21052
53.90283
20.51485
-1.26302
8.61608
2.37751
2.45697
-3.54341
-1.8145
4.68735
2.21863
12.73969
-1.8145
0.79115
-6.04648
10.06745
1.90103
2.53644
-0.553
0.3163
3.57083
9.58317
8.37461
-2.83692
6.20688
1.50434
15.34504
11.5232
-1E-5
0.2372
8.29415
-1.57823
0.47453
-0.8687
-3.22955
1E-5
2.0598
-2.99401
-7.21502
6.68774
-4.95309
0.47453
-9.85243
14.52938
9.34121
-4.64021
-1E-5
25.48846
-0.63194
1.34576
11.92836
-6.51426
5.80653
4.12876
5.00685
3.09314
8.77712
-0.07904
2.45697
-1.26302
-3.22955
8.93822
1.34576
4.76721
1.74231
-2.83692
1.26649
-0.63194
1.34576
0.3163
-2.99401
-1.42065
13.22714
-5.96847
11.19932
-4.95309
-0.15807
1E-5
0
-1E-5
2.61593
7.73129
4.44788
-2.36532
-4.01379
-2.36532
-7.44836
-3.15105
3.88957
6.12678
8.2137
-1.26302
-2.75835
1.02876
1E-5
-3.70026
-2.83692
6.84814
4.44788
-5.10945
-0.8687
-5.34389
-12.01266
-7.7593
-4.09214
8.29415
-7.91468
-6.43633
-0.63194
1.18723
-1.34184
13.71507
3.49118
-1E-5
-4.95309
1E-5
-1E-5
4.84707
-5.34389
7.08883
-3.77866
3.17272
-2.67978
-2.12934
-4.17048
1.90103
-3.85705
-3.22955
5.16667
8.69659
1E-5
0.47453
11.19932
1.50434
5.48649
1.66298
3.09314
-12.24349
7.97243
1.82167
2.21863
7.89204
82.5864
-3.62184
0.79115
1.90103
-9.62035
-6.28043
-6.20246
-6.51426
1.90103
-2.28667
-5.42201
-2.91547
4.28829
8.45508
12.33386
26.40558
-9.31072
-4.56195
-2.44395
15.91681
3.57083
-0.94759
-11.01102
3.41155
-1E-5
2.21863
4.92695
5.40652
5.80653
1E-5
-1E-5
1E-5
-1E-5
9.34121
3.33193
0.2372
1.82167
9.66385
0.2372
-3.15105
3.57083
-3.38651
1.90103
-3.85705
-7.60386
39.55063
1.58365
1.82167
8.93822
3.41155
23.57615
5.48649
3.88957
-1.8145
7.16909
-3.15105
-1.73576
-2.12934
82.31012
23.07846
-8.30291
-1.57823
-1.8145
-1.89323
11.76626
15.99854
16.98043
1E-5
-0.63194
-4.87489
1.82167
6.0467
3.73017
-0.553
5.32656
1.98041
-9.07835
-8.14766
4.84707
-1E-5
1.98041
0.79115
11.5232
-1.8145
1E-5
2.61593
-1E-5
6.5274
0.39541
1E-5
-5.26576
1.42504
-1E-5
-2.52257
12.57732
1E-5
-2.75835
3.73017
-5.96847
0.71197
3.33193
2.69543
-1E-5
-1.73576
1E-5
0.79115
-8.07002
-1.42065
-1.49945
6.36711
-7.52612
-4.79668
0.55366
-1E-5
1.50434
2.0598
1.98041
-5.26576
2.29806
-1.73576
-2.36532
-10.16169
-12.01266
-4.32711
6.5274
3.17272
7.40995
-1.26302
0.79115
1E-5
12.25273
5.48649
2.37751
-10.85672
-3.38651
-0.15807
1.66298
3.09314
6.44725
2.37751
-5.96847
-2.91547
12.09052
-4.71845
19.93778
9.9867
1.66298
1.82167
-2.99401
1.58365
6.44725
0.79115
-2.05065
18.45691
-0.553
-0.63194
-4.64021
-6.67008
-4.71845
5.88657
-4.2488
1.90103
-10.47073
-3.62184
1.66298
-3.54341
-1E-5
1E-5
-1E-5
-1.97195
-9.38815
-2.60118
5.64648
7.32965
-3.54341
-8.07002
1.98041
5.48649
-8.30291
26.32213
6.28699
7.32965
-6.82585
7.49027
3.57083
4.76721
-0.78979
3.09314
1E-5
12.8209
7.81166
2.29806
-1.57823
2.69543
-2.36532
-2.83692
-9.77509
-7.837
-0.78979
-5.89045
-3.22955
-1E-5
4.20852
-0.39507
1.82167
0.3163
-0.94759
1E-5
1.98041
-1.8145
-1.26302
10.22898
-10.23897
4.12876
13.22714
-7.3706
1.02876
-9.00087
-2.75835
-7.52612
-4.17048
5.00685
0.07905
4.60751
-6.90371
-6.20246
-1E-5
1E-5
-1.97195
12.17162
2.61593
-3.85705
-6.67008
19.27907
-5.10945
2.13921
4.76721
0.87034
11.8473
-0.15807
0.63281
0.63281
-2.99401
-7.91468
-0.63194
4.60751
-0.94759
7.08883
3.49118
-1.34184
0.07905
-1E-5
1.18723
2.77495
0
1.18723
0.87034
2.93402
12.33386
5.64648
-3.70026
5.64648
-2.44395
-11.31946
-3.70026
1E-5
-2.28667
9.34121
7.89204
0.63281
-0.71088
9.5025
-1.89323
1.58365
-0.39507
6.44725
5.64648
-1.18418
7.32965
9.26059
-7.52612
0.63281
-4.79668
-10.93388
5.56648
15.34504
-3.46496
9.42185
4.12876
3.25232
2.77495
2.53644
-0.63194
6.44725
-5.03128
8.53557
6.20688
-1.42065
-1.657
-11.78172
-0.15807
-1.8145
2.29806
-15.84381
-6.98156
-3.07254
-8.76834
-1.42065
4.36808
-1E-5
-3.62184
-8.84586
7.65093
27.74249
70.72572
15.49047
13.63371
2.53644
10.14821
11.44222
4.76721
16.32562
12.98335
4.28829
-8.45811
-6.74797
-1.57823
-5.26576
1.34576
2.0598
-5.57821
8.61608
-2.20801
-1.657
4.92695
5.00685
-4.64021
6.28699
1.90103
1.34576
-2.75835
0.63281
-0.8687
6.60756
-2.91547
-7.837
1.90103
2.53644
-3.07254
-8.45811
-0.71088
3.49118
11.92836
22.49845
2.0598
-1.657
1E-5
-2.67978
-5.26576
1.42504
-1.97195
-2.12934
2.13921
-3.70026
-8.38052
2.69543
0.15812
0.15812
-0.8687
0.63281
-1E-5
2.45697
-4.95309
5.08675
-0.07904
6.92836
6.68774
-4.87489
-4.48369
2.85447
5.08675
-5.89045
4.76721
3.73017
-8.6908
2.69543
8.13326
-6.35839
6.84814
12.8209
-9.62035
1E-5
1.98041
-4.17048
8.05284
-2.36532
10.71391
9.17998
1.90103
11.19932
-1E-5
1.66298
-2.99401
3.01357
5.48649
-5.03128
-2.83692
-4.4054
14.52938
1.82167
-1.26302
1.98041
-1.26302
1.50434
5.7265
-7.60386
4.28829
8.05284
-3.54341
-0.15807
1.82167
3.33193
5.80653
-2.83692
-4.09214
-0.39507
-4.56195
6.36711
16.0803
-0.23708
2.45697
8.77712
15.59
4.36808
2.53644
-1.49945
-10.62516
11.28027
85.66157
13.00745
19.36136
11.36124
6.36711
29.16676
576.84967
9.90597
7.89204
-4.71845
9.26059
0.94954
-9.69773
-8.14766
1.74231
8.93822
16.98043
460.24759
14.44789
15.91681
9.34121
24.90569
31.97306
135.60794
1E-5
-1E-5
0.15812
-4.56195
-3.85705
2.77495
1.42504
22.49845
3.80986
-10.39349
12.17162
2.77495
0.2372
-3.22955
-3.54341
-5.96847
-5.57821
10.06745
5.16667
2.85447
6.12678
-6.43633
-3.38651
2.93402
-8.53568
12.57732
-1.49945
8.2137
1.02876
-1.02647
3.41155
11.03747
-1.8145
-5.10945
5.88657
6.20688
2.77495
7.32965
1.18723
-10.85672
2.61593
8.2137
1.98041
3.01357
-3.22955
8.61608
-5.96847
4.52769
-9.54296
-2.60118
0.63281
4.76721
8.69659
-14.92742
6.68774
1E-5
1.10799
0.2372
16.16206
0.3163
6.12678
-0.23708
6.68774
3.80986
0.2372
-9.54296
10.22898
9.42185
9.90597
-1.8145
2.37751
-1E-5
7.57059
2.37751
5.24661
-0.23708
-2.12934
-5.42201
-7.3706
-0.71088
11.03747
3.96929
-2.52257
10.79478
-5.26576
1.50434
1.18723
-5.18761
0.15812
11.60421
4.76721
0.63281
4.68735
2.77495
-5.73436
10.63305
-4.95309
-1.49945
-4.56195
-7.3706
1E-5
8.77712
-3.22955
-3.38651
3.49118
3.25232
5.32656
9.90597
-5.65629
-0.8687
4.12876
3.57083
9.26059
4.60751
7.65093
-4.87489
12.27325
113.91389
-4.95309
0.15812
5.32656
7.00859
3.96929
-0.78979
2.0598
1.90103
9.66385
6.36711
-1E-5
1E-5
-5.18761
14.61088
3.6505
-8.38052
9.58317
149.26924
1.82167
-0.71088
15.34504
-1E-5
-1.18418
1E-5
7.40995
-4.01379
5.16667
11.92836
1.98041
4.76721
3.6505
6.12678
4.36808
20.59735
-4.32711
7.57059
2.13921
12.25273
-1.34184
-0.39507
11.36124
-2.60118
7.32965
-8.38052
-2.83692
2.21863
-4.01379
-4.32711
-0.8687
-8.6908
12.17162
-0.71088
-1.49945
3.17272
-1.42065
2.69543
5.00685
-2.52257
3.17272
0.15812
-1E-5
1E-5
-1E-5
2.69543
-1.34184
-11.9357
-6.35839
-3.93543
-5.96847
-9.00087
-0.78979
1E-5
1.26649
-0.71088
-9.62035
-15.6149
-3.85705
-5.34389
2.93402
-2.99401
7.89204
8.13326
-0.39507
-8.92337
2.37751
10.39057
-5.73436
0.2372
3.41155
3.01357
3.09314
7.00859
-6.67008
-2.28667
-1E-5
1E-5
-1E-5
1E-5
-1E-5
-4.56195
-3.46496
1E-5
4.84707
-5.96847
-3.38651
-0.39507
0.63281
-2.67978
-1E-5
3.09314
1.74231
-3.70026
-4.09214
-16.52982
1E-5
3.41155
13.14586
5.80653
-7.7593
8.37461
6.20688
11.19932
2.21863
0.2372
-11.16527
11.28027
3.80986
-2.44395
0.71197
-6.90371
2.61593
3.25232
7.24937
5.24661
6.20688
-1E-5
3.09314
4.04902
4.12876
3.6505
6.36711
5.56648
4.04902
2.37751
4.92695
-6.20246
11.44222
-3.30803
1.50434
1E-5
-4.32711
-4.87489
2.0598
-7.3706
10.30977
1.66298
-3.07254
0.63281
0.15812
0.55366
5.00685
2.37751
-1.8145
-9.31072
25.48846
83.64926
284.71088
2.29806
2.21863
-4.95309
-1.8145
-1E-5
-6.35839
-10.23897
-4.48369
-4.87489
-5.73436
1.02876
-5.34389
-4.87489
-10.23897
1E-5
5.40652
4.76721
12.8209
10.95656
-5.50012
-7.29282
5.00685
2.61593
-1E-5
8.77712
8.29415
-0.63194
4.04902
10.79478
1E-5
-3.46496
-0.553
-7.68159
-3.54341
-3.22955
-1E-5
-4.4054
2.69543
1E-5
-0.63194
-1E-5
-6.67008
4.20852
1.18723
-5.81241
-4.2488
1.42504
5.80653
5.08675
2.37751
1.02876
16.0803
6.44725
-1.57823
-1.18418
5.48649
-5.50012
0.07905
7.97243
-4.32711
1.58365
0.55366
-0.553
-0.07904
1.42504
1E-5
-2.99401
3.01357
8.85767
17.30816
0.2372
3.73017
1.42504
-1E-5
9.42185
-3.46496
1.10799
-4.17048
5.56648
-4.87489
1.98041
0.94954
4.28829
2.69543
11.92836
-3.77866
8.05284
3.25232
4.52769
11.76626
-5.03128
8.45508
10.47138
3.96929
-3.85705
0.79115
7.32965
-15.1567
65.23921
1E-5
18.29264
-0.47404
1.10799
12.25273
-0.47404
10.30977
11.60421
-4.64021
6.92836
0.47453
-2.67978
13.38973
-3.15105
-2.20801
-4.01379
-4.17048
-7.60386
-6.04648
8.45508
-7.21502
-8.30291
2.13921
3.33193
20.92643
-0.51799
3.12019
0.25921
1.03773
-4.89743
-1.0354
1E-5
-1E-5
1E-5
-2.84176
4.94997
-1E-5
2.5987
5.47408
2.33817
-2.58414
-3.87076
5.47408
-4.89743
-6.43307
11.01235
-0.51799
-2.06848
23.3681
8.63095
8.10335
9.68789
1E-5
-1E-5
1E-5
1.55747
-4.64098
5.73635
1.55747
1.55747
0
-1E-5
0.51858
1E-5
-1E-5
1.55747
1E-5
-0.51799
-1E-5
1E-5
-1E-5
1E-5
-1E-5
1E-5
-1E-5
1E-5
-1E-5
4.68814
-1.0354
12.07454
3.12019
2.33817
1E-5
-1E-5
-2.32638
1E-5
1.29753
-1.0354
10.74717
14.47297
8.63095
0
0.77808
-6.6885
10.21724
-1.0354
13.93896
12.07454
-1E-5
3.38115
2.33817
1E-5
2.85937
4.68814
2.85937
-3.35655
-1E-5
1E-5
6.78689
2.33817
5.73635
1.03773
6.78689
4.16491
-1E-5
1E-5
-0.77677
5.99877
1.29753
-5.15373
0.77808
-1E-5
0.25921
1.55747
9.68789
-2.84176
4.16491
1.03773
-8.47244
1E-5
4.16491
-4.12764
-3.61373
5.99877
4.68814
-0.51799
7.04989
-4.12764
-6.17749
3.38115
-1.29389
3.38115
-1.55223
1.29753
1.29753
-1E-5
0.77808
1.03773
1.03773
-2.58414
-5.15373
-1.0354
1E-5
1.03773
-0.51799
-1E-5
1E-5
-1E-5
1E-5
-1E-5
-3.35655
1E-5
2.33817
-1E-5
1E-5
-1E-5
4.16491
2.33817
-0.77677
1E-5
-1E-5
-0.25907
-0.25907
13.67218
15.54272
16.88319
17.4204
1E-5
-0.77677
4.68814
9.15913
0
8.89496
-16.53675
3.38115
0.77808
7.57633
-2.32638
8.10335
-0.25907
0.77808
8.36707
0.77808
-4.12764
11.01235
-1E-5
1E-5
-1E-5
1E-5
-1E-5
1E-5
-1E-5
3.38115
1E-5
0
3.64225
-1E-5
1E-5
-1E-5
1E-5
4.94997
-0.51799
-3.09923
-2.06848
-6.94378
0.25921
0
9.95249
65.79823
28.78123
-1E-5
0
1.55747
-8.7267
14.74019
1.55747
-6.6885
3.12019
3.12019
-1.55223
506.16382
-0.25907
13.13905
11.27768
0.77808
0.25921
-3.61373
8.36707
1E-5
-1E-5
1E-5
-1E-5
4.94997
1E-5
-1E-5
1E-5
-1E-5
1E-5
-1E-5
1E-5
-1E-5
1E-5
-1E-5
1E-5
-4.89743
3.64225
3.38115
-1E-5
1E-5
-1E-5
1E-5
9.68789
4.94997
-1E-5
0.77808
26.0072
-4.64098
0.25921
5.99877
4.16491
1.55747
-2.32638
-6.43307
4.42645
9.68789
-1.29389
-1.55223
2.07779
92.67918
9.15913
2.5987
13.40554
5.47408
-4.12764
1E-5
-8.47244
-1E-5
-3.87076
1.03773
1E-5
-1E-5
-0.25907
1E-5
-1E-5
1E-5
-4.89743
1.03773
-3.09923
-3.61373
-1.81043
0.77808
-1E-5
1E-5
-0.25907
5.99877
-1E-5
-4.64098
9.15913
-2.58414
8.4964
0.77808
3.12019
-0.25907
-5.6659
-2.32638
0.25921
-2.06848
4.16491
1E-5
19.57505
0.51858
5.99877
2.07204
12.07454
-6.17749
12.07454
-1.81043
-1E-5
1E-5
-1E-5
7.83976
1E-5
5.47408
6.26133
-1.0354
-1E-5
1E-5
-1E-5
1E-5
-1E-5
-0.77677
1E-5
8.10335
-1E-5
-0.25907
-1.29389
0.25921
-2.32638
-3.87076
1E-5
-1E-5
-3.09923
7.31304
-0.25907
1.55747
-8.21802
1.55747
2.5987
6.26133
9.68789
-1.81043
7.57633
3.64225
1E-5
0.25921
-1E-5
-8.47244
-4.38438
7.04989
-3.35655
1E-5
-1E-5
1E-5
-1E-5
1E-5
-1E-5
5.99877
-9.48863
3.64225
-6.43307
3.12019
1.81756
1E-5
2.85937
3.12019
8.10335
1.55747
-9.18089
-6.51572
10.21724
1.29753
5.21195
3.38115
-4.89743
-1E-5
-1.0354
3.38115
3.12019
12.07454
1E-5
6.52404
-4.64098
-0.25907
5.21195
4.16491
9.68789
2.07779
-1E-5
-0.51799
2.33817
3.64225
-0.77677
21.19715
11.80877
1.81756
-0.25907
6.26133
1E-5
-1E-5
1.03773
1.29753
3.12019
-7.45392
1E-5
-1.29389
-1E-5
1E-5
-1E-5
1E-5
-1.0354
-1E-5
1E-5
-1E-5
1E-5
-1E-5
1E-5
-1E-5
-1.0354
1E-5
-2.06848
-2.58414
-2.06848
7.57633
92.67918
9.15913
7.83976
-10.50249
9.95249
0.51858
-5.92177
3.64225
3.16088
-2.84176
-2.84176
-2.32638
7.57633
-1E-5
1E-5
-1E-5
1E-5
-1.81043
3.90351
-1E-5
3.38115
-0.25907
-2.32638
1.29753
0.77808
-0.25907
1E-5
4.42645
3.64225
-7.96347
1.55747
-1E-5
1.55747
1.03773
1.29753
0.77808
7.31304
7.04989
1E-5
-1E-5
-3.09923
1E-5
-1E-5
1E-5
-1E-5
1E-5
-0.51799
1.03773
-1E-5
1E-5
8.10335
6.52404
0.77808
-6.6885
50.58743
13.13905
2.33817
12.8727
-4.89743
-3.87076
7.04989
7.04989
-1.55223
7.04989
-5.15373
8.63095
-1E-5
0.25921
-0.77677
-1.0354
-0.77677
-2.06848
1E-5
-1E-5
1E-5
0.25921
3.90351
-1E-5
1E-5
2.33817
-0.77677
2.85937
-7.70876
-1.55223
3.64225
5.47408
-1E-5
0.77808
0.77808
4.68814
-7.19892
-1.29389
4.68814
4.42645
-1.81043
0
5.47408
-2.06848
9.42344
8.36707
14.20589
-2.58414
1E-5
-1E-5
1E-5
-1E-5
1E-5
-8.21802
-1E-5
1E-5
-1E-5
-2.32638
1E-5
1.81756
-2.06848
-0.25907
-1E-5
1.29753
-4.38438
1E-5
-1E-5
2.33817
-5.40989
9.42344
0.77808
6.26133
-3.35655
1.81756
1E-5
3.12019
6.52404
-1E-5
1E-5
-4.38438
2.33817
-4.64098
-4.12764
0.25921
-1E-5
1E-5
-4.38438
10.21724
26.36836
-3.35655
-2.58414
6.26133
-1.29389
1.03773
-6.94378
-4.38438
-1E-5
1E-5
-2.06848
3.38115
1.29753
1.55747
1.81756
-1E-5
-2.32638
1E-5
4.42645
-0.77677
-1E-5
2.5987
1E-5
0
-2.32638
0.77808
-0.77677
-1E-5
0.77808
4.42645
4.94997
7.57633
-3.09923
0
13.13905
0.51858
-3.87076
9.15913
-3.09923
-2.84176
0
13.93896
4.16491
4.94997
1.55747
0.77808
-0.51799
7.57633
5.47408
3.38115
-1.55223
-5.6659
-0.77677
3.90351
1.03773
1.81756
1.29753
1E-5
-1E-5
-1.81043
1E-5
-1E-5
1E-5
-1E-5
-4.12764
0
4.16491
-2.32638
0.51858
0.51858
8.36707
3.64225
1.55747
1E-5
2.07204
-5.95328
1.29753
-1E-5
-3.09923
1E-5
13.83769
-1.0354
-0.25907
6.52404
-1.29389
12.07454
4.16491
0.25921
1.29753
-0.51799
0.51858
-0.25907
-6.43307
3.12019
8.89496
2.33817
1.81756
7.04989
5.99877
-1.81043
-6.17749
1.81756
-6.43307
0.25921
-1E-5
0
-2.06848
-2.06848
1E-5
2.5987
-0.25907
0.51858
-4.12764
8.63095
3.90351
-7.19892
3.12019
-4.89743
-1E-5
-2.32638
2.85937
2.33817
5.47408
-11.51402
-0.51799
0.25921
-7.45392
11.27768
2.33817
4.42645
6.78689
-1.29389
-1.29389
10.21724
8.89496
2.33817
1.81756
43.04349
-6.6988
22.5529
1.03773
14.74019
-3.61373
4.16491
7.31304
3.64225
5.73951
4.68814
4.68814
6.52404
6.78689
-0.51799
-0.25907
-0.51799
1E-5
-1E-5
1E-5
-1E-5
1.29753
-1.29389
-1.55223
1E-5
-1E-5
5.47408
5.99877
-2.06848
2.07779
-2.06848
-0.77677
9.95249
-0.25907
1E-5
-1E-5
3.90351
1.55747
0
22.82449
18.49656
1.03773
-4.38438
0.25921
1.55747
-5.92177
12.8727
0.77808
5.47408
5.99877
-6.94378
7.86835
9.42344
-0.51799
3.38115
5.47408
-0.51799
2.85937
2.5987
3.64225
1E-5
-1E-5
1E-5
-1E-5
3.12019
9.15913
1E-5
13.93896
3.38115
-1E-5
1.03773
6.26133
-6.43307
1E-5
2.07779
-12.01892
16.61481
8.36707
9.15913
2.85937
2.33817
-1.81043
190.83879
11.80877
2.33817
-1E-5
1.55747
-0.51799
-3.61373
1.29753
2.33817
4.16491
6.78689
7.83976
0.51858
1.29753
7.04989
2.85937
-0.77677
1.29753
1E-5
-1.55223
4.42645
-9.48863
-0.25907
-1E-5
1E-5
-1E-5
1E-5
-1E-5
1E-5
-1E-5
12.15597
2.094
44.7991
4.35966
4.57601
5.4638
3.00973
6.79933
6.47331
-6.11954
-3.25626
-8.12357
-3.46898
21.47778
6.85369
25.47012
3.54924
0.42877
182.23486
4.84659
12.54088
-2.2445
17.57236
1.77123
19.85612
6.31039
0.6433
3.65721
-3.94723
16.85042
21.19781
31.0322
1E-5
188.04416
-1E-5
6.79933
6.14752
25.92193
1E-5
23.55438
13.0362
3.00973
0.26793
-1E-5
-4.53107
0.69695
-0.42837
10.94826
38.44478
1E-5
-1E-5
8.76014
19.35391
-2.83053
-2.99023
9.79825
0.91161
10.729
1.55618
1E-5
-1E-5
1E-5
-1E-5
-8.2814
6.79933
-1.17706
-2.19119
-4.47802
2.63245
-0.6424
11.55174
-4.63714
8.65099
-1.23049
1.44869
-9.54202
-3.14987
-7.54438
1E-5
-1E-5
1E-5
-1E-5
17.46122
-0.10713
-7.22814
16.62159
1E-5
23.61062
7.28878
-7.49169
-1E-5
0.48239
3.17152
1E-5
-0.6424
-8.91216
4.79246
1.39495
10.01709
2.57858
26.37414
-1E-5
47.13543
-0.32131
8.59643
1E-5
-0.56326
361.84937
-1E-5
-3.56999
-1.17706
-3.62845
0.48239
-2.77729
-2.45769
9.2516
-5.22009
-0.5354
7.34319
16.57303
12.6509
8.9239
19.80029
-0.90981
-1.49755
8.54187
-1.33733
0.53602
16.85042
28.64114
1.44869
-3.62845
5.00901
-4.40351
-0.37485
1.60993
3.00973
-3.30945
-0.10713
27.90327
9.52485
19.29814
7.77873
25.5034
1E-5
11.60664
6.47331
-4.15962
20.52652
4.30559
17.90591
1.60993
3.71121
-2.99023
-1E-5
11.88123
-3.5753
14.35953
137.83571
15.52038
-0.42837
13.0362
-5.64359
-8.54432
-1.07018
-8.12357
20.24707
12.32089
11.16762
5.55082
20.41472
-1.16475
1.23378
22.54308
1.93259
2.47085
-4.90221
9.41553
-9.0172
4.90072
-2.937
1E-5
0.37515
-1E-5
13.8077
1E-5
-1.71109
-1E-5
2.63245
1E-5
-5.85518
11.55174
84.7807
21.19781
5.0962
-9.05511
-0.48189
-8.334
-1E-5
1E-5
-1E-5
1E-5
-1E-5
1E-5
-8.59689
14.02836
1.34122
-2.35111
4.52191
12.50846
-3.41581
17.90591
8.05114
-0.74939
-1E-5
-3.36263
-8.07094
-3.94723
-0.85634
-5.43189
1E-5
-1E-5
1E-5
-1.92453
-12.19042
-8.91195
7.99664
15.46503
6.25609
4.46782
15.07782
-1E-5
1E-5
-7.98006
-1E-5
1E-5
-1E-5
1E-5
-1E-5
-5.0082
10.45507
24.5677
9.36088
2.57858
5.55082
16.57303
15.90793
12.15597
15.96333
-2.88377
-0.16069
0.37515
3.17152
19.80029
9.96237
-10.64213
-0.21423
8.3237
0.80427
-0.37485
11.99111
8.70556
0.16074
1E-5
-3.89411
8.59643
2.25547
8.54187
7.99664
-5.43189
-3.30945
58.95778
64.26852
-6.75336
-1.33733
7.12557
-1E-5
3.54924
19.74447
4.41374
15.24373
28.75087
9.41553
27.61555
154.6113
27.1453
1.18007
4.25152
-5.27305
-1.28391
5.27983
14.80143
1.77123
16.12953
15.52038
-14.91152
-10.32809
-15.1705
2.20164
11.71646
2.04019
0.91161
-4.10653
-6.59499
11.99111
4.30559
1.07267
-10.95594
1.77123
-9.33217
-12.93822
7.45204
-13.61431
18.79649
84.90601
14.41474
-3.36263
17.57236
-1.97787
1E-5
-1E-5
8.43278
1E-5
-1E-5
1E-5
-1E-5
-3.62845
1E-5
-1E-5
-4.15962
-7.33358
-2.26608
2.25547
1E-5
3.71121
-1E-5
-1.71109
-5.90807
3.98129
4.79246
5.65925
-1.28391
-4.26578
6.74498
6.85369
-6.75336
9.63419
-15.58454
7.77873
17.46122
-2.937
8.48732
5.76771
6.69063
-5.85518
9.79825
-9.27969
5.11732
-2.4044
17.40566
13.97319
14.30432
-0.74939
-2.72404
5.82195
1E-5
5.68692
-1E-5
6.52763
0.26793
1E-5
-1E-5
1E-5
-1E-5
1E-5
-1E-5
1E-5
-1E-5
0
1E-5
-1E-5
1E-5
-1E-5
0.21433
-14.5487
18.351
1E-5
-13.77018
26.20451
20.30295
42.36265
10.83862
1.01897
4.68422
-10.74676
6.69063
-6.06668
8.81472
11.16762
0.21433
8.9239
2.25547
-5.80229
-2.77729
49.37393
3.98129
0.85793
2.30931
19.52126
82.60571
19.57705
11.27734
18.18405
-4.15962
11.11277
16.01872
36.59634
1.23378
99.03362
99.91681
5.49661
291.06519
43.08713
71.14901
3.76521
11.11277
7.39761
-2.83053
4.03532
11.77137
2.04019
18.46234
1.01897
-10.85136
6.2018
1.18007
5.52047
6.69063
8.05114
-17.33976
9.63419
16.57303
10.50984
4.57601
5.71348
0.26793
11.66155
11.38708
17.23924
12.43759
195.72282
15.12212
19.07512
16.46212
-0.58891
-1E-5
1E-5
-1E-5
4.68422
1E-5
-5.85518
15.96333
-1E-5
1E-5
-1E-5
1E-5
-1.12362
-1E-5
1E-5
-1E-5
119.97892
1E-5
-2.13787
-1E-5
0.42877
-1.49755
3.17152
-1.12362
1.93259
-9.54202
2.68633
-11.26953
8.37824
13.53203
-0.26778
-3.09666
7.8332
1.23378
-7.06994
4.52191
5.71348
2.417
4.63011
18.79649
-6.11954
-6.48938
7.0168
-0.85634
54.77108
60.03928
1E-5
-1E-5
1E-5
-1E-5
-3.41581
1E-5
-2.13787
4.95486
7.88767
18.90792
-0.90981
-1E-5
-3.46898
1E-5
-1E-5
1E-5
-1E-5
0.16074
5.17149
3.71121
1E-5
-1E-5
-4.95521
-8.22879
-9.2272
-3.6816
-2.35111
-1.49755
19.40969
9.96237
22.9923
11.99111
3.81922
20.86205
26.26105
11.27734
4.95486
12.04606
5.27983
11.27734
11.44196
4.79246
33.53625
5.27983
-5.06118
-1.39075
30.63293
-0.21423
8.43278
8.70556
-1.17706
-0.16069
14.58043
12.04606
25.52658
25.52658
174.62082
-0.90981
19.07512
15.13312
-3.41581
28.07345
36.25047
119.1255
154.37431
47.96265
-1.49755
15.35437
2.094
-5.48482
-6.38374
3.54924
19.01938
11.71646
20.80611
-9.2272
11.77137
3.71121
12.26591
166.23483
19.29814
7.56091
4.79246
18.40667
-12.10467
-2.72404
-0.6424
-0.6139
77.93983
63.66215
1772.44983
10.07182
1E-5
4.79246
-4.63714
-0.48189
-1E-5
-5.53775
1E-5
8.10564
19.24237
18.5737
55.25367
-1.31743
-1E-5
1E-5
0.26793
4.12771
2.42708
843.8714
102.37241
-3.89411
11.49685
4.25152
6.96242
-0.5354
-1E-5
1E-5
-1E-5
1E-5
9.90766
13.09127
-0.21423
17.40566
-1.76446
-1E-5
1E-5
-1E-5
1E-5
-1E-5
1E-5
-2.51097
6.03897
4.19746
-2.13787
-1E-5
0.48239
1.93259
16.01872
-2.13787
-3.6816
1E-5
-1E-5
1E-5
-1E-5
1E-5
-1.55095
2.52471
6.2018
791.35504
1962.77429
195.92159
53.67523
-1E-5
1.93259
-1.50937
15.09585
16.73945
10.12655
17.35011
32.23524
6.14752
-4.42497
1E-5
-0.90981
3.54924
-1E-5
-1.39075
-8.12357
3.98129
266.88184
950.75922
56.10838
19.68866
1.8788
4.63011
7.01011
14.63567
7.99664
9.47019
296.84351
5.17149
-1.55095
7.23437
-1.12362
8.81472
52.62978
49.31491
27.73314
-0.90981
58.95778
101.08627
33.43423
18.96365
23.61005
37.71643
29.77837
11.55174
5.71348
24.20286
7.39761
6.36469
5.17149
5.33808
31.48888
12.65046
7.8332
7.02831
4.49809
22.93612
6.96242
-4.91246
213.57454
43.79451
1.44869
-7.75508
28.64114
36.53868
11.88123
-0.21423
4.14341
-6.75336
2.57858
21.47778
-12.26109
185.60432
-1.81782
60.40023
11.22248
30.4619
-2.19119
0.96529
-3.89411
1E-5
10.729
-0.90981
-4.53107
-0.05357
-9.12221
9.79825
-0.74939
-0.42837
11.60664
13.25651
8.05114
-1E-5
1E-5
220.17442
680.35565
876.49377
553.97418
13.22225
-1E-5
10.02544
1E-5
-2.51097
-1E-5
1E-5
-1E-5
1E-5
-1E-5
1E-5
-1E-5
4.68422
-3.6816
-13.3024
1E-5
-6.33091
-1E-5
1E-5
-1E-5
-0.74939
-0.21423
9.52485
5.38821
5.00901
-0.42837
1E-5
-1E-5
1E-5
-1E-5
-7.59706
1E-5
-1E-5
1E-5
-1E-5
99.69346
25.74839
530.64825
88.99197
526.81342
196.71762
373.64294
24.11789
9.90766
0.16074
3.22546
5.38821
3.11758
21.64583
12.15597
11.16762
7.99664
1E-5
2.848
2.20164
-2.45769
-1E-5
3.92726
7.17997
25.07512
26.82674
12.15597
20.86205
-5.64359
-0.90981
24.51135
10.94826
-0.42837
-2.56425
20.47235
21.69469
108.45064
-4.58411
-6.80614
-7.38629
-3.25626
6.52763
9.19696
9.63419
146.71155
16.93228
18.79662
28.93087
15.57572
150.03427
71.08773
165.68256
41.1314
23.10467
22.93819
36.73271
74.16109
26.65697
34.52447
1E-5
-1E-5
-1.39075
11.80407
0.05357
-3.52214
-12.41744
2.30931
0.6433
3.76521
10.89344
-7.06994
-1.71109
9.74356
9.47019
-12.57374
8.3237
17.73911
23.18944
15.85255
26.82674
10.18129
2.848
1E-5
23.18944
8.05114
-0.6959
-1E-5
1E-5
-4.63714
4.03532
17.96153
183.63013
12.0144
41.63665
14.41474
6.09324
1.07267
-5.0082
1.01897
-1.12362
-8.22879
10.69661
585.75903
85.32365
63.59835
391.73062
129.61855
17.85768
2.30931
1.55618
-1E-5
1E-5
-1E-5
1E-5
-1E-5
1E-5
-1E-5
1E-5
2.79411
-0.10713
13.53203
-9.48957
0.69695
3.33336
-3.52214
-5.80229
-4.2127
-1.71109
-0.21423
5.49661
-6.17239
-5.90807
-1.65771
1.71746
-1E-5
5.38821
0
17.8503
-2.51097
-9.33217
69.74126
260.48016
49.26725
91.01305
1E-5
0.9543
-1E-5
0.10715
-1.01673
6.96242
1E-5
11.44196
9.52485
10.6742
1.98639
0.26793
8.16015
721.79749
1.12636
-7.17541
2.79411
4.30559
-1.07018
34.60165
7.01011
2.64733
8.21466
16.01872
9.47019
1.01897
11.71646
7.0168
9.36088
8.05114
15.85255
25.57516
25.92193
7.0168
4.57601
0.26793
-2.08454
4.63011
-5.7494
-4.74319
4.68422
25.92193
1.12636
-2.88377
5.4424
4.35966
13.64228
14.46997
14.41474
32.40345
16.36876
1E-5
16.10985
8.60932
46.11288
40.6193
6.21548
-0.65017
-2.12441
-1.33756
-6.22709
4.51715
8.95751
6.13247
-3.8286
16.19414
-5.29261
-9.5983
6.73214
2.55037
-0.23653
-0.11828
11.67803
-2.53635
1.12518
4.87563
-5.81849
6.73214
4.45743
7.33256
-3.76994
-1E-5
10.76948
-2.53635
1.12518
-2.59517
2.37199
5.65328
7.93375
2.31254
3.62214
48.76754
1E-5
-1E-5
1E-5
16.61366
37.81002
27.19671
9.98345
4.39771
12.40609
5.71315
27.88508
1.24378
40.11215
33.55168
33.6783
22.03222
11.01159
-2.47753
4.45743
-2.77158
4.21862
-1.59423
-0.70923
-6.22709
2.78833
2.2531
-8.14832
3.08595
2.2531
6.55216
1.83723
-4.2976
14.90189
11.3144
8.23463
-1E-5
6.85216
9.1384
26.82162
14.84087
57.22859
31.71907
54.72308
7.99391
17.22645
24.4524
-0.11828
5.11477
1.06589
0.11831
5.47371
28.01034
61.0074
30.83664
11.92059
33.3618
11.37499
1E-5
2.31254
7.15236
1.12518
-1E-5
7.57295
-3.76994
5.35403
1E-5
13.98731
2.4909
-5.76009
1.54041
-0.17741
5.2942
-2.24215
14.10916
-5.99365
1.48107
6.49218
-7.15962
2.01541
-13.74776
-2.06554
-11.21665
1.18448
0.82881
-3.6526
12.16328
-2.18329
7.0923
4.63661
0.11831
29.57681
38.86627
48.62986
15.85709
11.55679
-1.41737
-2.53635
-16.66318
-1.29942
1.48107
-4.15372
19.50036
3.08595
14.03556
9.31936
15.51255
5.83292
-3.6526
6.07254
-2.06554
0.41422
-14.72176
-1.77103
3.44334
3.20505
1.59976
-2.41869
-1.18144
2.43144
-2.35985
-8.61283
1.71848
3.50293
-4.06316
-3.18294
-1E-5
1E-5
0.53264
-2.35985
7.69318
-1E-5
-0.05914
-5.58484
8.23463
3.801
19.13091
27.82246
17.65585
3.86064
1E-5
1.59976
16.67491
16.73616
44.55202
37.87384
9.01779
-0.41385
4.7561
2.72883
10.52749
-4.41477
-5.64327
2.55037
45.54729
7.0923
-9.07685
8.95751
4.87563
0.29583
-6.22709
5.35403
0
-0.88637
4.15894
-4.2976
-10.35041
1.30309
-4.41477
-1.00442
-7.79962
-0.29565
-5.05869
1.89662
-1.29942
-6.34376
-6.28543
8.32081
2.01541
9.92304
-5.46797
0.65109
1.71848
12.95286
15.63478
-0.76828
-1E-5
2.66934
9.19871
8.59593
-5.11718
1.89662
4.15894
32.35028
13.01365
2.66934
6.1924
6.79214
12.8313
3.38375
7.03225
7.63306
-1.47633
-0.53202
9.01779
6.07254
4.99518
0.23665
-0.29565
-8.14832
1E-5
-3.12419
3.32418
3.38375
-2.94792
6.01262
-2.47753
-8.61283
-0.47294
-5.40952
5.11477
-0.76828
-6.40209
3.68175
-0.23653
8.47546
-1.24044
1.42174
3.86064
2.84784
-0.47294
7.93375
10.83
7.33256
-0.29565
-1.3584
-7.21784
6.01062
6.07254
42.10241
3.08595
6.01262
11.1327
5.47371
9.31936
8.65617
-2.59517
2.4909
-7.33426
-2.88915
3.97994
-0.76828
7.63306
3.801
-3.8286
-4.12178
-5.29261
-4.59048
11.37499
4.45743
4.09926
-5.46797
-1E-5
1.42174
5.2942
-1.77103
0.17748
9.92304
8.17444
10.04387
4.51715
-5.29261
-4.64903
1.00661
1E-5
3.14549
-1.41737
9.86264
21.72277
30.45891
5.41386
7.51284
0.71032
1.48107
5.35403
17.65585
27.3218
11.49618
-2.12441
0.71032
7.45274
1.12518
-7.04316
2.55037
18.63874
6.91218
10.89052
7.57295
7.93375
4.69635
6.07254
-0.47294
2.78833
-4.12178
-0.65017
-1E-5
4.51715
-2.35985
2.60985
-7.68332
3.92028
-1.24044
-2.00665
5.83292
-0.35475
-2.53635
5.89281
4.69635
4.51715
1.76482
-2.59517
31.19494
11.3144
21.84653
13.25688
0.82881
-3.76994
4.7561
21.6609
9.6211
18.39283
17.96279
7.69318
15.20713
7.57295
12.64902
7.93375
20.42517
15.75703
2.90735
-5.00019
1.77785
-2.18329
1E-5
-1E-5
1E-5
3.74137
12.22397
-4.1804
-2.65398
2.19367
-1.06344
-0.35475
-8.96089
5.77303
-2.00665
-1.41737
-5.00019
18.20849
19.00782
2.01541
4.45743
2.55037
4.39771
2.66934
2.37199
8.41524
10.95105
1.59976
-2.301
21.72277
7.75331
41.2942
5.40224
10.76948
-3.18294
-1.59423
7.75331
-5.00019
-6.40209
1.12518
-1E-5
-3.3004
0.82881
0.94734
-0.41385
0.92839
13.7145
6.01262
11.6174
-12.25388
-7.21784
2.43144
0
1.36241
5.17457
-2.88915
5.53356
7.03225
16.79742
11.37499
8.95751
1.48107
16.49119
12.46681
-4.82464
-0.76828
1E-5
-1.18144
-3.12419
-3.6526
-1.53528
1.59976
5.35403
-1.88885
5.89281
-2.88915
-1.06344
9.56074
11.49618
-1.3584
4.15894
-3.71128
-2.47753
24.4524
2.37199
15.51255
13.74372
17.71722
1.77785
-5.81849
0.65109
-4.76611
2.60985
4.45743
2.43144
11.67803
8.05408
22.89967
8.35503
6.61214
-1.3584
-1.94775
2.31254
-0.9454
-1.29942
-5.00019
-4.239
-3.24167
-2.71279
7.15236
-3.35912
2.07482
-3.8286
-2.53635
-1E-5
1E-5
0
-6.63531
2.60985
-1E-5
1E-5
4.15894
18.14705
12.70978
-5.87688
5.47371
207.48134
7.0923
5.11477
-5.93527
11.92059
13.19606
7.99391
11.07214
-1E-5
2.78833
-3.3004
-0.23653
-0.17741
13.9264
3.50293
4.69635
-2.00665
1.00661
0.82881
1.06589
-5.64327
1E-5
8.71642
-0.35475
-8.32257
25.19939
1.71848
8.41524
-0.41385
19.50036
-1E-5
7.45274
11.73866
2.66934
-4.82464
1E-5
-5.81849
-0.76828
-0.05914
28.76252
9.19871
4.69635
25.1371
2.90735
32.63488
0.35502
39.83713
-0.76828
-4.82464
0.71032
-1E-5
-3.8286
8.35503
6.55216
1.48107
0.17748
8.23463
-2.24215
5.95271
12.95286
8.65617
-8.96089
0.59186
16.24635
-0.11828
0.17748
-3.9459
-2.06554
-9.19278
-3.6526
-0.17741
3.38375
7.63306
-4.47335
8.35503
6.67213
5.71315
16.79742
16.73616
-2.00665
2.74824
3.26461
1.36241
-4.47335
-2.65398
-4.76611
0.23665
13.01365
-0.47294
11.67803
1.89662
23.83074
24.20365
25.5733
9.80225
5.65328
0.35502
0.11831
5.95271
23.58229
-1.06344
-0.76828
-1.47633
4.15894
-1.41737
-9.30868
11.1327
0.47343
5.11477
0.71032
1E-5
3.62214
5.65328
-0.88637
-2.35985
-2.47753
-3.9459
10.46701
-1.59423
10.95105
3.68175
4.9354
6.85216
4.69635
-8.55479
-6.6936
4.15894
-4.82464
2.31254
3.62214
-1E-5
6.85216
-1.06344
1E-5
5.53356
7.33256
-5.29261
-0.17741
-11.90841
-1.3584
23.64439
-1E-5
-5.35107
-5.46797
10.58798
16.30755
10.46701
12.8313
40.17624
20.73382
-0.76828
6.25234
8.89722
15.2682
12.46681
1E-5
-3.71128
1.59976
3.14549
-1E-5
-2.94792
17.10383
0.11831
-4.41477
5.53356
22.83766
5.2942
4.15894
-3.8286
14.23103
5.77303
-10.23479
-6.11038
7.45274
6.1924
-2.77158
-3.35912
-2.301
8.41524
-9.5983
12.16328
3.56253
13.07787
10.46701
5.47371
4.7561
12.77054
8.05408
-4.1804
-8.32257
7.69318
6.07254
-2.83037
18.37637
13.01365
1.48107
0.29583
76.36851
8.71642
70.32567
18.51577
8.89722
-1.94775
-6.92667
-7.567
3.86064
14.23103
11.07214
-3.18294
-0.35475
12.58828
-2.41869
-1.47633
6.31229
4.69635
0.17748
-4.47335
5.83292
18.63874
1E-5
7.99391
25.324
26.08754
10.89052
-5.23414
-1E-5
12.58828
-4.35619
18.88476
15.63478
22.34185
2.07482
16.36876
-4.82464
11.92059
13.98731
1.00661
13.13525
12.16328
-0.05914
-0.35475
1.71848
5.17457
1E-5
1.24378
13.8046
-7.74147
9.31936
-0.53202
0.53264
-1E-5
1E-5
-1E-5
1E-5
0.47343
-1.47633
-0.29565
-4.76611
4.27831
4.21862
8.83695
-6.81015
0.05915
-3.88725
2.84784
-1.59423
-2.71279
7.69318
2.90735
3.38375
14.59684
-1E-5
1E-5
-1E-5
-0.05914
1E-5
-5.87688
3.44334
4.15894
10.58798
3.56253
2.01541
10.04387
10.46701
13.13525
13.43939
3.14549
7.21242
31.27767
20.42517
4.57687
21.78464
1.00661
-7.21784
-13.28865
3.08595
72.69509
1.18448
1.12518
-5.11718
31.46679
47.07748
3.44334
-10.23479
1.12518
1.65912
42.2954
7.33256
20.17838
-4.41477
29.57861
28.38629
18.94629
1.06589
7.15236
-1.82994
10.76948
-0.70923
-1.53528
-3.3004
10.34608
0.71032
3.801
-1.65317
-9.82985
6.73214
4.57687
7.15236
-5.00019
1.12518
5.41386
-1.77103
9.86264
6.07254
-2.06554
-5.23414
-1.47633
-6.22709
-1E-5
6.79214
-6.57702
0.47343
3.62214
6.37224
1.24378
17.3491
8.95751
91.49533
-1.47633
-2.24215
-3.3004
-10.11913
8.17444
20.05504
9.44003
10.70897
6.97545
7.45274
14.17009
17.83999
6.49218
26.00987
21.84653
0.22935
-8.72888
13.43939
5.05497
17.47178
-1.41737
-2.06554
0.88807
3.08595
6.13247
1E-5
-1E-5
34.69236
10.16473
9.68148
5.2942
2.13424
23.76862
-1.06344
11.25383
1.89662
0.59186
-8.43869
-7.974
9.86264
9.80225
1E-5
-1E-5
-2.47753
1E-5
3.62214
3.44334
4.51715
-2.06554
5.2942
6.1924
4.45743
-9.88772
-2.53635
-4.239
2.13424
1.30309
-2.18329
2.37199
1.36241
6.43221
-3.6526
8.17444
6.79214
7.15236
-1E-5
3.38375
2.43144
27.19671
25.82272
20.98087
19.80844
-0.11828
-1.00442
-12.48404
19.00782
-0.5911
8.71642
6.85216
0.47343
13.62196
3.86064
2.07482
-2.00665
-5.35107
1.95601
4.9354
-0.76828
1E-5
9.07809
-1E-5
1E-5
158.16026
57.44242
-1E-5
1E-5
-1E-5
1E-5
0.29583
-8.48465
2.37199
-7.15962
6.61214
-2.12441
-6.57702
4.15894
10.89052
15.14606
162.8466
1220.55151
9.19183
33.61498
106.84226
15.51255
6.13247
6.07254
3.02641
9.48584
1.36241
-1E-5
11.6174
12.16328
-10.5238
5.2942
