# Supplementary material for: Assessment of palladium concentration in drill cores using laser-induced breakdown spectroscopy (LIBS)
Source: PLoS One. 2025 May 19;20(5):e0320584. doi: 10.1371/journal.pone.0320584 (PMC12088053; doi:10.1371/journal.pone.0320584)
Supplement: S2 Datasets — (ZIP) [file pone.0320584.s002.zip › Data core B.txt]

-3.3907
1.32151
3.76576
-0.34714
5.5195
4.11599
-6.48249
4.8874
2.71666
6.15244
-0.06698
-7.78156
13.67084
10.53573
-4.83617
-8.191
-3.9419
-0.69402
7.6326
-3.91093
0.2779
-2.28629
-16.70245
-4.35486
1.73962
-4.25068
5.23846
-4.5612
-7.23504
-0.48592
5.64918
-6.82471
-10.59072
5.16823
2.78653
6.11033
7.1387
-1.43702
3.17767
1.93959
-19.35187
-7.71524
10.05335
2.22788
-2.35539
10.25173
11.67394
-5.28609
12.93778
5.94137
0.13893
8.69269
-1.66389
5.55274
19.27827
1.1126
-8.05456
-7.80835
-5.289
1.73962
8.55121
-1.38699
5.73038
5.84211
7.27977
1.87907
4.61547
3.0661
25.10559
-1.13895
-1.13895
3.55575
8.26837
-3.18382
-4.69482
10.98919
-7.57669
2.51653
11.47533
8.69269
6.67546
3.53312
-5.00478
-5.81256
-5.86582
3.34584
20.79884
0.76463
1.66991
9.52576
27.95576
-0.47498
-13.81003
10.74885
9.54244
16.61041
-4.6987
7.1387
-12.15799
7.20923
-8.53192
0.76463
11.81583
7.66227
1.65492
28.3236
0.47556
-12.61766
-6.68786
27.0006
7.20923
0.69506
3.85162
14.727
9.09922
-4.07959
-2.7698
1.39117
1.87907
-8.3235
91.85761
37.82935
-2.63171
1.25187
21.30672
2.57696
-1.87145
13.38499
21.88778
7.7032
30.83186
4.25615
-5.12884
1.60021
5.94137
5.5195
-7.71328
1.52388
-8.46376
-7.84982
-0.13889
-6.20852
1.60021
-0.27773
3.34584
-2.21718
11.10425
10.53573
6.78623
14.53598
-8.66822
81.91604
-1.45623
11.45991
-11.18212
17.69025
7.84443
-3.18382
12.31456
-1.31774
15.60468
6.92719
0.20841
22.97907
8.97577
6.29321
-0.06945
5.94137
1.46084
33.05506
43.585
10.14104
8.45594
4.8874
-11.38532
-4.30675
24.97316
23.27048
-4.14842
1.46084
7.84443
110.90484
2.71666
-4.90489
-3.11485
-7.71328
-6.51898
-4.08152
40.11479
-11.04659
-9.41709
-6.41401
1.87907
14.74425
4.95759
-7.09831
5.47396
-8.55239
-1.42316
3.91701
3.62575
0.55597
7.35031
-4.19445
-1.38699
-0.13889
5.44922
-4.21725
-5.00478
9.42839
-2.08549
-3.12396
-5.18239
6.19059
0.7472
6.43402
2.92629
-3.9419
15.20734
12.26179
33.88586
51.69207
34.17019
8.05635
-3.25279
-6.96153
-0.76336
-5.66008
-4.62995
-5.93438
1.16283
41.79016
15.59445
86.56197
8.90498
-0.34714
2.36748
-7.37173
4.25615
-3.40668
15.20734
-4.90489
7.16602
11.56555
8.62194
21.23413
-2.55585
-0.97133
3.4372
0.55597
-2.21718
5.3087
15.03089
4.32625
10.89098
13.38499
-1.94062
18.84468
-10.36837
40.75968
-0.97133
69.43056
-5.52287
-15.56376
-16.36786
-1.04063
-3.9419
-9.14492
10.03883
1.60021
-1.52546
0.69506
-2.63171
2.08833
23.19761
-5.79725
10.3056
25.82744
9.82603
12.52846
-0.06945
-6.41401
-2.00977
-2.7698
13.88533
1.60021
10.81991
4.18606
-5.11097
-5.04229
-1.24848
-3.11485
0.13893
5.098
2.71666
-0.90202
-1.80227
4.8874
0.13893
-1.24848
19.06143
-5.34206
13.45644
2.6468
-4.28606
4.60674
2.01856
-4.90489
9.1882
4.18606
-6.41401
11.10425
-3.66638
8.26837
135.47572
24.63991
-9.20218
-11.04659
37.23022
-5.86582
6.85671
11.03315
1.60021
-9.41709
25.02244
-10.56246
-0.09504
-3.12396
-6.00293
3.72502
5.66008
-4.83617
15.03089
-19.03728
7.27977
3.90582
4.67689
-5.72867
13.44003
81.19342
22.17856
2.8564
9.47157
-1.94062
3.69575
-6.61737
-4.80427
9.72058
4.15526
-1.24557
18.68032
10.50079
-5.47351
0.54152
6.67546
-2.14805
-6.48249
3.62555
5.098
6.27101
16.49951
-1.42316
8.62194
-0.13889
-1.17921
1.23265
16.4747
2.50712
-4.42365
7.06819
0.90379
-8.36652
6.42148
0.41691
1.30264
-8.08754
-10.12846
17.76877
43.70591
11.67343
10.89098
-1.04063
-8.46376
4.60674
0.20841
-9.14492
15.17428
-2.90785
4.81722
5.94137
28.25002
12.95654
8.55121
-6.00293
10.39371
-3.3907
4.39635
9.87845
-10.56246
31.81629
1.87907
0
-4.14842
-6.00293
-10.89474
-5.04229
35.58607
-8.60007
-3.32175
-7.91808
-4.52945
18.19498
-1.04063
3.62575
-11.14465
11.38034
9.32986
6.64532
15.24598
1.60021
14.88755
11.38876
-5.07514
0.20841
2.08288
73.45191
288.62671
16.67205
-13.54696
0.55597
3.48577
3.76576
5.58978
-3.59748
4.46647
-1.94062
27.14743
0.90379
-2.21718
-12.43386
14.727
-7.98633
22.13223
4.67689
7.00187
25.82744
-1.17921
2.57696
-7.30339
13.02792
-3.56549
5.58978
0.3474
2.08833
9.96789
2.57696
3.27589
2.1581
6.15244
2.1581
3.34584
8.90498
-9.4851
8.62194
13.24213
-2.49357
1.73962
10.32271
6.15244
19.49522
4.39635
-1.9406
-10.03594
-7.28839
-1.43702
11.83715
-68.73478
6.75683
22.68637
-1.59468
9.47157
-2.42449
-7.78156
-2.74666
-1.89637
8.58684
6.83835
2.58935
-11.78983
1.16283
-5.44772
-8.36652
2.71666
6.71577
-2.42449
1.1126
-1.24848
-7.44006
-2.73734
-0.90202
11.74463
64.11865
0
-5.07514
39.17505
3.48577
51.79396
11.77186
-1.43702
55.34043
5.73038
23.05191
-1.04063
-0.47498
-8.53746
9.89696
12.74245
245.58183
6.99768
-18.50473
-12.33235
0.41691
1.94881
-5.52287
-7.23504
-0.5553
5.94137
7.49144
1.46084
13.5279
-1.24848
-9.34906
2.71666
-2.97686
-0.8327
3.13602
-8.3274
-9.34906
-5.72867
17.47409
14.52938
1.04299
0.13893
-1.38699
16.97009
-9.96092
11.24648
5.94137
31.72001
3.69575
-1.45623
29.5525
403.25415
10.75928
164.16875
24.75084
7.6326
-1.52546
11.45991
-11.04659
-9.34906
-0.41654
2.15476
30.38835
-5.72867
0.90379
3.97587
18.98917
58.98684
14.45778
20.21903
15.82002
20.58133
28.83902
19.56755
2.8564
-3.87303
15.10258
10.74885
1.87907
-3.11485
-0.41654
0.90379
0.76463
-5.52287
4.11599
-3.59748
1.66991
-6.41996
7.1387
14.02838
14.95922
17.04206
-9.21297
16.68232
-1.80227
-7.57669
-4.42365
-17.63792
0.55597
0.57075
-0.6648
10.39371
-2.70076
3.90582
7.27977
-2.91741
14.88755
-1.52546
-3.73528
7.3308
3.48577
-5.18239
19.81183
56.84155
-15.2954
10.81991
11.20563
17.19349
-14.45043
-6.59607
6.03514
10.69608
-5.84808
-3.78332
6.67546
-7.09831
-15.90987
-1.50052
8.26174
3.05378
-4.44152
5.74563
2.15476
-8.53192
-7.98633
15.51011
5.35995
5.45634
-4.53546
0.06714
-7.9945
-1.10993
-2.42449
9.04657
6.42148
5.16823
8.24842
9.35754
15.40058
407.62521
-0.48592
18.26713
12.06575
20.43638
-4.01075
16.03545
3.34584
6.90493
1.04299
-5.59148
-3.66638
1.53052
13.02792
3.97587
3.90582
-5.86582
-5.86582
12.17201
40.75968
26.78043
-10.84324
2.4373
-0.13889
-2.63171
-5.79725
-6.68786
9.40071
11.03315
13.81383
-9.4851
-7.64499
-5.45424
10.46472
11.95827
0.41691
2.29768
26.85381
-9.47077
-4.76744
-8.87258
1.46084
-2.70076
5.87103
19.49522
-8.87258
-7.98633
7.1387
-17.10361
-0.41654
10.18075
-1.17921
26.26706
18.55582
11.03315
17.83441
-0.90202
11.67343
-3.80416
7.16602
1.30264
5.63211
63.59695
-2.21718
3.76576
2.4373
-1.52546
-3.11485
-3.9419
-4.28606
4.74705
6.08207
1.30264
1.87907
2.44386
13.88533
24.29172
2.71666
3.62555
-1.52546
6.51321
2113.38892
33.57516
6.99768
9.25902
5.098
6.85671
3.4372
2.08833
1.73962
5.35995
-4.83617
5.8007
0.55597
1.39117
-14.69097
-2.00284
20.36392
23.63497
4.46143
2.15476
-1.73308
15.11095
90.87286
-2.70076
-0.41654
8.69269
-4.83617
91.98835
-2.55787
93.644
6.11033
7.58276
-4.96727
-5.38561
0.62551
9.44396
10.81991
23.53934
-1.11714
7.57917
1.51353
4.46143
1.65492
4.38465
18.77245
-13.81003
-3.40668
-0.20832
-7.71328
11.38527
23.97767
-2.49504
-5.50032
11.67343
15.03089
-4.83617
-10.97882
16.89813
-6.68786
29.90615
29.5525
1.16283
-7.37173
-2.70076
0
0.55597
9.11738
1.80934
-6.90874
176.21382
-4.9131
-5.72867
-2.56264
-1.75294
-1.45623
0.62551
13.17072
18.58492
-4.6987
455.86258
-2.35539
-4.83617
9.1882
16.32285
1.66991
9.75512
-2.14805
-3.11485
-4.35486
4.74705
-9.41709
12.10076
0.13893
-6.96153
-14.01839
28.61806
31.49783
14.24303
16.5385
0.76463
7.08387
5.66008
-1.31774
-0.76336
-2.91741
10.18075
18.77245
15.24598
2.57696
8.12702
-8.53192
1.80934
15.74823
19.85699
-4.35486
4.11599
16.61041
1.93959
10.96206
-0.69402
25.68098
14.17147
15.89182
0.20841
3.48577
15.82002
6.92719
-5.11097
-6.14
-2.49357
-2.97686
5.5195
-8.46376
3.62575
8.55121
0.3474
17.61819
-14.4893
15.74823
-5.38561
118.24608
113.81839
1.60021
-10.97882
63.74686
1166.03699
2.29899
11.24648
35.06399
-8.66822
-3.9419
3.55575
8.90498
13.95685
-1.17921
-9.14492
-1.94062
-3.73528
13.5279
17.40206
5.5195
-2.70076
11.74463
10.75928
0.7472
543.69617
6.67546
3.90582
3.76576
-1.10993
2.01856
-2.49504
-1.23371
-4.07959
-5.66008
44.53522
2.66234
-0.72807
2.73548
6.19059
2.29899
6.59425
94.56934
-4.06554
2.76647
-10.84324
8.19769
-3.66638
3.0661
1.16283
-2.97686
11.88705
7.9857
17.54613
9.82603
0.97338
-1.17921
16.61041
-4.76744
0.2779
1.80934
0.7472
5.73038
-3.79642
-7.0523
1.32151
26.48701
5.44922
-0.26697
26.66077
19.70818
10.05335
14.24303
4.11599
10.84824
138.52052
10.10979
0.62551
14.02838
-6.61941
20.21903
22.10585
17.11404
17.06864
-12.60201
10.03883
-4.35486
-9.7758
19.92938
-11.38532
-8.94068
16.61041
3.4009
125.45821
-3.80416
-5.72867
-9.55311
105.29925
6.78623
4.46143
173.03726
28.3972
-0.06945
0.41691
8.41732
21.59716
2.36748
7.56202
17.18603
18.70023
3.34584
0
3.69575
5.94137
-0.5553
7.9857
8.97577
-6.89313
-1.75294
-9.11553
27.36776
1.25187
-5.12884
-2.00977
-2.35539
39.10471
8.19769
15.53292
17.54613
-0.33331
302.32352
7.91506
-0.5314
17.83441
5.37896
9.25902
1.04299
1.53052
-2.42449
8.26837
-3.80416
7.7032
-8.39559
3.34131
3.25192
-7.83888
164.62322
7.27977
14.67262
-2.2502
-17.70466
0
-3.32175
96.24492
-4.83617
-6.34553
-2.35539
-15.63083
115.72398
7.27977
-5.86582
2.99619
2.08833
6.43402
-10.91103
26.56035
-3.68127
15.59445
-10.86779
2.36748
-0.48592
10.98919
-6.50265
-11.38532
-5.24831
3.0661
-3.96795
-1.69007
7.00187
-2.64825
-2.64825
1.75232
10.61336
-3.74182
1.94743
1.4923
5.99805
5.21133
0
1.94743
-5.61546
1.10254
0.45367
2.9894
-2.97016
1.42731
6.39191
-0.06477
3.64182
4.68758
-4.96093
2.07755
17.28396
-7.45304
0.64823
3.3155
0.38883
-4.19135
-4.3197
1.75232
1.62229
2.2077
0.25918
1.03761
-5.47326
2.2728
4.62215
3.96837
-2.26165
1.75232
-10.05803
-0.77668
8.6959
2.3379
-6.43231
8.8939
-2.71265
0.58337
12.73806
1.0831
-0.12481
3.83772
1.29738
3.25026
-10.81758
3.11982
11.8517
-8.97977
-4.5763
10.14982
-2.77704
33.11003
-11.07047
-4.83276
-0.25904
-1.29374
1.81735
-7.00676
1.23242
1.21314
0.12957
-0.84134
-7.83443
29.76121
23.5114
20.72099
22.3466
2.9894
-0.71201
11.67455
2.79386
-3.67756
-10.75433
-7.96253
12.60499
24.02248
1.10254
2.14262
-4.89685
6.78608
-2.06824
24.38598
-2.19719
12.27248
0.45367
0.31443
-5.61546
-1.93924
2.66354
-7.45304
-0.51793
-5.37047
33.11003
7.9047
9.22409
-9.86794
-9.17024
-10.75433
9.35623
-4.06296
8.10238
5.40789
-1.48749
6.19494
11.40903
-8.02618
-3.09886
0.38883
-4.51217
-5.02501
10.94473
4.68758
3.3155
8.76189
-0.77668
3.83772
9.15803
1.62229
-3.1632
1.14805
17.02905
6.72037
5.67009
-3.80606
-5.79317
-0.61856
-0.43443
-5.34524
0.37773
6.18581
18.97619
-0.67965
1.36234
-11.63894
8.42401
46.11975
2.85903
-6.17677
-2.9058
3.18503
6.9833
1.29738
4.36053
-5.46888
-1.22336
-13.40281
12.79153
5.60453
1.75232
4.22977
-4.3197
-6.75154
3.11982
-4.76866
12.8046
2.14262
9.75286
0.06478
4.55673
-10.31136
2.14262
-12.08058
12.00664
-7.19808
125.51497
5.21133
2.9894
0.324
19.10062
2.53325
-15.34734
7.70711
-2.32611
19.43776
-15.40992
3.77241
18.96582
-16.09772
447.09259
8.8939
13.60388
8.23421
-8.47144
-6.68771
-0.45322
-12.14363
11.20999
16.94827
-17.6568
2.79386
-1.6166
1.6873
6.39191
-11.19686
-5.51788
-0.97396
3.77241
14.20419
5.59086
-9.54159
-8.58972
-2.13272
-1.29374
4.42592
-0.906
15.87559
-3.29184
-3.35615
-4.71741
10.61336
4.88392
-4.44802
-3.1632
-1.74569
-9.18008
12.53847
11.40903
3.64182
-2.13272
-3.1632
8.43202
10.67962
-5.53726
-3.67756
-2.71265
-0.906
4.22977
-4.76847
3.51127
22.68593
2.2728
5.93244
1.94743
9.09199
2.9894
0.71311
-2.97016
-10.24804
5.34236
4.81846
21.66862
17.82154
141.05524
27.80314
-1.81022
-6.30456
2.53325
8.82789
-0.32378
-0.64732
-3.93453
3.51127
21.20471
9.09199
-1.55205
-4.71741
17.14966
-4.51217
0.25918
-0.45322
-1.68115
-0.45322
1.23242
5.53898
5.86684
-3.6133
-3.09886
-13.84266
-6.36844
-5.53726
0.25918
-8.83935
-5.02171
4.68758
1.94743
5.60453
8.16829
-8.02618
-5.72921
-3.17683
7.70711
8.30014
-0.71201
-1.6166
-6.93975
-5.28237
7.37797
23.2064
36.79416
14.09993
-4.19135
-7.14617
-0.58263
5.99805
1.4923
2.53325
-0.25904
2.07755
-17.34544
-4.19135
-11.51268
3.96837
-9.74117
-12.39576
-9.61436
-4.89685
18.02328
2.2077
11.14366
-3.01086
13.87059
82.99642
7.70711
3.90304
-15.34734
1.81735
37.4223
-6.17677
-4.25553
-9.17024
-4.19135
-5.72921
18.09055
43.82317
72.87738
107.58436
0.82468
10.08364
-0.24907
7.24637
-2.13272
20.78862
3.90304
-0.67965
22.61804
-0.51793
4.29515
-0.74062
24.84736
60.73112
8.16829
73.92299
-0.97064
2.3379
-2.45499
-8.99216
-0.906
1.16748
-6.94297
-12.77367
33.12266
17.14966
27.39188
85.4177
47.7151
30.55323
15.13947
4.88392
-3.09886
24.9312
5.60453
15.13947
10.01747
-2.00374
5.08034
0.25918
-10.46385
36.01841
3.2297
22.90264
0.45367
3.51127
-6.56003
-1.48749
-2.58384
9.09199
-4.70455
-18.71373
-6.68771
7.64126
-6.87917
-0.71201
7.64126
1.81735
5.27684
6.45758
2.40301
9.75286
-0.3885
-5.85713
6.33593
-2.97016
-13.52853
-1.03528
13.53722
-2.56222
6.41119
-2.16244
-3.48474
4.81846
-9.36063
7.64126
-0.12954
5.96167
0.324
7.31217
5.01486
8.76189
3.96837
0
0.19437
-3.54903
7.83883
14.20419
21.46541
-5.34524
4.94938
0.38883
3.05461
0.45367
4.3558
-5.21717
2.61174
-7.83443
-0.84134
1.16748
-6.1556
-0.26587
-6.9686
21.10607
23.5114
7.11482
-0.12954
-4.3197
0.77799
0
18.77995
8.62992
51.49949
3.18503
21.26228
-3.29184
-5.66524
-5.72921
-2.64825
3.38075
16.81406
327.64249
-2.44869
-3.23188
4.21311
26.57123
10.67962
25.34049
17.88878
4.29515
-3.54903
13.20408
4.03371
-6.11286
13.27069
7.5096
45.34927
2.9894
123.21362
77.47125
18.21079
47.28829
18.39996
5.15042
24.11359
-14.40753
9.88515
-3.42045
7.5096
0.97269
1.16748
75.5628
33.24858
-2.26165
-2.97016
7.83883
36.25378
-4.70455
-1.85722
15.00575
4.3558
14.27094
0.51851
22.95755
6.18581
-6.09513
19.72034
7.44378
10.01747
52.35988
22.21093
8.16829
8.30014
17.21681
4.03371
66.09632
-5.40925
6.06367
-2.00374
1.94743
-1.81022
-9.65259
9.68673
15.07909
8.8939
12.47196
616.1648
6.03625
-5.54455
-3.09886
1.6873
8.95992
3.38075
-0.97064
14.80524
-0.08864
-6.00029
21.46541
0.64823
1.29738
-4.5763
15.13947
-0.51793
2.59839
3.11544
-5.72921
4.03371
5.93244
-1.03528
-10.18472
-8.34427
4.09906
-4.19135
-2.51942
-2.67521
1.81735
6.85181
-0.97064
0.76042
-1.42291
10.08364
42.56655
9.05196
5.80125
21.79944
-9.86794
-7.38931
2.7481
-3.01086
0.324
7.64126
9.5545
0.45367
7.37797
3.51127
-2.77704
-3.22753
-2.19719
1.03761
1.4923
1.29738
-0.71201
-1.03528
-8.91626
-1.55205
0.97269
1.03761
-3.93453
-5.47326
-6.24067
-5.61546
-6.83399
6.11096
22.27876
1.29738
6.26059
-10.43797
-1.42291
7.24816
4.75302
-4.44802
0.56846
5.51711
16.3446
-4.83276
-1.68115
3.57654
-4.83276
-8.15344
0.06478
-6.06837
8.81256
-1.03528
-4.19135
4.03371
8.49798
-3.54903
9.4884
-7.64417
-5.21717
4.42735
74.44183
-8.97977
-0.3885
-8.21706
23.36527
2.59839
1.23242
-0.67965
-5.28121
11.4754
15.94257
6.85181
20.24784
3.05461
4.75302
14.33769
-8.28067
1.54064
23.02548
67.40777
1518.10632
4.03371
2.79386
-4.19924
127.32676
1.10254
2.92421
-9.7933
-4.71741
13.60388
27.32337
137.77266
99.80834
23.50124
1.42731
5.93244
2.40301
21.05923
-2.39056
-6.17677
5.34236
4.94938
0.76042
19.23545
59.97526
61.32727
16.3446
-3.42045
-9.04327
11.80736
5.73567
11.07734
-1.87276
57.84796
0.64823
-1.28308
8.23421
-9.74117
-3.80606
2.40301
-7.77154
-10.62782
-2.39056
-1.16453
3.20483
-12.14363
-1.81022
10.34843
-4.38387
1.29738
-5.02171
-1.55205
3.96837
-4.25553
0.12536
7.18059
3.77241
24.22787
-0.77668
4.93205
3.96837
0.45367
-1.29374
13.8039
2.9894
11.40903
0.97269
0.324
3.446
-5.21717
-10.88082
2.46813
2.46813
3.16049
34.49324
-1.1035
-7.58047
-2.77704
13.87059
-0.58263
-0.08864
-6.56003
4.22977
-12.33274
6.39191
11.20999
6.58895
-7.58047
-8.72568
-2.73149
2.27324
-9.06774
-13.08836
8.6959
-2.19719
6.45758
-0.25904
12.87116
7.64126
23.90939
10.41465
14.004
10.08364
9.819
-5.66524
-5.15313
-5.85713
-2.97016
-3.6133
-7.96253
-6.1556
7.2482
12.27683
25.68182
27.6963
30.09178
80.19078
9.819
-6.68771
40.21685
111.98221
114.60397
8.49528
45.79703
8.03648
14.60481
1.42731
23.77331
41.91035
4.88392
4.68758
5.53898
0.97644
23.09342
1.4923
1.29738
9.75286
20.99156
1.81735
20.41943
60.97859
89.76826
964.47577
11.51407
11.54177
59.50808
47.14609
0.38883
-8.12447
33.23684
30.76008
3.36854
82.78664
0.51851
-7.83522
4.03371
6.45758
4.62215
-7.26183
-1.03528
15.16893
19.70764
2.14262
-0.06477
0.84288
0.45367
18.89844
4.94938
0
11.60815
-2.06824
5.08034
1.55729
5.66475
11.93645
3.2297
1.03761
-4.38387
4.78717
-8.15344
7.31217
9.68673
10.14982
1.4923
-1.87276
-2.10478
-0.45322
2.01248
-2.26165
-1.87473
3.90304
1.62229
0.38883
3.96837
-7.00676
-0.77668
-6.68771
-5.85713
5.1764
2.2728
-4.97134
5.81293
-1.81022
-5.27151
7.44378
54.51659
3.70711
0.71311
8.82789
14.27094
13.8039
1.16748
-0.51793
5.27684
-3.8703
26.7756
1.94743
-3.66732
-7.64417
14.33769
22.0075
4.81846
14.33769
6.33593
-6.24067
4.21311
-3.03451
13.48549
9.05196
5.34236
10.67962
15.67472
-16.65964
-3.03451
-6.56003
-2.19719
8.82789
6.39191
0.324
0.45367
-4.5763
-3.1632
1.75232
9.4884
-8.08982
8.89222
-9.86794
-2.84142
-2.39056
1.01829
9.15803
-16.16019
-2.3346
11.07734
255.55426
157.81673
18.629
30.89802
-30.58897
8.95992
6.18581
1.51008
1.95535
53.00457
9.29015
-5.66524
20.24784
27.66601
4.42592
-2.51942
0.19437
-4.5763
-7.58045
-1.48749
-3.42045
10.60383
0.25918
-1.63854
28.69532
25.20402
-4.70455
-2.06824
3.57654
0.12957
-4.97134
-13.97666
19.06638
47.15475
69.24781
81.80907
18.02217
19.91015
3.96837
22.88964
29.10762
5.73567
1.55729
-2.58384
-8.15344
0.06478
14.004
-2.51942
178.64096
95.19881
6.9833
2.01248
23.09342
2.3379
6.45758
4.09906
-2.84365
6.85181
-0.64732
1.16748
17.01539
16.41164
0.64823
14.40446
71.0759
19.1621
26.29679
4.49132
-3.8703
5.60453
-0.58263
1.36234
10.02195
16.47869
15.40703
-3.74182
7.18059
0.71311
-0.97064
6.11096
-7.07054
-11.82827
-0.51793
5.60453
4.81846
6.79689
8.76189
-8.28067
3.05461
-0.51793
-7.26183
2.01248
-8.28067
3.70711
-3.0024
0.71311
-7.70786
1.88238
-2.64825
0
-9.67777
2.92421
8.25876
21.10607
6.72037
-2.06824
8.16829
1.36234
-3.29184
4.01018
-4.44802
-0.51793
3.25026
1.21314
23.50124
-3.42045
-6.75154
0.45367
1.55729
9.62062
-9.21725
33.05111
8.76189
13.40394
-5.15313
-2.26165
-0.61856
-1.74569
50.64041
7.57542
84.58471
-1.22914
4.62215
0.45367
-5.21717
-1.29374
-4.04111
0.84288
30.69112
14.67161
3.36854
-1.28308
4.49904
44.83837
5.73567
-9.68797
52.85886
7.37797
-4.96093
20.78862
12.73806
14.33769
-0.71201
-8.15344
2.79386
-3.74182
-4.12716
-13.90546
-0.6324
-4.19629
-4.98284
-7.72665
12.32286
-0.84297
1.37379
17.69002
-0.69318
-5.55009
0.21103
38.64719
2.11555
7.56272
-3.83778
26.37733
70.19617
2.62808
0.4627
2.7056
-5.97288
24.58093
-4.30199
7.14563
67.3202
2.96847
-4.21979
8.88719
29.24626
3.13249
-1.09437
31.48611
1.4668
1.54413
-9.98667
-1.99966
2.7056
21.60262
83.55957
6.36365
-2.0764
-1.46215
3.0934
20.38365
-17.31253
-3.37895
-1.99902
4.95934
4.13299
-4.91379
-5.55009
-3.28263
-3.46529
3.24862
15.43415
5.50496
-1.26376
-2.62812
8.94907
3.28405
-2.76645
-8.65554
13.52167
44.88687
0.69422
-0.53923
-5.2115
1.93096
-2.41854
5.2037
3.88023
-2.53655
-1.78909
11.94359
4.56999
4.41434
62.76983
7.38048
5.2037
-14.38252
0.92586
-7.72665
-4.36405
-4.73229
9.1848
6.44179
5.58296
4.2427
2.00837
5.95278
-3.0728
-12.95931
33.26091
2.24066
-0.61621
1.77619
-8.07825
4.88144
10.23433
1.0031
7.45518
5.27105
8.47795
0.69422
14.71814
6.67629
-5.7446
-4.98284
13.14622
1.68432
-3.86216
12.32658
-1.84615
7.77214
13.87362
-1.09437
-19.08851
-5.66848
-3.0728
15.99177
-2.76645
5.1931
-4.83033
-10.28057
19.51123
-12.46857
17.42853
24.02659
-9.96091
65.81711
-2.30653
-5.55009
19.51123
-3.60842
-1.38531
13.97831
2.7056
-6.04895
18.02088
-4.21979
47.33404
9.8276
-3.99062
2.08579
19.02983
50.00789
-10.28813
6.12931
12.65554
-3.2259
-6.88483
12.73471
6.75448
-2.0074
12.73484
19.7521
5.2037
1.58557
-0.924
6.83269
-0.30821
-7.51991
-0.73445
-17.61424
8.20852
-7.31305
4.95934
8.24257
-6.20104
3.46288
11.02125
42.93106
21.60262
5.89508
10.23433
-1.61579
-8.09788
-10.66467
-9.83587
5.97315
-1.38531
3.05039
-7.00814
3.88023
5.42698
-0.69318
-4.75406
10.91061
70.01496
-0.38523
-11.83707
-6.89899
-1.86907
58.41361
5.34901
-9.08106
1.69882
15.35704
-0.38523
-5.44005
-0.84297
-6.17327
6.67629
-1.68409
4.1032
-3.83778
11.07484
-4.98284
3.01582
-2.99623
3.71456
1.85357
0.23129
-1.15472
7.57821
17.32038
51.94977
-9.78766
6.98913
9.93577
1.0031
5.97315
20.1538
-4.52517
1.62147
182.89621
48.58402
3.05039
-0.31633
14.39903
-1.09437
-8.17359
75.82751
13.08533
-0.84707
-21.51755
-14.56155
2.16322
23.46761
13.84444
501.83267
-3.45545
1.08035
5.27105
2.08579
-3.47756
27.84237
1.31218
-12.84222
9.8927
-0.77013
2.43388
1.69151
0.69422
5.86278
1.37379
7.99314
-1.92292
-8.07825
27.84744
18.78931
-7.11253
1.37379
-10.3011
36.5691
26.43116
32.93123
-0.46223
3.48153
17.3486
-15.75359
-1.46215
-13.06687
4.02544
-11.5304
2.93825
2.08579
-9.68501
1.58557
-5.82071
0.69422
5.42303
-0.52707
-6.65702
-9.68501
-5.23811
-3.99062
4.18096
-1.89407
1.58557
-13.2914
10.99594
2.86068
9.42065
-1.30846
-4.54905
86.89217
-5.02998
-4.36405
-8.41588
0.75392
-3.25617
1.44909
1.77619
-10.28813
-5.66848
0.61703
9.71946
0.73912
-1.38531
-1.79962
-6.96074
-3.25617
-7.64337
-1.66013
-1.00092
-0.23117
-0.29612
-0.30821
6.98913
1.69151
16.47022
4.95934
-3.99062
14.08257
-3.25617
7.77787
-5.55009
1.37107
41.74385
3.62924
21.2803
7.24021
-7.93327
2.00837
-6.42909
2.08579
1.93096
-6.96074
-3.30243
3.49688
-1.92292
2.32774
15.82005
3.49688
7.9289
15.71032
12.4181
-0.84707
-3.0728
-1.53898
-8.70317
47.56967
6.4866
18.6834
4.88311
3.0934
41.44899
-2.75426
-8.13978
32.95153
-6.17327
-6.88483
4.02544
-2.62812
-1.36889
-6.48447
1.05632
-14.99073
7.34768
-4.19629
-11.63266
-2.73287
4.7763
11.99652
0.4627
5.31063
-3.15157
0.60158
0.98389
3.54596
-0.51616
-11.63266
-3.41278
-3.30243
-0.15413
-5.1353
-3.83778
1.77619
10.28642
2.7239
-2.84306
25.24293
1.58557
-4.79299
-2.20884
5.63157
2.64625
2.96847
-1.23159
9.8927
-0.23117
13.97831
17.57979
7.38048
-1.38531
5.42698
2.86068
2.62808
-5.44776
7.06738
-17.31313
-8.65554
5.58296
2.16322
5.73861
2.39559
17.9884
1.69151
-1.07782
18.77757
73.08054
6.91796
-0.53923
-5.21238
-3.0728
0.37453
-2.68983
-3.73473
9.34202
5.77444
9.45986
-6.27703
0.98389
-1.38531
0.1055
-8.24299
10.1522
61.34304
1.54413
9.65662
-7.68071
-1.02278
-13.06115
-5.13406
-0.95099
-5.66848
-0.44301
-2.3498
5.11517
-6.35809
-0.95099
-4.90659
3.79226
1.0031
16.14944
11.31162
-1.68409
-5.15305
-1.23159
6.12931
11.77911
0.63345
-11.93924
-6.65702
6.0599
-5.23811
-2.52334
6.83269
5.59834
-8.24299
-0.84707
-12.04138
0.38555
-3.88318
-4.75406
2.24066
8.20852
-1.57905
13.30344
9.39521
-9.27349
-3.41278
2.22163
3.17767
-7.93327
-5.82071
-0.7377
7.30268
15.89609
-6.27703
-5.13406
-0.879
27.27832
0.42218
0.31659
-2.62812
17.24927
-2.3137
5.41758
1.76312
6.3969
7.77214
0.77142
0.31659
-7.41649
12.32286
-0.77013
1.0031
-5.75793
-3.83778
-0.46223
-0.924
1.05632
-2.91965
-9.01759
1.44909
4.88144
0.38555
6.20741
5.1931
1.23489
-3.86216
-5.79497
-5.13406
-2.4854
-4.83033
-9.00551
-3.37895
2.24
-3.21726
9.49929
0.15418
-3.67073
1.9213
0
3.2973
10.23433
-11.93924
5.66097
-1.37881
-1.44943
-1.93833
6.67629
-5.44005
0.1055
-1.07782
-6.17327
-7.62329
-1.51986
1.84212
5.16151
30.38315
0.1055
6.05122
-3.9888
3.46288
-5.44613
-1.99902
-2.94228
5.09681
-3.36074
3.0934
0.21103
-1.15472
-8.62755
-5.2115
-6.90174
-1.53898
-4.50914
-3.92557
3.71271
22.98459
10.12889
-1.66013
5.89508
-0.61621
18.10093
7.13276
-6.95504
-8.51059
-4.91379
2.22163
6.4887
-1.26376
8.60348
-6.41333
5.59834
-0.69318
8.55644
2.7056
-4.23974
6.5765
12.63249
2.80523
-0.14845
5.59834
-7.79493
8.5093
-2.6132
-1.07782
3.55919
11.34462
-2.3137
342.30756
5.16151
72.2023
14.71662
119.99091
-4.48758
4.80356
-8.96465
-11.83707
-1.78909
-6.57789
13.30344
-8.17359
-11.42812
1.23489
-0.66188
-7.06104
5.59834
-2.3498
-12.75552
3.92289
4.45605
-12.55163
1.37379
0.92586
-0.30821
4.21763
21.43628
11.01907
-4.85348
14.17704
-5.86181
-12.75552
-2.68733
7.88549
-7.87069
9.50326
-3.83778
1.62147
-0.44301
52.0716
-2.5529
-9.01759
-1.02278
-9.06763
-4.98284
-1.78909
18.02088
-7.31305
4.55813
17.35942
11.92144
-13.56995
-5.34213
1.31218
11.51941
13.97831
17.50847
1.54413
2.56182
-1.37881
4.49216
-2.0074
14.87717
-2.76645
-6.125
4.88144
5.58296
11.86454
1.69151
-2.41854
3.49688
-3.77875
-3.56981
2.08579
-2.30653
7.48617
10.52796
4.80356
-7.03664
-7.31305
4.7763
-2.82098
13.21
0.83038
8.88719
3.17767
-4.98284
-4.98284
-1.16577
-1.38531
4.88144
-1.46215
-5.13406
0.63345
-4.90659
13.04308
241.45421
3.81634
1.93096
-6.80891
2.96847
-0.924
-5.2115
5.50496
5.739
-3.04694
6.75448
2.78314
-0.51616
11.67044
-13.56995
-2.07627
-5.62224
78.68833
4.13607
0.4627
-0.53923
-3.53195
2.11555
-4.71756
-2.41854
2.24066
-3.54214
2.93825
4.33653
-4.83033
13.52712
-2.62022
-0.51616
4.56999
12.33899
82.58636
12.42836
-5.03381
-1.23159
15.59341
-2.14494
36.65207
-0.29612
-0.44301
-0.22238
8.79243
18.43837
7.69378
4.02544
0.92586
2.80523
72.75352
18.13123
2.54005
7.56272
2.96502
6.91796
-1.84615
5.41758
10.91705
-2.76645
0
0.75392
-4.54905
4.56999
3.17767
3.54596
10.36874
0.67765
-8.86164
-3.47756
-3.08595
-2.10395
5.52456
-0.38523
-1.00092
-1.15472
-0.10547
2.64625
-1.99902
-5.59235
-2.68983
-4.09195
-2.6132
-2.0764
-2.38322
-3.98758
8.87052
6.44179
-5.59235
-4.44884
-7.26426
-1.46215
-3.73473
-7.88104
-1.23159
7.06738
-0.46223
0.90704
-11.71725
20.34424
-4.60148
0.53986
25.48654
19.67179
7.11997
20.84954
-1.02278
39.8412
3.71456
-4.9739
-1.61579
4.41434
12.02264
14.28638
2.93825
7.67028
-8.24299
-3.73473
3.92289
-0.80682
-0.10547
-4.36405
15.49093
-3.98758
1.44909
9.10621
13.35308
1.9213
-11.5304
-5.51621
-3.1517
-1.72997
2.40052
-3.30243
2.64276
2.22163
3.96429
-4.3006
-6.17327
-0.94821
-5.02998
-0.07432
-12.76732
5.42303
-3.30243
0.31659
2.80523
7.39433
16.03961
-3.36074
-1.02278
8.22793
-3.79854
16.91902
0.90704
1.13818
-3.3478
9.74883
4.64783
-5.15305
3.71456
-7.31305
6.75688
11.02125
-5.21238
12.18079
2.00069
-5.09353
2.88675
3.96429
-5.8968
0.4627
-6.69179
-0.52707
-2.3137
-4.82173
10.03954
0.75392
17.46959
-4.67778
-0.924
0.29923
-0.77013
21.43628
-6.95504
-10.36347
-1.99966
-3.0728
-8.24928
3.48153
0.69422
19.57584
9.26341
-5.44005
-8.34617
-1.09437
3.60334
1.16212
20.6162
2.88675
-1.92292
-7.78127
18.5729
-1.15861
0.98389
0.90704
36.55557
26.05542
36.62045
-0.23117
27.7295
-11.93924
4.66952
44.16438
58.05229
10.1522
2.32774
-2.41854
1.37107
16.23094
1.69882
-2.76645
0.1055
-5.96566
-1.84615
6.67629
0.15418
1.23489
-3.91421
0.69422
11.78552
-12.2426
11.7065
-2.76645
-5.66848
-2.0764
-2.99623
2.85873
-1.86907
1.0031
4.55813
1.16212
-2.91965
4.04854
5.68629
4.64375
1.08035
-2.0074
2.16322
-7.68071
1.37379
4.02946
23.34656
-5.86181
-3.15157
14.72399
7.88549
-4.48758
-10.88251
4.25874
-3.02
-5.50611
12.12362
12.10527
-5.65403
0.60158
-2.83759
-0.22238
7.45878
10.52796
-3.86216
2.32017
20.03628
9.65231
4.81556
-5.13406
12.94014
17.46959
48.59089
23.63752
19.75951
-1.3328
5.97027
3.79723
-5.14072
-4.62896
-5.20795
10.72554
5.97027
40.77717
9.96758
-6.04037
2.52805
1.18795
3.27421
16.83216
1.63422
24.4167
1.85752
-10.04694
1.70864
26.25983
-0.70693
-8.48678
-0.81101
-1.11093
6.34595
-1.62845
9.21081
-2.21919
3.27421
0
1.46791
-2.33003
5.14484
-9.6842
12.09288
1.63422
-9.10564
0.96498
-5.16142
-13.87371
-1.55456
-2.21919
-5.74758
-13.87371
-2.88285
9.21081
-0.88896
-2.73545
-4.06032
-5.76892
-1.85007
-7.57441
-7.86601
2.37896
0.2967
-7.13665
4.84504
-5.82079
0.07416
2.52805
2.82637
-3.69269
-1.03696
-6.11354
1.63422
-1.92392
-1.92392
0.30457
1.62717
5.36981
24.10489
0
-5.45459
1.63422
0
0.44512
3.27421
-0.14828
13.46408
1.85752
-7.50148
-7.42853
2.30443
11.69225
21.6862
6.42112
7.32409
3.79723
6.19564
10.72554
2.90098
3.34889
-11.71172
0.81639
-0.14828
-2.07158
2.00644
8.82682
6.3041
-0.14283
11.49933
-2.13282
7.62547
0.66785
8.53073
1.33666
13.15904
3.57301
0.96498
9.97016
-2.848
-5.60111
3.49829
8.00245
11.33277
-1.55456
1.69431
1.2623
-0.88896
-0.96296
-5.60111
-8.66693
-0.2224
-8.52141
0.22251
2.37896
-1.70234
-0.96296
-2.44052
-3.9133
0.96498
1.93197
-1.62845
2.30443
0.89068
2.9756
-0.51877
-1.70234
4.91997
63.30241
3.64774
0.81639
0.07168
11.78869
-4.5745
6.4963
-5.82079
0.60938
-3.25114
3.12488
3.57301
-5.64095
-4.7213
-7.50148
-1.72133
1.93197
0.51935
-0.59283
19.45056
13.23528
4.32084
2.82637
-2.52562
12.7662
20.45536
-5.30803
0.51935
3.872
9.66473
-0.29651
-7.93888
41.90924
2.69413
38.48545
14.36722
3.72248
8.07789
0.66785
4.09637
0.81639
8.68178
2.60261
3.42359
-1.25886
17.90865
3.12488
-1.92392
-7.50148
-0.59283
-4.28075
8.30426
10.80141
-3.69269
1.2623
1.85752
-5.01476
8.90843
7.09819
6.42112
7.55011
-0.4447
-1.77621
-7.42853
28.17334
7.55011
4.39569
-2.21919
12.16896
-7.35558
7.02291
-1.70234
-3.39837
-1.03696
-0.74092
-6.40609
15.70202
-9.53901
1.03929
0.89068
8.83287
0.81639
5.06987
-3.32476
-0.4447
-6.91761
10.64969
16.67856
4.62031
10.19484
8.75732
92.71589
4.78513
30.77195
-2.36675
0
-2.07158
-0.96296
2.15541
-2.07158
-4.64791
-10.40938
8.45523
4.24601
26.36985
-10.04694
6.4963
5.89517
5.29481
12.6855
40.49596
18.70186
4.29178
2.82637
-4.64791
5.21982
-9.24851
-6.1867
-5.01476
2.60261
-1.99775
1.48542
37.60509
-6.78512
-3.10386
-0.81495
-1.55456
4.39569
10.11908
-3.1775
6.19564
36.1676
-17.38188
-9.10319
6.19564
-7.06364
0.96498
7.32409
2.45349
-0.70972
-6.04066
-4.42765
8.68178
-8.8124
-0.2224
-3.03926
5.14484
-5.96719
-3.61913
-5.74758
-5.894
-3.54555
-2.88285
33.62902
13.00659
-0.74092
-2.21919
3.49829
11.02906
-3.47197
34.1775
0.59359
0.96498
0
1677.57458
24.80673
11.18089
-13.58606
-7.79313
5.21982
1.93197
16.44826
10.42222
-4.86805
0.66785
-8.37585
-3.10386
-3.25114
-4.7213
1.70864
1.63422
-2.88285
-0.74092
-0.96296
-1.92392
-1.53145
22.47099
1.03929
13.69299
-9.82933
-9.53901
0.51935
0.07416
3.12488
4.54543
5.89517
7.24878
5.36981
-1.99775
14.07474
1.55981
-2.95653
8.15333
-7.35558
7.39942
-0.96296
2.15541
-0.96296
-3.25114
-3.61913
-2.66174
-7.42853
-2.51427
6.42112
-1.03696
27.10975
8.45523
4.04754
79.1645
-1.99775
2.82637
5.14484
-4.86805
0.51935
-8.08458
4.69521
-9.61161
-3.83977
11.11565
50.22504
-9.24851
-1.48065
-3.1775
8.45523
-0.07415
2.00644
12.01682
10.87728
56.56102
-2.07158
4.32084
0.89068
12.85418
14.77469
8.00245
0.44512
6.87239
4.84504
1.11362
-11.98467
52.11021
27.46687
8.83287
-9.75677
4.47055
3.872
-4.94141
7.55011
-3.39837
2.37896
2.52805
10.04332
23.24838
37.44518
-0.66688
-3.32476
0.07416
10.27062
-1.85007
-3.83977
0.74211
-0.74092
3.56392
-6.93963
-0.14828
0.07416
-3.39837
6.12051
2.75177
2.9756
-3.47924
-7.06364
4.99491
-9.10319
-1.92392
-5.23473
11.10497
2.90098
2.90098
1.85752
4.39569
-2.95653
-3.9133
-2.848
3.42359
-4.57007
17.49348
-7.72023
2.22991
0.07168
-0.96296
4.54543
5.21982
3.57301
-8.37585
-6.78512
24.57268
-1.40673
4.69521
92.8915
0.72494
-8.59418
106.37801
1.55981
0.59359
5.14484
2.82637
-6.77152
1.33666
-3.0302
3.34889
0.81639
-1.11093
0.07416
-1.25886
5.3689
40.17015
20.14597
4.39569
-1.03696
-7.28261
-1.99775
-2.19873
0.37091
6.19564
1.70864
27.10975
-7.13665
-7.19353
17.75472
0.21559
-7.35558
-15.66716
-0.81495
6.4963
19.60501
-2.36675
-0.88896
8.00245
-0.74092
1.93197
21.92753
5.87631
45.22817
4.29178
3.32454
14.46882
1.09417
-3.6651
3.56392
8.53073
-9.10319
-6.25984
-4.28075
12.32115
14.38036
-3.98681
-7.50148
-6.99063
3.72248
-1.92392
1.55981
-0.74092
0.22251
-8.95781
0.66785
1.93197
-4.35421
-6.33297
3.19954
-6.11354
-3.83977
-1.40673
-5.38132
0.14833
1.85752
6.72192
-2.07158
-1.55456
-14.08931
17.67778
-1.85007
-3.9133
6.19564
6.12051
0.37091
-10.31284
3.34889
4.17118
6.6467
-1.77621
7.92703
5.97027
4.47055
3.64774
7.09819
1.48542
2.74983
1.93197
5.59489
-0.4447
-6.11354
0.2967
-0.56698
-1.85007
-2.73545
-3.69269
-2.39541
3.64774
1.93302
-1.86734
68.69198
24.02696
-2.36675
14.30394
-4.57007
14.99727
-0.37061
-4.50108
8.53073
-1.92392
1.63422
4.09637
12.16896
12.09288
5.89517
14.15113
13.61667
18.83323
0.22251
37.28531
-2.14539
-0.07415
4.17118
-1.86734
30.37739
1.55981
1.33666
0.51935
7.09819
-1.40673
6.27079
9.43772
-19.3737
0.14833
-10.08438
-4.28075
13.84565
7.92703
0.44512
3.27421
9.21081
-1.55456
-3.61913
1.03929
0.22251
-4.35421
11.40873
-1.99775
-0.66688
-2.36675
27.62378
2.85065
5.11763
-0.59283
8.51063
0.14355
13.86195
10.07541
1.09417
-0.37061
3.34889
9.66473
-5.30803
5.89517
12.85418
-16.73966
2.60261
10.04332
-13.65799
-5.82079
-3.0302
-0.96296
64.89504
-9.24851
-1.92392
-5.45459
9.28643
4.02157
22.48693
12.93038
17.67778
9.36207
-0.51877
15.37493
-5.16142
1.70864
-5.30803
-0.81495
-12.36144
13.23528
4.54543
1.33666
7.62547
3.12488
-5.9337
9.0596
9.89185
31.36351
-10.19195
30.7249
74.71182
-1.48065
4.21019
7.6145
7.39942
-8.976
34.62418
63.25872
6.13244
8.75732
4.99491
7.62547
3.64774
-5.74758
6.7364
-15.16575
3.34889
0.36022
-0.59283
-6.36518
-6.40609
1.11362
2.64763
0.28782
13.23528
0.59359
1.78307
1.70864
13.0828
0.59359
7.55011
-6.33297
-6.91761
4.99491
4.78513
11.88589
13.52464
7.99734
6.12051
2.67718
-1.55456
17.06264
5.59489
8.87413
-2.95653
2.22991
7.47476
-1.70234
-4.64791
-3.39837
1.78307
3.872
-8.01174
-0.59283
2.90098
-4.13381
-2.33003
16.67856
-2.71959
9.0596
14.15113
-5.5467
24.2325
88.21971
613.86377
105.57181
22.54868
0.94594
-0.91549
9.28643
-14.95068
18.29368
-1.86734
0.57851
-4.79468
3.64774
13.16213
25.41874
-6.93963
-2.80916
15.60473
1.48542
13.46408
26.13913
27.31001
2.75177
5.89517
-1.11093
-0.74092
10.42222
-0.07415
-0.51877
-3.22891
4.99491
5.51986
-1.62845
-1.03696
3.64774
4.77012
-1.62845
-2.848
-15.59557
1.41103
3.27421
9.36207
25.82222
-4.64791
9.74042
3.42359
20.84235
20.61012
28.09479
1.03929
9.98192
15.52812
3.94678
-4.94141
-2.51427
-0.21397
11.40873
15.52812
5.74501
1.46791
2.00644
-1.66635
14.77469
-4.64791
-8.0703
-1.25949
7.68673
0.28782
27.38844
1.93197
-5.5467
2.92918
12.16896
5.36981
-1.99775
-7.59041
13.23528
-3.98681
18.52484
-2.29298
12.85418
-1.03696
-4.06032
-1.1849
11.18089
-0.14828
-1.48065
-8.88511
-5.82079
-7.06364
-5.96719
20.0001
17.92256
979.67035
-1.92392
-1.93398
93.47324
13.00659
17.75472
0.74211
6.4963
17.44701
-1.48065
11.25683
-6.99063
4.99491
-13.22624
5.89517
3.34889
-2.39541
9.0596
4.69662
-0.37061
12.16896
-3.9133
10.26292
0.81272
-6.04066
-2.36675
2.00644
14.07474
14.45679
-0.51877
-5.37814
13.922
42.98966
2.08092
-0.2224
80.28271
16.9858
4.99491
45.98616
5.21982
5.59489
12.24505
-5.0881
-12.14498
-5.96719
12.09288
-1.62845
-6.40609
-2.51427
4.62031
2.00644
-12.86612
-11.9284
6.72192
4.32084
29.74671
-11.20572
-0.74092
8.75732
4.47055
0.22251
-4.79468
-2.66174
-2.14539
-7.93339
0.51935
-17.09657
-5.82079
7.77623
7.4798
6.64958
-0.51877
-6.33297
-5.32159
17.81502
-3.39837
-3.61913
-1.46373
-1.32775
-18.7972
-0.59283
1.18795
22.39332
10.72554
16.90897
6.6467
5.03424
-0.56698
6.04538
-5.45459
2.9756
-4.74005
1.48542
1.78307
-6.1867
-3.7267
12.17771
53.39506
24.57268
65.44012
4.53764
-34.97782
-11.19496
21.07469
10.27062
5.11763
64.97899
8.98401
-0.4447
3.12488
-3.69269
-7.57441
-2.4606
13.6611
199.26032
8.60124
3.24511
27.07481
-2.21919
9.96758
6.4963
6.27079
8.75732
1.63422
4.62031
-7.42853
562.99927
-12.43358
1.85752
8.37974
1.93197
0.66785
-0.07415
-2.80916
1.33666
-6.1867
1.11362
0.51935
-14.08931
-11.9284
-0.51877
-8.59418
-0.14828
3.64774
-16.81107
2.90098
15.29835
-1.11093
6.79715
-2.36675
-7.42853
24.33873
-2.58801
11.25683
-1.62845
5.21982
10.82979
-4.97852
-11.09505
-2.95653
5.14484
16.83216
2.15541
-3.10386
18.06263
4.54543
5.66995
-1.85007
2.82637
1.03929
-0.4447
-4.50108
-0.96296
5.74501
0.74211
5.14484
6.34595
10.87728
-6.33297
6.04538
10.64969
11.18089
0.96498
23.01504
-7.86601
-2.80916
1.70864
2.15541
-2.95653
-8.95781
1.55981
4.84504
8.90843
-11.85619
-16.95384
5.21982
2.37896
15.52812
17.06264
-4.64791
32.74924
28.48763
2.15541
-2.73545
-6.1867
5.29481
-0.81495
-2.58801
0.51935
12.70183
-3.83977
-4.28075
2.75177
12.39726
4.69521
2.67718
4.39569
-4.5745
23.17059
10.27062
101.11043
8.07789
19.99135
0.21559
-1.3328
-2.95653
3.872
-15.52396
-2.95653
5.89517
4.59452
-6.08104
-2.36178
6.08375
3.30166
4.75664
-1.73891
3.48238
3.64973
-13.23202
-0.95598
-11.28251
6.79082
7.73522
7.10541
3.5002
1.08613
0.77554
16.961
-1.54718
-5.08595
1.27472
1.48758
-4.63786
4.67031
11.21404
-0.38728
1.06671
13.12219
2.12688
-4.63253
-3.42975
8.57788
15.90624
19.3415
-2.74741
2.25241
11.45214
-0.54211
8.44474
3.10998
4.12521
-0.88362
12.80365
13.75004
-0.4647
-0.66537
4.59452
-5.39236
-2.2206
-3.58878
-2.53678
-4.39575
-7.07394
-3.78135
-2.1646
-6.99764
0.77554
-0.66537
12.60779
-5.92809
4.67278
1.61453
24.60571
5.69139
-0.6195
-4.26038
2.65748
-7.14519
-1.3927
-1.3927
-6.845
2.7201
-4.31899
4.90765
2.48632
8.99733
12.3004
25.29964
-6.21955
4.59452
29.23277
21.07258
-4.31899
-6.61595
-10.64528
-2.39591
2.64216
4.67278
-4.16545
-8.74921
5.01677
-2.01032
-5.23918
-3.88115
2.57607
-6.76866
-8.39025
-10.66467
-2.24172
-4.00876
-9.83925
-1.08357
-0.21204
-10.2522
12.06157
13.15638
9.42027
6.95524
-6.72721
10.31598
3.96888
-2.9352
78.23103
4.82935
16.6547
-17.605
-8.18278
0.85317
-9.58448
12.80365
6.30803
3.0878
-2.01032
-7.07394
2.1748
-6.31037
1.69357
-4.53308
-4.93266
15.56217
15.3548
-5.41456
-4.81595
5.0168
-6.41455
27.54228
6.16227
-1.46995
1.53568
-12.2317
-1.16087
-0.10604
1.93189
6.34418
-2.43
-6.9355
6.09252
2.65748
-5.82188
-5.08595
-2.62711
1.37857
2.64216
0.77554
-1.16087
4.2816
2.01912
-1.58746
13.20186
-3.58878
4.15648
-3.62762
4.35981
3.10998
1.3192
-4.62593
1.7857
6.47644
4.59452
-5.05667
13.70489
7.62302
-8.5976
4.2034
2.56423
0.38761
-1.90417
12.19833
4.58418
7.49894
6.20026
0.69793
2.1748
-5.77509
-4.01185
3.31583
0.62033
-5.16257
-1.16087
4.98597
7.814
-6.53957
24.97323
0.77554
19.05287
8.60256
8.20812
12.64445
-4.00876
-5.16257
51.48392
34.68979
31.43379
-5.31578
2.09695
-2.9352
3.65637
-11.40143
-2.70415
21.31549
-16.88191
-0.30985
7.18409
-5.8516
-2.1646
10.89674
29.97358
-5.23704
2.01173
33.60373
18.67082
8.68149
0.46517
-0.30985
3.73369
-6.61595
1.9413
-1.00626
-10.64528
6.24079
7.34149
0
-3.10142
-6.00457
14.69404
-6.41455
1.61453
4.49824
-1.46995
2.1748
10.6427
-6.71668
49.34823
2.95399
-5.8516
-3.39693
1.39692
7.06321
-6.10164
10.53376
-4.07165
18.16677
-8.14075
25.70794
13.83968
-0.69688
-3.62762
17.01131
-2.53678
-17.18021
-9.11547
0.42444
-6.61595
15.57529
-5.54549
5.87714
1.06197
2.25266
0.46517
131.77072
2.90289
41.7435
-4.3229
10.02524
-1.1001
11.07875
0.21216
1.70791
-4.54922
-0.15495
-2.85819
1.06197
1.85226
-4.39575
-0.77424
1.70057
31.7585
3.64973
2.09176
2.44692
-0.42397
10.9697
-4.93725
-4.3229
5.87714
0.74307
-4.47249
-16.99807
-5.08595
-1.45696
-1.3927
12.60861
8.25283
3.34407
-2.08747
-3.01218
13.64522
8.14453
-9.11547
-1.48184
-2.85269
-7.66312
-8.30701
-5.46894
5.8483
0.37654
-11.89929
-5.39236
11.38886
25.22626
-10.62565
-1.48184
-14.15178
-2.85269
-10.84785
-3.29901
13.36124
11.61095
14.23875
-5.00931
-5.08595
2.95399
8.36586
-1.31481
-7.25035
11.79202
21.79652
1.93189
-6.0503
38.21616
0.52853
3.06747
10.50041
-9.79214
4.24162
3.40864
-0.38728
8.36586
0.68131
1.22224
-2.24172
8.2769
7.27924
-20.72398
-5.05776
4.32697
27.50095
-8.59297
33.74102
4.58729
2.55366
-3.27349
4.90936
0.37654
20.82979
11.84925
-9.73618
-20.22573
-4.16545
0.0775
-0.30985
5.76984
12.50513
55.12338
-5.05776
9.9461
11.7337
75.37669
11.69094
2.66043
-11.48822
7.80886
0.31006
7.73522
-3.16748
9.71054
5.69139
-5.53192
-3.88115
9.22879
4.80197
2.65748
-6.62302
-1.54718
14.15891
-5.64849
-13.9476
-4.53308
-3.49482
5.55428
4.2034
7.02674
-4.84732
12.93719
6.31933
5.0643
-6.87885
-5.99727
6.95524
11.84296
49.02475
-3.49482
5.87714
3.15006
-0.95327
-4.81595
5.92677
-4.26038
7.8928
0.0775
2.64216
-2.24172
4.2816
9.42027
-3.48371
-1.31481
-3.23334
-2.24172
-0.6195
0.68131
2.33053
-5.16257
-3.47384
2.87601
11.62447
-0.74164
-3.39693
-9.6326
-8.49394
-4.70263
21.12556
-0.42397
-10.04578
1.55239
5.63073
23.99526
-0.44535
1.48758
-2.43
-1.2705
6.6315
-17.80707
1.91366
3.23285
-4.47249
-17.03109
9.33737
15.46503
1.06197
13.9245
6.16464
-15.37443
-2.15593
-10.66317
14.25413
-8.52113
7.814
12.56487
6.86945
6.31933
-1.00626
-2.31882
-5.62204
12.00819
5.61296
-22.62169
-4.63786
7.34573
3.51564
-3.69382
6.8473
0.45244
35.96447
17.65479
-7.19787
3.73369
4.69462
11.45214
6.6336
0.155
0.85317
0.53062
-8.5458
18.44366
-2.15593
-4.53308
-1.24344
2.55366
7.92803
7.43796
57.17321
-5.57952
13.96028
6.31933
-11.55251
6.24079
2.48632
4.35981
1.3192
1.24149
1.47465
14.47834
13.28154
-12.10465
-10.149
12.60861
5.19123
-1.59833
14.8041
3.40864
6.09252
-2.95793
-7.55967
-3.10142
-22.72128
-0.59223
-2.32602
-1.48184
22.13239
-4.63253
4.2816
3.56596
4.2034
-3.16748
7.62302
6.79648
6.61497
-1.66872
-6.71668
0.77554
-9.45178
5.33919
-6.83137
-5.78845
-12.20728
-3.62762
-1.46995
-2.1646
-8.90841
9.33737
0.46517
0.91196
0.07491
18.33038
2.09176
1.85226
1.00846
7.07022
6.95524
9.44599
-4.3229
8.3711
-1.02814
7.34573
13.0204
12.40267
-13.23202
5.53454
-6.72721
15.2446
-3.68887
-2.08747
7.49894
-2.43141
3.83683
4.80197
-5.26589
-10.35536
-4.47249
-6.08104
3.89073
0.98924
1.77282
2.33303
-2.15593
-7.55967
3.34407
-2.01032
-1.85599
4.82935
-0.81107
-0.22356
-3.29901
-0.63578
-7.97519
7.27924
-9.21895
3.40864
-0.95598
8.08909
1.91366
-4.00834
130.11601
3.73369
-9.21895
-4.81595
-4.16545
-1.17187
5.45614
1.24149
1.00846
6.24079
-5.8516
1.24149
14.3186
2.09176
14.38312
-10.04578
2.55366
38.33231
-1.58746
-1.90417
-6.31028
-2.74741
1.8071
0.74307
-5.57952
-5.89288
2.66043
-2.2206
12.49915
-3.90381
3.81786
-10.2522
-7.66359
-8.80484
-0.10604
4.59452
55.60493
-3.58878
4.67031
11.7337
-1.80891
3.94395
1.1638
-9.35684
16.63995
-4.47249
7.26278
-10.19097
3.26603
-0.77424
-5.35559
-6.62302
-0.95327
-1.80891
1.85226
3.90222
2.33053
26.63594
1.38114
0.63683
-6.31028
-4.32344
-0.21204
-2.08692
5.27873
-4.63253
-1.54718
0.07491
3.73369
-7.0396
4.04704
9.33737
1.70791
0.77554
8.60256
12.60779
-9.28093
10.50041
0.54274
-0.66537
-2.39591
-13.12968
3.19472
-7.66359
3.5002
-7.53145
-1.08357
2.98092
3.10998
4.58729
6.52451
-9.66034
-3.88115
7.07022
41.83046
2.49486
2.82089
-1.2705
4.80197
-5.78845
-1.8787
9.31337
-1.16087
6.39788
6.41582
-6.61595
5.45614
23.58832
-8.90841
2.95399
6.6315
-2.11515
1.8071
9.33737
-0.74164
2.7201
-1.70161
-1.3927
-4.11369
-1.17187
-1.31544
2.01912
5.92677
1.7857
4.0511
-3.08916
6.86945
2.34021
306.30948
17.31965
14.03434
1.48758
-8.28653
-4.7426
-4.53308
0.53062
2.02026
27.75763
21.57677
1.45702
7.81983
1.48758
4.90936
7.27924
-0.4647
-2.31882
-1.16087
-10.87226
7.814
0.62033
-4.01185
5.87714
2.44692
-0.07472
8.2769
-0.84747
4.84316
-1.02814
-5.16257
1.8071
-5.684
10.9697
3.51564
9.44599
14.38312
-12.00198
13.04677
4.47999
-7.76749
3.30166
-11.69381
-2.49803
-6.20597
1.8071
2.98092
-0.63578
-13.6411
10.6427
5.01677
2.09176
-3.94484
29.5884
-10.149
-1.79863
-6.92133
21.46091
11.18784
0.53062
12.2803
9.77202
4.0511
-5.99727
-0.21204
-15.98418
-1.24344
-4.21858
0.31828
-0.88362
-1.2705
-10.66467
1.38114
-7.35173
-3.06315
-3.5597
-2.11515
0.91196
5.27873
15.57529
7.34149
5.61296
1.63014
-4.54922
0.155
10.89674
-0.23241
-7.66359
-3.79883
-7.24772
-1.62441
-1.3927
-2.9352
-8.82521
2.66043
-7.45571
-1.2705
-5.37046
-7.81466
0.155
1.06671
6.55502
-3.55074
-1.3927
-3.48371
-2.2206
-5.89288
10.9697
9.13177
8.9032
1.69357
2.82089
21.01384
-8.80484
1.30031
-4.69387
0.31006
0.38761
7.57769
12.96289
-11.28251
-5.23918
3.40864
-2.00967
-9.05313
-2.39591
-2.9352
-3.23334
0.53062
-1.23816
7.3873
-10.5616
-0.38728
4.59452
-6.00457
4.75106
9.51683
3.34407
-9.05313
7.80886
0.42444
24.60571
-19.1177
0.63683
11.95225
2.02026
4.26549
0.63683
-2.76817
5.10391
7.06321
-21.12438
-4.42828
-3.79883
-13.9476
4.0511
11.51527
7.49894
-13.12968
-2.85269
3.62267
7.34573
22.41248
-4.3229
12.82763
7.2537
-12.30989
6.6315
-1.2705
14.47403
2.76723
-12.41246
-1.16479
2.66043
-5.16129
4.47999
4.58729
2.33303
-3.48371
-0.37162
0.98924
7.99548
-1.38599
1.3192
5.19123
9.66331
-15.06917
-1.16479
-1.48184
-4.42828
-9.94253
2.82089
14.59573
-1.80891
24.60571
0.10607
-12.10465
-2.01771
7.81983
-1.45696
3.0878
-3.69382
-4.53308
26.29655
-11.17961
12.71811
-7.97519
3.0878
-1.02814
72.19774
4.24162
3.72974
21.23732
9.44599
-5.89288
-10.2522
0.45244
-4.19767
2.76723
0.45244
25.95742
1.77282
-1.8787
2.49486
6.00526
15.03785
-1.00626
10.20713
-3.79883
-4.84732
6.20026
-0.07748
15.75815
-4.00834
6.30803
-4.54922
1.47465
-5.11772
-1.17187
-1.23816
-6.845
1.9413
-4.13476
8.36115
-5.17748
-1.48184
1.63014
4.49824
22.41248
-1.8636
6.14527
11.70826
5.927
2.66507
-1.57738
-7.55033
4.47446
-7.83279
1.36664
-3.71963
2.23186
-4.36035
2.44841
7.16518
-3.9333
-10.3081
1.15058
6.36364
25.74682
3.96713
-0.21542
-0.95425
-1.00441
-2.36404
1.15058
0.79072
-3.79087
5.85427
-4.43148
5.12755
2.37622
9.35808
0.71878
-4.0757
2.0154
-4.2892
-2.50693
3.75641
-2.45003
-8.96083
1.79905
17.18692
9.43135
5.74346
3.67747
-1.47159
1.57594
16.73618
25.97404
-5.56189
-9.38311
6.65495
-1.00441
-4.09182
89.98861
-5.92272
-4.92911
-8.96083
0.91576
-8.80362
8.9152
32.46447
-1.64895
22.61885
0.28738
7.86601
5.26827
13.54885
2.1564
2.1564
0.77301
3.06156
53.51422
23.74336
61.29218
19.27589
9.00373
11.41387
-1.57738
11.34029
5.85427
-5.85182
-6.8434
-4.21804
-2.43549
-4.21804
8.77232
3.24331
2.73731
1.87215
-4.59204
-9.60776
2.56418
-6.8434
1.49351
2.00791
-1.8636
3.74987
3.4459
12.49318
0.57493
-1.93512
-2.50693
4.83718
-1.14772
-0.88719
5.63614
6.5821
0.71878
-1.07607
8.18728
-0.34461
-11.0682
-3.49812
22.28479
23.06663
-5.99361
-2.29258
-5.28358
-1.21936
0.43113
1.00661
-1.29099
4.61951
3.02639
-5.35521
0.50303
3.09869
7.45698
4.14835
13.03528
0.43113
3.99107
-1.29099
-3.14935
5.927
20.17385
1.22259
-6.41871
6.72781
7.45698
6.43645
-0.57422
0.64685
0.64685
1.07859
-5.00015
9.65123
-3.91549
5.99975
22.73054
0.64685
2.44841
-0.71766
-10.50722
-0.71766
21.29856
2.88183
8.77232
4.70417
2.90901
18.92194
-5.28422
-1.48466
4.94491
18.37954
-12.41589
-9.66441
-10.71767
22.7268
-3.00667
-2.32351
-0.27602
41.39866
-0.78937
-1.00441
1.29461
1.43868
-6.6311
3.09869
6.50495
-7.12631
11.26673
6.87355
0.35925
-3.19493
-4.55462
35.19669
-5.17329
0.71878
5.78155
-5.78091
3.74987
0.43113
-6.20621
1.43868
-1.28703
-2.36404
-2.86394
-8.89041
2.15969
8.1142
1.4207
-5.28358
20.67966
420.63351
9.50463
585.72925
50.39241
2.80956
25.57775
80.24841
8.94854
-0.20727
3.53271
0.07183
5.05494
5.4181
327.51251
1.22259
0.79072
-5.92272
0.50303
9.62818
-0.43073
5.4181
3.46034
1.87115
-3.07801
1.94327
-0.21542
12.68655
10.09128
4.05126
1.87115
8.69915
53.33341
5.34545
6.72781
9.94455
3.31565
-1.55021
-4.00451
18.08112
-9.182
4.47446
-6.33596
1.51073
7.09226
-3.64839
-1.57738
1.15058
12.9705
2.15969
-1.5058
8.9919
3.31565
8.55285
26.04311
6.50927
3.09869
-6.70188
-3.00667
-7.47969
-5.56811
-0.93274
4.83718
-6.75662
5.34545
8.26037
7.23811
-10.15624
2.15969
3.53271
1.36664
-1.72051
12.2976
10.09128
-5.49716
-2.57835
72.43273
-11.20833
-4.85805
11.92918
-17.95112
22.65153
787.06311
35.78819
5.927
3.38799
0.07183
1.65487
10.09128
-9.7347
4.76461
-3.36329
-5.35521
-1.07607
-0.07182
2.30403
2.66507
-1.00441
3.89469
2.30403
20.54847
12.37132
0.35925
-3.00667
-3.50586
2.66507
-0.95425
4.86449
11.36488
-1.47159
6.94234
0.48955
12.44505
-7.6867
-4.78195
-11.0682
15.70016
4.11202
6.65495
95.43102
10.45979
-3.64839
-0.21542
1.43868
14.43994
-3.71963
24.00812
0.43113
1.07859
-0.64595
-9.52378
-6.56032
-1.57738
24.76335
2.23186
-2.93531
2.88183
26.20136
-4.78699
4.40195
-2.70103
28.40451
-3.91164
-3.07801
12.59254
-0.21542
-11.48847
-1.29099
2.38041
1.15058
-10.52334
13.84031
0.28738
1.94327
-4.92911
0.35925
1.94327
0.71878
3.36869
147.02632
-7.62096
1.36664
0.43113
-1.5058
-2.79256
-0.41302
12.58831
14.21179
-1.41896
-7.95983
5.10625
45.73101
39.36069
36.57142
0.77301
4.54452
29.25504
-1.87537
31.09269
6.67272
26.27681
5.4181
-4.00451
23.16991
0.68868
-7.63358
5.78155
9.28482
-2.86394
1.36664
-5.14221
5.20017
4.03957
1.87115
-1.43421
-4.36035
1.94327
2.66507
6.14527
-2.86394
0.07183
0.34883
-17.60613
4.70417
1.78644
7.74897
-2.64976
6.50927
3.60508
26.65631
1.00661
-0.57422
6.80067
6.17145
1.27558
26.62861
149.72112
-6.14154
4.98234
-5.70999
3.53271
0.64685
-5.63906
13.03528
-5.00015
2.66507
-3.79087
5.10625
6.36364
12.20883
17.70834
6.87355
-4.92911
43.14601
-2.72117
-3.57713
-13.72309
3.31565
-8.53815
7.23811
-10.43705
14.29189
11.26673
-0.43073
10.01791
8.38756
-11.20833
5.34545
-12.18802
0.57493
1.00661
-1.02115
-4.26664
162.4346
-1.64895
1.87115
94.56759
5.10625
38.41603
142.28575
6.58875
22.28479
32.08832
-8.76073
52.15907
151.81877
-1.57738
1.22259
-10.92802
1.79905
-10.15624
-0.86106
6.29084
13.18295
0.14367
3.74987
-5.00659
37.85079
1.72695
-17.75354
3.46034
-3.36329
-5.61039
-2.38685
104.10888
50.23388
-2.22111
33.47498
47.30734
115.78458
31.15141
-11.20833
3.38799
-5.63906
3.96713
11.34029
-1.07607
-0.2872
17.04386
10.66172
37.61837
-2.72117
4.61951
-0.86106
11.70826
-3.61821
54.18441
27.21834
25.74682
-7.5863
1.72695
5.20017
22.50732
6.72781
15.42045
-11.20833
5.70883
-4.57372
-0.14362
1.65487
-5.07119
1.86009
0.50303
8.1142
-0.35897
-16.22335
3.60508
-3.29199
15.70016
2.37622
-2.43549
-5.87808
10.6262
20.47352
5.70883
1.94327
0.93463
-1.14772
-1.00441
0.28738
-4.71591
0.57493
16.96362
9.95541
8.56276
2.66507
14.51398
10.8256
-5.99361
19.57503
6.5821
10.75212
2.80956
0.35925
12.37132
41.5052
-2.64976
4.25696
24.68778
1.15058
1.87115
13.55231
-9.94552
8.33347
16.59168
2.9541
8.04113
-0.57422
-1.07607
3.82227
-3.71963
0.14367
4.30631
0.64685
1.15058
2.15969
-0.50248
11.48745
12.2976
12.81386
13.55231
-14.62764
-1.43421
-0.35897
-8.67909
13.25891
-3.22067
12.88765
1.67465
-0.21542
12.6663
1.43868
14.29189
-2.36404
7.24263
1.00661
4.98234
40.10272
18.97693
-0.61725
1.63963
50.96599
83.97789
8.64697
1.15058
-3.14935
5.927
-10.50722
4.25696
5.99975
-7.76219
8.1142
-2.57835
0.35925
12.6663
4.98234
14.21788
52.75967
15.12965
-2.79256
5.63614
9.35808
12.96146
19.20113
76.53259
-4.03321
-2.79256
-1.72051
13.92196
12.51879
11.45798
9.35808
4.11202
-0.50248
6.14527
-6.27705
-2.86394
-4.0757
5.74346
3.67747
-14.55538
19.64634
2.08754
7.01934
10.53174
4.54698
5.49077
35.76262
4.86449
29.92856
-7.69158
6.87355
-10.99812
19.57503
-7.91373
26.72259
-3.36329
2.0154
9.50463
-5.14221
7.01934
2.9541
0.64685
-0.21542
-5.78091
8.9919
-9.10164
1.22259
-5.78091
13.2568
-0.64595
8.8455
33.14466
2.44841
7.23811
-2.29258
5.85427
54.0511
4.83718
4.32945
-0.50248
-0.86106
-4.92911
-4.36035
0.21552
2.08754
18.97693
17.78287
-3.07801
13.47842
-0.64595
10.60519
-4.71591
-2.00664
6.87355
6.36364
5.12755
15.25501
-1.21936
11.11965
13.1091
3.09869
1.22259
0.64685
7.45698
8.77232
-5.49716
-1.14772
-3.64839
5.99975
-4.43148
5.85427
-4.64482
13.33066
-10.64753
0.64685
-4.43148
3.46034
-2.72117
1.51073
3.53271
-0.50248
4.03957
-4.38234
15.42045
1.58279
-6.77265
8.9919
1.43868
1.58279
2.52062
1.65487
37.46348
30.08126
-8.49985
-2.06845
98.37942
1.22259
-7.62096
-6.77265
-1.00441
8.18728
5.49077
0.86267
0.43113
4.54452
9.8712
3.46034
-0.78937
-1.21936
-9.17202
-3.86209
-5.14221
1.07859
63.30133
0.71878
56.61023
-1.64895
0.28738
4.11202
7.35054
213.59726
1.65487
39.71379
17.11248
-5.78091
8.9919
-1.79206
14.58803
0.28738
36.22595
66.06451
19.35066
5.05494
1.07859
-7.76219
-2.29258
-5.92272
-2.00664
7.16518
-7.26769
-6.13535
-1.74581
3.55493
11.85553
2.73731
6.72781
6.50927
-2.93531
-2.29258
-9.17202
-3.50586
3.46034
2.59284
6.92563
132.87482
38.15616
38.08331
275.30725
3.96713
0.35925
13.19434
-0.35897
-6.77265
0.28738
-1.07607
-4.64482
3.31565
10.23806
3.171
-4.2892
4.94491
0.35925
-3.36329
-5.63906
-7.12631
2.23186
-6.8434
21.74914
8.47971
1.79905
-9.52378
0.41911
15.84864
12.2976
-20.76954
-1.21936
0.57493
12.51879
13.18295
-3.64839
14.0699
24.53667
13.1091
18.75282
81.07537
-2.43549
6.14527
-3.57713
6.80067
4.47446
6.36364
1.79905
7.96807
-1.8636
6.0725
-5.14221
0.77301
0.07183
0.14367
-3.36329
-10.7878
-1.3626
0.93463
9.43135
0.57493
1.79905
3.60508
5.34545
1.34806
43.30253
17.8718
16.66605
6.14527
14.0699
1.36664
10.9726
-11.76842
5.63614
18.75282
-6.48952
41.89542
1.72695
11.92918
-3.37735
174.71768
13.84801
0.35925
3.46034
-1.79206
10.31146
9.94455
-4.0757
-2.07814
13.33066
0.35925
-7.33837
-0.50248
-1.8636
8.82683
-6.27705
1.77339
1.29461
2.23186
-2.93531
0.13903
218.19406
2.08754
4.98234
-0.14362
136.43926
3.89469
6.80067
6.36364
3.24331
0.43113
23.93266
12.59254
11.78189
-1.21936
-2.79256
-1.29099
-4.0757
16.66605
15.25501
3.96713
-1.8636
0.06943
2.08754
2.08207
-0.06926
40.98802
9.06511
0.79072
1.72695
2.88183
9.79787
5.63614
-2.86394
11.11965
-3.50586
-3.71963
2.9541
-6.34789
1.00661
-2.29258
16.14572
1.51073
1.51073
22.8424
0.07183
-8.11507
-0.07182
8.9152
14.72381
61.61208
35.37682
-15.39154
20.54847
7.38402
-5.92272
5.05494
-3.57713
2.73731
9.28482
1.51073
6.36364
0.50303
3.13809
4.61951
-9.10164
-1.79206
11.04612
6.87355
4.90975
24.1979
-2.50693
0.64685
15.99716
27.26354
2.88183
5.05494
-2.22111
10.67865
-0.14362
-0.07182
9.1813
1.72695
13.18295
4.54698
-8.25614
-0.43073
13.92196
-5.14221
6.80067
15.99716
-1.07607
-16.63866
-8.46767
7.52996
-3.86209
12.74007
-6.48952
-9.31276
-9.7347
1.79905
-2.57835
-2.07814
6.0725
23.70634
-2.38685
8.03918
29.61952
-6.80677
25.46184
167.11957
-7.55033
-6.41871
0.86267
-5.56811
107.53363
22.73054
13.84031
99.51311
5.70883
29.69959
9.21157
3.31565
-3.71963
2.80956
8.91869
0.71878
0.71878
-8.67444
13.70014
0.50303
1.36664
-11.90833
4.14835
3.74987
-5.17425
25.92652
9.06511
4.14835
6.5821
3.52327
-2.22111
0
-8.46767
-10.92802
1.65487
9.72454
14.14388
1.22259
3.02639
-0.50528
-0.29546
1.92614
40.12872
6.27967
26.35166
1.48013
-6.51666
2.9183
8.9518
6.02352
-4.85086
-0.07388
4.23086
1.40601
1.91529
1.9251
-3.38634
14.93808
4.68457
12.22504
-6.45635
-0.59073
-3.09287
9.40386
2.965
0.1478
-3.60632
3.33696
8.11782
-6.74765
19.53397
10.76482
28.45857
7.448
6.02377
-0.81206
-4.11919
2.22197
0.59149
1.9993
15.31944
12.65611
6.62371
1.46257
5.09807
-4.96273
6.09863
7.97379
16.6948
-5.21625
4.84943
-5.50834
-1.84351
5.50014
-2.35837
3.48582
1.77673
8.57541
6.24837
1.18373
0.96155
2.89064
3.26254
8.12412
3.18814
1.0356
1.18373
26.35166
25.88391
25.88391
20.53536
25.3059
-9.07118
-2.57884
-3.23963
12.50436
-4.33882
-1.1807
8.65066
19.07246
-4.412
-7.62039
-0.88581
-6.89322
-3.82619
-3.89946
-1.79435
1.77673
-8.34638
-1.1807
3.41138
6.53743
-0.22161
-1.10699
-4.48517
-13.08575
-2.31877
2.9183
-0.66452
-7.1115
-3.09287
0.44354
-4.04596
-0.77391
3.63473
4.67845
55.85487
8.80121
-2.32212
17.2307
-4.32363
3.11375
-8.70893
5.57491
-6.01906
-13.39514
7.8235
1.61276
-5.21625
19.69308
-6.50435
23.16384
-4.99705
-2.77453
42.7061
-3.38634
25.89814
1.70256
-2.87265
19.58827
-5.14319
2.44476
0.35893
43.71621
-4.77774
-0.10111
-7.41009
-3.89946
0.96155
2.37446
-4.99705
-3.53301
11.21637
-7.91093
6.83505
-9.28913
-6.23935
6.39816
-2.35837
0.51751
-4.11919
2.43462
0.22172
-0.59073
13.94792
1.23862
-3.01948
-3.71446
13.2636
18.6882
16.77132
-4.412
3.78369
0.43126
2.76202
-0.95955
-4.33882
-9.216
4.43861
11.44342
9.85635
-4.25909
10.03487
14.4184
10.38479
16.78388
1.31309
10.5971
1.48013
-8.85386
-1.25512
-15.82648
0.94253
0.44354
-1.45867
-0.95955
155.31642
1.70256
-1.62268
0.29565
7.58458
-0.21321
4.76691
-11.23848
0.22172
6.02352
-14.541
-5.72729
2.59334
5.79929
0.22172
4.00722
11.21637
5.12646
-2.06423
0.07389
16.46868
35.16126
7.58458
7.14781
-3.75292
-4.77774
-15.46978
-4.99705
-7.62039
-10.96827
22.93136
-1.81589
-1.04996
-3.75292
-3.60632
-2.35837
-0.59073
5.94893
-0.22161
22.07986
8.38686
6.62371
238.78339
1.9993
4.35699
-6.31064
4.30543
-2.96574
9.11215
-1.45867
6.53743
4.84943
0.81349
3.33696
3.31212
-3.28084
13.79576
2.965
1.62841
10.14177
4.23086
11.21637
1.55426
-2.79921
22.77644
-6.23776
12.27682
-6.67484
-2.06423
3.04567
-3.45968
8.2745
-10.79541
-4.84724
-5.80604
1.85091
-2.77453
-1.18691
5.09807
-1.76991
-1.9171
1.77673
3.85819
-2.1177
-2.83845
-1.10699
-5.02281
14.61133
24.83161
-2.65231
2.965
-15.15976
0.1478
10.78594
-0.28393
21.81849
9.63005
0.57644
-2.87265
1.10966
-6.23776
1.0356
-0.88581
-1.1807
-3.53301
-2.05967
2.14774
-2.43187
5.93849
-15.46978
11.14071
3.07529
3.95153
3.4709
10.40897
4.6024
10.31518
16.9244
16.57357
-1.84351
34.99396
2.44476
-5.14319
-0.59073
-8.20127
8.9518
-10.2284
-2.06423
10.98944
-1.54905
-3.97272
4.67845
5.20117
-0.73829
-5.50834
41.9947
1.40601
-7.42132
-10.02055
18.381
3.31212
22.69899
0.59149
3.63039
-2.64617
0.50595
2.68415
1.25781
0.1478
-9.36077
-0.44312
-11.16641
3.41138
-0.60626
3.26254
4.43861
11.36772
8.297
23.07851
-3.53301
5.57491
1.9251
3.70921
0.66547
-11.23848
11.36772
-6.60203
12.71368
-18.9526
-5.19155
7.22284
4.35699
6.32084
28.21177
6.88362
-2.96574
-4.48517
11.21637
13.11165
-2.28485
3.41138
-3.22228
3.03937
3.11375
18.91872
-1.1807
23.42591
-1.92736
44.2806
4.4546
0.29565
2.14774
6.32326
0.1478
2.07351
7.59817
7.14514
11.36772
-2.21132
-8.12871
-4.70462
10.8382
12.35265
20.76673
6.47307
-1.92736
-4.55833
-0.22161
4.38001
-5.58134
2.8163
4.08176
12.03083
19.91377
-5.69593
7.448
9.72693
2.5364
21.53875
19.61093
1.18373
4.7822
0.50595
2.43462
29.40244
-1.4754
0.59149
-4.43742
15.01433
-11.23848
5.42538
0.07389
6.8478
-4.70462
2.51904
8.297
-2.51708
4.27554
-9.58494
-12.82302
-2.83845
4.9024
-2.72577
3.31212
13.4916
-0.51693
-1.54905
-5.14319
3.26254
7.58458
-0.29546
12.6156
-0.81206
7.67327
-0.91229
11.44342
-5.94614
7.89864
-2.87265
-0.88581
-11.02223
19.6879
18.99559
-4.77774
11.74631
13.11165
2.14774
-3.97272
8.19931
2.66765
-10.95013
6.24837
5.2759
12.88383
-8.92631
4.82774
-1.92736
17.3073
-2.72577
-1.62268
19.69308
2.33287
4.60382
0.73947
3.39142
25.0684
1.0356
-3.16626
1.46257
14.17624
19.25386
-10.36229
4.23086
1.40601
3.33696
-14.46947
0.59149
-3.38634
10.76261
-0.44312
8.8765
-0.29546
8.34971
-2.06423
-1.62268
4.00722
1.40601
0.44354
16.84786
-10.17423
12.71368
25.72808
0.1478
-3.09287
-8.32635
9.40386
5.2759
8.42493
34.1311
0.21482
6.32326
10.38479
6.8478
13.18762
-0.42482
1.77673
5.35063
-2.87265
14.7094
-5.36232
2.44476
0.66547
-0.95955
7.59817
-1.40174
3.48582
-7.18423
-7.22256
3.03937
4.00722
22.38855
-7.83831
-6.23776
-18.59851
1.70256
8.9518
5.79929
-0.81206
6.99778
5.57491
-0.95955
4.08176
-1.59348
8.2745
-5.52941
-7.03875
20.43841
-6.3835
-0.81206
-0.91229
5.79929
2.12945
0.30349
8.48499
-3.95831
-8.70893
-5.58509
-2.96574
-1.25512
18.22747
2.44476
-6.29271
9.17778
0.44354
7.14514
11.89782
9.25313
-3.01948
-2.21132
7.37293
-4.43742
8.38686
-2.31877
11.0767
-1.4131
-2.41927
1.41833
11.45251
-9.09179
1.01256
9.93181
13.4916
-1.9171
-5.72729
6.02377
12.50436
-0.22161
-10.58941
4.1563
-5.94614
-8.7814
-9.72249
-1.03328
17.2307
6.17349
13.87184
-11.81463
-5.72729
-10.01165
1.0356
37.62585
-2.92135
-4.48517
-9.36077
-3.67962
-5.22234
-0.73829
-8.63644
6.8478
7.97379
9.63005
0.29565
-7.22256
6.69787
4.00722
-4.11919
-3.82619
21.9252
8.74807
-3.28084
9.75618
27.8429
10.8382
-1.6963
3.96405
6.02352
20.53536
-7.1115
-1.9171
8.2745
2.8163
105.51846
20.76673
-6.5292
1.77673
3.48582
133.18221
-5.14319
-2.28485
214.83185
-1.391
-8.40026
-6.09197
-2.13779
10.69143
18.381
11.35674
77.23861
35.00264
15.24315
-6.3835
13.30596
6.10872
-0.98122
2.66765
7.40827
5.68448
8.74807
7.448
1.10966
-0.51693
4.60382
-0.51693
10.38479
-3.97272
-4.26562
6.53743
9.32849
13.00902
26.89791
2.74197
13.71971
15.85385
4.75309
20.92104
15.24315
-6.67484
-2.21132
-4.19241
5.79929
13.94792
-2.50536
4.93213
14.32851
-8.28033
23.32022
-0.40428
28.83012
23.77492
-0.60626
3.87098
4.6024
-6.51666
5.57491
-2.58171
8.79512
-3.28084
3.15405
-10.66753
76.38554
3.03937
-4.412
2.51904
-5.22234
-1.03328
2.59334
0.07389
436.13196
387.3548
15.57341
5.76897
-4.92301
75.36601
58.83936
13.2636
-3.28084
298.87354
32.95712
9.9343
101.68103
3.71041
-4.11919
-0.51693
4.27554
1.99137
3.55056
8.42493
14.31356
2.07351
-1.03328
8.8765
9.10244
0.1478
-2.79921
-5.21625
-1.40174
3.79061
32.63421
45.01262
34.86134
1.0356
20.92104
-5.58134
-0.81206
4.6024
6.24837
2.76202
-3.12199
8.92975
-0.35446
16.31237
-3.16626
6.97061
0.81349
4.5292
4.97708
3.70921
4.4546
4.60382
-5.07013
16.00664
6.99778
23.77492
40.90295
0
-5.72729
-3.46775
0.22172
-8.70893
-1.40174
1.33191
11.44342
-6.60203
-6.01906
13.18762
1.0356
15.16686
-3.23963
3.03937
-0.44312
23.8619
1.9993
4.82774
1.76367
5.94893
129.47977
-4.12362
9.63005
5.35063
-0.59073
10.91381
17.92056
6.62293
2.68415
6.02377
0.79556
6.19411
-10.2876
8.57541
-6.31064
25.42492
1.23862
8.8765
-12.67744
8.19931
-2.50536
3.56027
4.4546
4.60382
-2.71044
-2.50536
0.1478
9.17778
15.32675
11.21637
19.91888
3.41138
-1.03328
1.55426
-3.31299
4.1563
0.72234
143.00499
1.31309
5.68448
-9.88051
1.41833
2.5364
-10.96222
2.94376
0.91118
-2.01712
-2.45228
4.6024
-9.2515
29.90252
10.68702
21.25291
-4.01882
11.74631
-1.76991
-7.25696
0.86895
12.58023
4.08176
-0.70721
7.52308
8.74807
11.38883
9.40386
0.51751
8.38686
0.21482
2.45161
-0.40428
1.41833
-4.04596
-0.30325
-9.78201
-8.20244
17.47039
2.45161
12.63972
3.03937
-3.89761
9.40386
0.07389
4.75309
5.72448
-6.3835
13.2636
5.12646
4.1563
15.42966
0
7.67327
-1.59348
9.02711
5.76897
-0.21321
5.57491
17.6905
-3.60632
5.42538
6.8478
-3.16626
7.29788
13.56762
-1.25512
6.62293
9.75618
13.50482
8.34971
3.41138
-0.49499
10.30927
9.25313
9.70547
5.94893
-3.60632
-9.38776
13.11165
3.233
30.20626
-1.66061
-2.82098
-0.81206
12.201
9.25313
-4.04596
18.61138
-0.73829
1.99137
4.27554
2.59334
-2.28485
-4.19241
15.16686
9.10244
2.8163
-0.59073
1.25781
-1.32315
7.74838
2.44476
-0.44312
-7.76568
-2.50536
5.20117
-7.91093
1.33191
17.46055
-8.34638
8.20732
1.25781
12.65611
-6.21837
6.02377
3.63473
7.22284
0.29565
9.47909
-0.80813
10.30927
-11.23848
4.23086
-5.65432
4.00722
-3.82619
-7.54773
13.94792
-3.71446
4.38001
-7.51963
2.29622
-6.3835
-0.81206
6.77283
1.9251
14.93808
11.44342
14.48084
-2.83845
-3.77569
-7.25696
-4.73105
-0.60626
-10.96222
-6.41726
3.35156
0.07389
-1.91652
-1.72757
0
5.05176
7.89864
-1.54905
1.09022
17.84615
-2.87265
0.07389
7.74838
-4.37815
7.42829
-9.80109
-11.22669
5.18498
15.61612
2.7426
18.88058
4.16595
-5.34482
-3.51937
6.41861
12.0579
9.9354
5.40747
2.38701
-1.99253
7.588
-2.29831
3.005
-9.65076
572.86945
32.71538
9.38665
-1.46872
11.50673
-4.96513
10.24926
4.37076
-8.72766
6.34075
10.97914
2.47185
12.53084
5.95166
-2.22188
-4.20478
-3.59558
9.70014
-10.55198
11.11342
4.63114
-1.07398
0.46104
3.93353
4.32096
7.21409
-4.88915
0.92255
-5.11704
-12.60913
-12.573
0.31546
2.95438
-0.61401
7.19788
-5.87586
-7.54075
11.19206
1.38451
-0.84405
5.79611
-6.40627
-2.22188
4.32096
22.37487
6.80809
1.07648
-6.93605
-4.81316
-5.80004
-5.80004
-9.1382
16.26147
-3.29067
-5.19298
0.30731
5.31508
20.29492
8.91678
2.6959
-10.32685
5.17444
-7.90797
-4.20478
2.61866
6.57436
-1.53349
-3.97642
1.38451
-3.03609
-2.9318
1.5386
1.69274
-2.82748
1.92405
2.6959
9.61338
1.84693
-2.98556
-1.83957
-3.59558
-1.07398
6.91079
-12.72233
-2.47694
-1.68655
1.69274
0.53793
3.15963
3.27226
-3.27166
-24.49523
12.76748
-0.5373
6.41861
4.63114
3.39167
3.70123
5.64062
0.15363
-3.90028
-1.99253
-5.7242
-0.46058
-5.64835
8.52558
-2.45112
0.69174
2.38701
13.9524
3.005
-5.7242
3.08231
-3.67177
15.45742
-4.35695
-2.00049
3.20272
4.70871
-3.29067
-1.53349
12.0579
12.76748
8.36919
-0.87591
3.39167
10.24926
5.01914
-5.64835
-4.28087
13.16213
7.1199
8.68202
2.77316
16.7284
9.54337
-11.30159
-1.07398
9.85697
33.30234
5.40747
-4.73716
-3.13814
-1.07398
3.31431
5.64062
1.2634
1.92405
-0.99735
-0.0768
-1.04966
-3.67177
-3.82412
-2.13759
17.44476
9.15166
45.27692
4.39849
-1.30379
-6.02747
-0.84405
-0.61401
-1.53349
1.69274
-1.91606
10.87766
10.32775
-7.01169
-14.33212
-8.62496
7.1199
7.96428
-0.6907
35.11293
-0.5373
-2.069
1.61566
0.99951
-2.98556
17.40579
-1.91606
-11.30159
0.8456
-8.20095
-0.76738
-5.04109
1.5799
1.07648
-0.5373
3.46904
3.46904
6.88602
46.44304
0.53793
-1.91606
5.17444
-0.46058
-6.6334
1.07648
-3.06186
5.17444
3.31431
0.07681
-5.49661
6.88602
2.46421
3.27226
2.53094
13.2411
2.46421
4.86555
4.55358
-3.59558
0.92255
-7.54075
-0.30711
-1.2272
0.53793
4.8639
6.02945
-3.46599
56.20214
2.46421
-2.45112
38.83569
10.799
3.85609
-2.52751
5.95166
0.8418
19.71973
-3.67177
-9.57558
-1.30379
18.24193
22.56874
-7.99374
0.42067
8.05656
-3.51937
2.00118
4.24345
8.21285
4.39849
2.61866
9.77855
12.76748
22.40782
2.15547
7.04193
-1.68655
-5.95167
-2.29831
1.5386
-5.57249
0.63118
3.54642
23.77725
14.82316
2.07832
-1.15447
-0.6907
8.29101
6.41861
3.54642
-4.88915
0.42067
58.43936
-3.36692
-0.5373
3.54642
6.88602
-1.38037
-2.069
-3.13814
-9.95137
9.15166
0.8456
9.9354
-2.45112
13.5571
-5.04109
11.19206
-2.68024
1.69274
12.84638
-3.76531
-11.18396
-1.45693
2.46421
8.91678
1.07648
14.82316
-1.15059
1.69274
5.48517
8.36919
11.58543
-1.76307
4.01099
20.80146
4.37076
-12.04992
3.77865
-4.28087
-1.07398
-9.57558
-6.86041
0.69174
4.7863
55.35231
-5.26891
-1.76307
0.23046
-5.87586
-3.59558
-0.15358
3.005
-5.42072
-0.6907
13.9524
-9.19946
-0.46058
8.29101
0.23046
-3.06186
-5.04109
-6.10326
-6.48199
-1.30379
3.62382
-4.96513
8.21285
-3.82412
0.61483
0.23046
-2.90925
7.588
0.8456
12.29431
-1.99253
0.46104
-0.0768
-4.66114
1.83533
7.90032
0.15363
2.30982
16.48984
1.5386
-5.49661
3.77865
-2.75659
1.07648
3.85609
-12.573
-1.30379
1.92405
-3.97642
-3.36692
4.16595
18.00264
-3.06186
6.88602
-5.04109
-1.91606
4.01099
-0.15358
-3.06186
-4.43302
-0.6907
-3.21441
2.61866
10.72043
-1.91606
-2.98556
-5.80004
6.80809
1.61566
-6.33054
5.48517
11.90036
10.95618
6.65226
10.32775
-7.91828
-1.99253
8.99506
13.5571
-4.35695
0.6752
61.71589
-5.80004
20.49081
-7.18406
0.82737
0.69174
20.99151
5.56289
31.82555
92.85353
8.60379
-4.50907
-6.93605
2.95736
2.54143
21.12233
1.38451
-1.15059
-2.13759
-6.50345
0.76866
8.76026
10.64187
10.17078
0.30731
12.45198
17.28547
13.71169
23.13235
47.53844
-10.92695
4.94152
13.08317
-4.73716
-7.91828
8.52558
31.41607
-1.61002
7.1199
-4.7776
-6.48199
-0.6907
-0.15358
6.57436
-3.67177
0.99951
2.47185
-0.94483
-0.99735
-2.40945
1.61566
2.07258
17.44476
-3.00985
-8.72
0.14869
1.46155
-2.68024
-6.33054
-0.84405
-1.15059
-3.21441
2.92771
2.46421
2.79475
-1.30379
-2.98556
6.49648
-5.34482
2.92771
1.76983
5.56289
4.01099
4.88295
8.44738
0.46104
5.71836
-8.89834
2.23264
12.9253
11.97913
9.85697
0.38417
2.15547
-4.41156
11.74287
0.07681
3.15963
2.61866
-8.7477
5.95166
-4.05255
-3.36692
4.01099
9.70014
0.53793
-4.66114
14.34335
-0.58703
52.3456
3.62382
6.73017
0.8456
2.92771
0.30731
10.09231
-3.59558
3.46904
19.44008
7.74413
-3.91267
6.96397
4.47603
-5.26891
2.00118
-3.06186
4.63114
3.15963
-0.87591
9.42178
-4.28087
0.07681
-5.87586
1.38451
-5.11704
1.69274
-0.6907
0
-8.72766
-3.67177
3.23696
-11.37648
-0.46058
3.85609
4.94152
20.48081
16.01307
7.19788
-3.29067
19.76007
-3.13814
-4.73716
2.77316
8.21285
6.64049
38.50373
6.88602
-9.1242
3.54642
24.33431
2.30982
-2.83293
3.005
4.7863
-19.83023
10.01385
7.50995
6.10726
-9.1242
-11.67592
10.24926
-0.15358
-2.75659
7.97843
-8.89834
7.97843
-1.2272
-1.68655
17.44476
11.19206
-6.25479
3.9088
-0.80398
4.08847
21.37639
7.00127
-12.44532
20.72128
10.00761
0.82737
-3.84944
9.38665
-0.38385
-8.52165
0
6.73039
-2.82748
8.28839
9.465
20.29492
16.80794
-4.96513
5.79611
0
0.23046
2.85043
16.41035
-8.7477
-5.26891
21.20257
3.37828
38.17197
-1.83957
7.588
-3.29067
-0.61401
-0.30711
-6.6334
20.32055
12.9253
-3.21441
-11.45136
10.77925
-3.59558
6.02945
0.15363
-0.15358
5.95166
3.08231
6.02945
-1.91606
-5.42072
-3.97642
-8.89834
-6.33054
0.99951
-0.29506
-7.28717
1.61566
10.24926
38.00617
-1.01919
-6.40627
2.00118
4.32096
-6.5577
-7.39025
-6.86041
-2.45112
-4.12867
5.17444
-3.29067
-10.627
-3.06186
-8.22007
-3.53039
10.29009
11.77207
-1.61002
-1.76307
3.62382
0.38417
-0.83996
0
2.07832
-0.0768
-3.07559
47.97753
-9.19946
4.28607
3.31431
4.94152
-13.17003
-6.40627
0.8456
10.54706
11.73638
6.65226
-0.9207
-7.08731
7.27588
-3.90028
1.61566
-5.49661
-3.82412
2.6959
-6.10326
2.15547
-2.75659
-7.38966
1.92405
-13.84071
4.47603
10.95618
-1.76307
-5.34482
21.04209
2.46421
22.04946
5.17444
7.74413
4.71144
-0.3152
-14.21286
-11.90036
313.21817
5.71836
28.96587
1.69274
4.47603
-6.25479
2.85043
6.34075
3.62382
-5.26891
-4.12867
-6.78475
-0.84405
-4.43302
-0.84405
-0.15358
-2.14545
6.65226
54.07092
27.98902
0.29816
29.50256
5.01914
-4.28087
10.56332
-10.92695
-0.80398
2.46421
-4.81316
-0.99735
-0.46058
-8.31667
21.52369
2.95736
-8.58076
3.70123
5.14165
-13.61726
-4.50907
-8.67236
-9.57558
-15.10472
7.97843
12.6097
-5.34482
2.77316
-6.33054
0.99951
6.57436
1.92405
-0.6907
2.77316
-2.52751
-1.2272
-12.64767
-11.37648
5.2521
52.45197
-4.71708
-2.22188
-12.64767
0.44839
23.48441
10.32775
45.73279
3.61553
-6.9343
9.70014
9.465
-4.96513
1.30748
2.6959
1.61566
68.23691
5.79611
12.06135
10.24926
-6.25479
11.82161
-2.60388
-0.84405
0.46104
17.84318
21.36311
-0.30711
1.46155
-10.92695
-6.25479
-1.61002
-2.68024
-4.28087
-0.15358
7.35389
0.38417
1.69274
8.17888
15.079
-5.63397
8.00939
9.51748
49.56641
0
-0.5373
-3.97642
-3.51937
10.22331
-3.36692
-2.67823
-7.35277
3.44983
18.13494
18.16215
-3.36692
-4.66114
43.75586
5.79611
7.27588
1.84693
-7.91828
12.13669
1.23047
13.5571
-4.28087
-12.27418
-13.76624
0.46104
10.01385
16.41035
6.41861
1.5386
-1.04966
9.61338
2.38701
-6.25479
66.9811
5.75205
6.26291
4.96899
-0.99735
-2.40945
16.96707
-5.57249
12.9253
3.77865
15.29878
10.64187
1.07648
11.34937
-3.21441
6.41861
1.5386
1.15347
-0.99735
-0.30711
-5.34482
-2.52751
10.09578
33.7133
1.91422
3.62382
0.69174
11.19206
-1.45693
0.15363
3.54642
-5.42072
3.77865
1.23047
-6.86041
1.9933
3.08231
-2.98556
1.84693
1.46155
18.02318
0.38417
-0.61401
6.96397
-3.67177
-11.67592
6.65226
2.46421
-11.45136
-3.13814
-10.32685
-7.6918
-3.67177
-1.83957
3.31431
4.63114
1.38451
0.23046
9.22997
13.39907
14.56135
-1.30343
10.33119
-1.99253
0.07681
-17.03077
0
-8.67236
2.79475
3.08231
-3.29067
4.55358
-4.96513
8.56912
-4.59545
-11.52623
-0.5373
3.77865
-3.07559
-13.31961
24.01929
-1.53349
6.49648
-2.14545
-9.34995
-8.37088
19.8401
20.87493
-4.7776
0.07681
0.99951
-6.17903
1.30748
5.09678
5.64062
2.46421
-4.12867
0.61483
1.67813
20.96187
-7.70879
-2.47694
4.45564
-0.84405
-4.96513
-5.87586
8.05656
12.27573
23.13235
-4.71708
-10.777
5.56289
21.4434
0.61483
-5.49661
3.77865
3.15963
0.92255
-5.64835
6.10726
3.005
-3.06186
-2.98556
8.83852
2.38701
12.29431
9.15166
-8.67236
4.55358
12.9253
-4.43302
6.10726
19.92015
4.63114
-6.5577
2.15205
4.47603
19.26307
9.42178
3.54642
-1.18483
-6.6737
-2.28792
1.50516
-11.94213
-2.95854
3.17446
27.92553
15.68039
-5.26862
19.78404
43.99469
15.27188
-2.99564
-5.65936
8.94315
-0.07908
1.62707
8.78196
13.39715
10.80074
1.26718
-1.40457
4.79221
-1.50027
-3.93757
4.29065
-5.65936
2.61736
17.81006
-5.97171
13.88552
-0.15815
32.55178
8.54028
3.8917
11.44854
0.31647
-2.44529
-5.42496
7.41403
0.55396
2.06093
-3.46685
-1.10594
4.77378
2.06211
8.05728
9.53264
10.88167
-1.5791
-0.23721
-2.1305
1.66389
6.13015
7.25336
6.65959
-1.8357
3.57279
0.15821
9.42705
44.08099
47.89206
-2.1305
2.53783
-6.1278
-3.93757
7.33369
-4.32946
2.69691
2.69691
13.07184
-4.72102
-5.50311
1.66389
2.06093
-7.37459
3.01522
-1.5791
-3.22872
4.68264
1.19251
0.10826
126.15529
-1.65791
-0.5533
12.31466
-1.5791
-1.34258
-6.1278
4.24467
-1.12237
38.33041
-2.68507
2.38872
9.7545
0.32486
-0.52951
9.02377
6.45079
-12.71161
-8.38505
4.13103
-5.03401
5.96991
-7.29677
-2.20921
-4.32946
62.40498
26.26588
57.15657
20.77396
-2.99564
-3.93757
-2.52395
10.073
21.93134
5.75695
6.02939
33.99001
-2.1305
3.01522
24.00469
137.96101
15.27188
-7.06322
26.16996
1.42582
-5.3468
35.93023
2.29932
-3.82465
-5.26862
26.75449
23.50631
-3.23131
-1.02703
2.14038
-1.65791
5.32948
6.45079
-4.09437
-8.07438
15.79088
134.08719
50.09645
-2.52395
1.02932
-1.5584
3.55835
58.87752
24.43741
-3.07421
-4.95578
-4.21272
-3.46685
-1.02703
10.23463
1.50516
8.05728
10.80074
-2.83847
-18.28775
1.89172
-4.64273
0.71236
6.53099
-6.82955
1.9815
-8.6955
-1.73671
1.08915
5.48636
2.93562
7.25336
6.53099
-2.36661
8.17941
-6.75163
6.45079
15.43525
15.92565
3.2541
8.46784
5.08955
11.28651
-0.75695
36.36134
-3.70227
-7.7635
-0.23721
0.32486
-1.10594
7.57476
2.14038
3.09483
-3.62381
9.66918
-1.10594
-0.6489
-7.29677
13.96696
1.82266
6.99004
-5.97171
-1.02703
1.42582
2.61736
7.73555
-1.81549
1.26718
8.45974
-1.97302
13.64127
18.05638
1.90207
7.17304
-1.34258
-5.58124
1.82266
173.1727
0.95006
4.53017
-3.38835
-1.97302
4.86214
1.90207
11.69169
5.64959
-8.46268
-3.93757
23.92159
5.57635
101.9246
-0.4743
22.17969
-5.19043
5.88981
-0.4743
-2.99564
1.34649
-4.64273
-4.30525
6.77166
-6.82955
-5.73747
-5.3468
-13.55648
-3.23131
2.29932
2.21984
-2.5471
-3.55536
7.65515
4.29065
0.55396
4.61004
-6.20583
-13.09584
-8.30741
2.14038
-1.42143
-1.73671
-1.18483
-13.01902
5.80972
0.95006
-0.4743
2.29932
5.0096
-0.60433
5.93838
21.43499
-0.39528
1.90207
-2.6026
4.92966
-4.01597
11.44854
3.33375
-3.23131
13.80409
0.23733
-6.82955
-1.10594
-5.19043
-3.85915
1.26718
3.8917
-0.4743
-5.58124
-4.56443
-4.72102
-3.15277
5.56954
8.86255
4.92966
-3.70227
5.72965
4.21083
-0.23721
9.83067
2.61736
-1.34258
-4.4078
6.21029
-4.79929
-4.79929
1.42582
4.84974
-1.97302
-4.21272
-6.4427
14.86372
6.53099
12.01608
-6.04233
46.1565
-4.01597
0.39562
8.86255
2.29932
-4.56443
-5.26862
-4.87754
0
8.75812
8.37922
-13.55648
11.93496
1.10859
-2.1305
-4.32946
-0.15815
-5.19043
0.15821
-1.10594
0.79158
-5.26862
-0.63229
-3.70227
4.76982
3.2541
1.66389
9.2657
-8.85065
9.1044
6.45079
-1.65791
-3.46685
1.34649
6.53099
-2.20921
-9.16077
-2.1305
2.37881
1.82266
-0.4743
2.69691
0.79158
4.84974
-5.81556
-4.56443
7.73555
0.87081
-0.5533
-5.26862
-3.93757
-0.86917
0.47479
0.55396
8.94315
16.27823
10.71983
1.82266
-7.99668
4.29065
-0.15815
8.29872
2.69691
-0.39528
0.47479
-5.3468
2.9657
4.37047
7.09274
5.80972
7.25336
-5.11223
0.0791
3.4931
0.79158
9.42705
-3.07421
4.76982
-1.42143
-2.28792
-0.37925
6.45079
0.0791
1.9815
-1.18483
1.02932
-3.23131
-1.26371
7.01245
-0.23721
-9.39322
1.34649
6.13015
-5.73747
2.61736
-5.3468
3.6525
20.60884
-8.87071
4.53017
5.08955
-11.17129
2.85604
6.37061
0.85238
-6.36184
8.29872
11.44854
17.07183
4.13103
-2.20921
6.6112
0
58.95076
-6.5178
-6.20583
-2.52395
0.71236
-7.21893
1.40973
3.41342
4.68993
-2.52395
-4.17275
4.92966
0.87081
-1.89426
-2.36661
0.23733
-9.08326
13.23446
0.15821
2.85604
9.83067
-3.15277
5.08955
6.53099
-1.50027
23.34029
0
-8.07438
8.62083
-3.85915
-1.50027
-1.50027
-4.17275
5.96991
-2.83847
4.21083
-4.17275
0.0791
7.09274
0.15821
-6.1278
-8.56163
1.51838
-0.86917
-1.73671
4.68993
-8.07438
-2.28792
1.66389
-2.1305
2.77647
-6.98534
2.77647
-6.5178
-0.71126
2.69691
-0.23721
7.89638
3.8917
3.55835
-2.68123
0.95006
-6.5178
-2.52395
3.41342
5.16951
3.01522
-0.39528
-4.64273
7.25336
3.01522
-6.75163
-9.23827
-6.90745
-4.65613
8.78196
-2.83847
-2.99564
2.53783
2.61736
-4.64273
5.72965
-3.46685
-3.46685
-0.94811
-4.79929
0.15821
-0.15815
-2.75986
2.37881
2.61736
4.53017
-6.43982
-9.16077
-1.73671
0.39562
-7.84182
-4.01597
3.17446
0.63316
1.90207
-1.8357
8.05728
4.68993
-2.83847
-3.38835
-5.73747
-6.75163
4.21083
-2.83847
2.85604
12.90926
-0.86917
2.45831
7.89638
3.64384
0.87081
-6.04976
-1.50027
-2.99564
-3.38835
10.80074
-1.89426
-2.28792
-4.09437
1.50516
3.17446
-0.63229
0.15821
6.85191
6.95086
7.97682
4.84974
0.87081
1.82266
-3.38835
0.63316
0.0791
-13.17265
-2.05177
-3.46685
11.52958
-2.61619
3.09483
-6.97121
3.73222
-3.66258
0.54159
0.23733
-5.03401
-0.15815
4.53017
5.80972
-3.30984
-8.07438
17.74929
-2.15873
5.16951
3.64384
10.31546
2.14038
-1.50027
5.88981
-2.95854
24.25406
-6.90745
-3.78072
-3.93757
0.79158
1.82266
5.16951
1.18788
-7.4524
3.2541
-2.28792
-0.79023
6.77166
3.57279
4.68993
0.0791
-6.20583
-6.82955
-4.09437
-2.69651
-0.22816
4.21083
-1.5791
-1.18483
-8.07438
4.76982
-4.79929
-11.09413
-1.5791
8.45974
-1.73671
5.16951
8.05728
14.61899
-1.18483
58.59638
8.70139
-0.31625
5.56954
-0.75337
1.32777
0.63316
-1.34258
-1.18483
8.29872
3.6525
7.65515
-2.36661
0.95006
-1.02703
-3.85915
-4.32946
7.09274
-1.02703
-0.63229
-7.99668
-0.5533
7.81596
-7.21893
-1.73671
8.05728
-2.20921
0.39562
5.96991
0.15821
-0.31625
-1.10594
-4.09437
0.87081
-0.07908
2.61736
3.2541
6.13015
0.0791
5.40949
-3.54534
2.77647
17.48346
13.88552
4.92966
4.90181
2.37881
8.45974
-1.5791
18.05638
11.44854
0.79158
3.17446
4.53017
16.00743
-5.03401
1.58452
-0.4743
0.46186
9.18504
-9.39322
-6.27234
-6.98534
-7.21893
-0.39528
-0.23721
2.06093
-6.86494
-8.30741
1.02932
12.6996
-0.15815
43.30469
-2.75986
9.02377
1.58452
-1.42143
-0.39528
0.71236
9.83067
-4.72102
9.58846
-1.26371
3.01522
-5.65936
-1.02703
7.33369
1.18788
-4.01597
-6.43982
3.01522
3.4931
-4.25111
7.81596
5.16951
6.85191
3.4931
11.69169
-3.07421
-16.00493
-1.02703
1.50516
0.71236
6.77166
-9.70297
-1.81549
-2.99564
-11.71102
-5.50311
4.13103
4.84974
-2.05177
-3.70227
1.02932
-4.48612
-1.89426
-2.52395
-1.34258
-1.42143
3.8917
0.55396
1.82266
-7.37459
-5.73747
6.53099
2.93562
1.9815
4.84974
-1.26371
5.72965
5.56954
-9.70297
2.69691
-5.26862
-3.30984
7.81596
-2.20921
0.23001
7.17304
-3.78072
0.95006
14.4559
-8.22975
-6.59575
0.95006
-5.3468
-0.94811
4.05124
1.34649
-2.1305
3.33375
0.71236
0.63316
-2.91706
-6.36184
-0.86917
0.0791
-0.79023
6.85191
-1.73671
-2.99564
2.29932
-1.10594
-3.62381
-2.44529
-3.38835
-2.75986
-0.94811
-5.19043
-3.85915
-4.4078
5.40949
4.61004
-6.1278
-5.73747
1.82266
-0.23721
-1.26371
-1.50027
-5.15059
-1.26371
0.87081
-10.6309
3.4931
1.26718
6.6112
14.21137
-2.05177
3.81195
-4.56443
-1.65791
3.97146
-4.01597
29.35108
0.47479
-1.5791
4.46359
8.37922
3.57279
4.24797
-3.70227
-5.65936
7.5414
7.97682
6.05002
-4.01597
-4.17275
0.86691
-1.81549
-2.61619
-7.21893
-6.5178
7.09274
-5.81556
-6.36184
6.93217
-4.09437
-1.26371
-5.26862
11.35113
-1.42143
-3.93757
1.58452
5.08955
2.53783
-1.26371
-4.56443
2.61736
3.4931
4.29065
2.06093
16.33469
0.55396
4.45032
-2.91706
4.92966
1.50516
-7.68575
13.96696
6.93217
-3.78072
5.40949
-2.91706
1.26718
10.31546
3.33375
2.69691
0.87081
0.63316
-8.38505
-5.65936
7.97682
9.02377
3.33375
9.42705
5.96991
-2.83847
-0.86917
2.85604
-9.70297
0.23733
-9.23827
3.6525
-4.87754
-1.89426
2.69691
4.92966
0.47479
-0.15815
8.05728
-5.58124
-1.65791
12.34068
-3.23131
-5.50311
1.9815
12.58428
-2.68123
-1.5791
6.85191
2.77647
-2.69651
14.21137
-3.07421
-2.83847
-4.95578
1.9815
4.92966
0.23733
-4.79929
1.26718
4.76982
6.21029
-1.10594
-3.93757
0.63316
-9.54812
3.2541
-0.63229
0.15821
-0.79023
3.4931
2.85604
-7.37459
-6.1278
-0.15815
-13.09584
8.86255
-2.05177
-6.6737
0.31647
6.21029
16.05499
0.31647
-2.36661
1.82266
-2.6026
-8.22975
4.53017
17.52072
-3.07421
0.71236
-10.2445
-1.34258
17.56386
-1.26853
4.45032
-5.73747
-1.34258
2.82462
3.01522
0.15821
-7.14108
8.13774
-1.97302
0
-6.90745
0.39562
-5.26862
-2.44529
21.26966
-0.39528
-0.21642
11.12453
1.42582
5.32948
-3.98405
-13.81338
107.21387
-3.55536
1.02932
-8.22975
-7.68745
-2.36661
25.88028
9.58846
8.13774
-0.31625
2.61736
9.93767
-5.26862
8.62083
54.09708
29.68707
-2.36661
7.97682
-9.93513
-1.42143
-2.6026
10.47717
1.58452
6.37061
-3.54534
11.04357
-4.27668
9.05024
-5.69117
4.24797
29.35108
-7.4524
-2.28792
2.61736
-4.25111
-2.20921
-0.94811
3.57279
0.15821
-7.29677
-1.26371
-9.23827
2.29932
15.51694
4.84974
-2.75986
1.34649
-3.78072
-1.73671
2.29932
-4.01597
-1.89426
0.15821
7.41403
1.66389
-0.4743
-3.23131
-7.60798
9.99221
3.81195
-2.44529
4.13103
-3.07421
0.15313
1.90207
-4.01597
5.16951
9.34637
7.73555
-5.42496
4.90181
-8.22975
182.81812
7.79604
17.39409
4.98854
-2.07238
4.40573
1.73413
-6.9284
1.67622
7.56144
-4.99224
18.53219
5.68885
7.97206
-8.85621
-1.03736
3.88182
-2.99044
-2.35947
-0.80704
8.44177
-3.84944
-7.77993
-0.69183
-1.21002
-8.57323
-7.15563
16.07954
-0.66061
-1.15248
4.93022
-6.13217
2.95188
-5.84746
1.15536
-0.46134
-7.40128
11.70167
1.21321
6.56571
-3.96385
-11.2261
2.66165
4.93022
0.98187
-8.43871
-2.70374
2.95188
7.56144
8.20685
-2.64638
3.24229
-1.38263
-6.47358
0
35.97833
3.82365
3.53288
-2.30207
-7.95004
1.44465
-4.87809
-0.4037
7.0926
13.57964
-4.99224
-12.4624
0.11541
-0.74944
-1.09492
-2.44001
-1.78511
3.53288
-4.36406
1.61832
1.9079
1.0397
-0.17306
-9.92988
3.70732
-5.50557
-3.21966
8.55926
31.1003
-2.70374
-5.79049
3.9982
-2.07238
-2.35947
-7.60975
1.56042
2.25563
-7.32598
-1.15248
-0.34605
0.23084
3.64916
-4.64971
1.09753
-3.96385
9.55917
-3.21966
-0.74944
1.79204
-0.8676
-0.92221
-0.82331
4.5805
9.32371
-3.33423
11.74264
5.74726
-4.70681
5.16352
-4.30691
3.09188
-5.90441
-3.10506
2.86053
6.5072
-1.67015
1.9079
13.99541
-5.10637
-10.38117
-2.07238
-2.24466
-2.64638
3.18419
-0.74944
-2.24466
4.1146
5.92252
2.08173
5.80567
13.34222
12.74917
0.80845
6.0394
0.17312
-3.50603
9.91257
-3.50603
5.39693
10.38418
18.23244
-0.17306
-6.30291
10.50216
-2.99044
-4.59259
-0.86463
-4.59259
-5.61956
3.88865
4.69704
9.9715
-0.51897
7.26836
-0.05769
0.69287
-0.74944
-4.87809
-6.75789
-1.49766
15.96021
-0.63422
-3.62053
7.62008
-10.04274
-1.3251
8.61802
10.97435
-6.9284
9.20602
24.69049
3.1261
4.1146
2.4876
0.92406
-14.58959
3.24229
1.61832
18.65214
2.4876
-1.35855
7.8547
-7.66648
3.18419
0.63509
9.79474
-2.53164
6.74128
11.62436
0.40405
-1.03736
5.92252
-3.90665
9.67694
5.57206
-1.67015
-1.15248
-0.11538
1.9079
1.67622
-5.22046
13.28288
1.96583
1.38678
-0.63422
-2.81844
-1.55516
8.3243
1.79204
2.13969
-6.98521
5.22186
4.46398
3.00995
-1.84258
-0.97979
1.84997
11.09247
5.10518
7.91338
-9.3086
-4.02104
3.30039
-6.87157
-10.60664
5.22186
-9.19554
-5.2775
12.39369
7.44419
-4.47834
-1.03871
19.91338
3.00995
5.86409
-2.7611
2.02378
-2.35947
3.82365
1.50253
-7.15563
-3.735
-5.96136
1.67622
2.83576
-2.70374
-7.89226
10.44317
0.80845
1.56042
11.34417
10.52921
-5.22046
9.32371
3.06802
-2.12981
0.96276
3.53869
2.71968
1.67622
7.32697
-9.08246
5.68885
-5.336
-9.81698
-2.47426
3.18419
-1.95749
-11.05725
3.9982
-6.18909
-12.57461
-8.29007
-10.09917
5.51368
-4.31833
5.28021
4.34749
-4.53547
-0.63422
-8.12009
-1.84258
3.53288
-5.22046
1.79204
0.34631
15.24482
2.60362
3.06802
1.9079
-14.64543
12.51215
3.59102
0.98187
-7.55472
43.22261
4.69704
3.94001
2.95188
-3.67777
6.7876
-5.159
13.63901
5.65237
4.1146
4.60713
14.2926
14.88752
-7.96768
-3.33423
-3.44877
1.50253
-0.46134
-6.246
-1.15248
3.24229
-3.33423
-1.26757
9.32371
-1.90004
-0.63422
-2.81844
10.32521
12.45291
-19.97229
18.47223
-6.75789
5.98096
-2.81844
-0.4037
-10.49392
2.42959
5.80567
3.06802
9.50029
18.83212
-3.50603
-2.24466
-7.77993
-0.28839
-4.82101
-4.82101
2.83576
-11.00095
5.4553
2.83576
0.17312
18.17251
2.3716
1.32892
-0.34605
5.86409
6.56571
10.38418
8.61802
0
4.23103
-3.04775
1.9079
-2.64638
-6.35981
-10.663
15.00659
13.46091
3.00995
8.61802
2.13969
3.70732
29.74988
-4.02104
16.67663
10.32521
5.04686
19.73301
2.42959
2.42959
-3.27695
13.22355
-1.03736
-14.53375
-2.64638
-3.67777
2.02378
0.11541
3.70732
6.38334
7.73738
-0.74944
-7.89334
3.70732
5.91665
4.48473
0.73339
-6.42024
-3.19507
1.97913
4.98854
-10.76878
8.91193
-5.56257
11.38789
-7.15563
3.30039
-9.25207
7.91338
-3.735
8.61802
-0.80704
-2.24466
-1.61266
7.38558
10.14832
2.42959
6.0394
6.97547
0.92406
-10.12772
5.16686
-0.17306
4.5805
2.71968
8.55926
2.60362
15.78126
1.27106
3.06802
18.23244
4.34749
-4.64971
-4.99224
3.24229
-0.97979
-0.5766
-0.05769
-9.12737
-9.3086
-3.10506
-4.70681
0.69287
-0.17306
-9.139
1.25192
21.96213
2.66165
-1.72763
2.83576
-1.09492
5.86409
-1.38263
6.74128
-0.23073
3.76548
0.11541
-2.12981
10.26624
-1.38263
-9.53462
28.58641
-2.41687
4.93022
5.92252
-7.04203
-7.55301
5.39693
1.27106
8.26557
-7.21242
5.63045
3.41662
34.86292
-7.66648
3.30039
1.67622
-2.24466
6.09785
7.38558
-0.17306
-6.13217
-5.40969
-1.03736
-2.58901
-2.7492
-4.93517
-1.03736
-2.81844
1.27106
3.41662
5.28021
-10.60664
-5.98422
21.84138
2.08173
-0.80704
-3.77583
3.47475
1.50253
-14.98031
0.4618
15.24482
12.86772
4.52223
8.55926
-1.90004
11.03341
-1.03736
8.3243
6.68275
0.98187
-1.84258
8.61802
-8.29007
-5.22046
-1.03736
-2.07238
5.16352
-2.12981
-2.53164
11.6835
-3.10506
10.03043
6.91691
-5.39155
16.8559
13.93599
4.28926
-4.82101
9.14719
-0.23073
20.09382
11.41891
2.02378
-3.735
0.57732
3.24229
-2.12981
-3.62053
-1.3251
5.04686
-4.76391
7.03403
3.9982
9.14719
1.21321
6.21477
1.32892
-6.246
-0.86463
12.63064
16.31829
1.61832
-0.28839
-10.21199
-0.28839
0.40405
33.2559
-2.70374
-1.55516
8.67679
7.32697
19.13224
12.45291
1.0397
-1.67015
4.98854
-8.04135
-0.97979
-11.05725
-3.79222
-4.79975
-4.89022
-5.2775
-8.00673
-7.60975
-1.67015
0
-0.11538
-2.87578
1.50253
-1.03736
9.67694
1.0397
-7.49626
0
11.03341
3.24229
-7.59281
37.59073
-12.91109
16.55715
2.42959
8.26557
13.99541
5.80567
8.97074
-0.46134
-5.04931
9.26486
-4.93517
-3.96385
3.82365
1.50253
-6.47358
0.23084
5.57206
-8.40335
13.10491
20.21414
-2.64638
13.75778
11.38789
-2.53164
9.14719
9.55917
6.09785
6.39021
-10.55029
4.34749
10.32521
5.12906
-5.44856
-2.07238
0.86625
-11.56362
-0.80704
2.95188
-6.4167
-1.26757
16.31829
-6.13217
-2.35947
-0.23073
-6.246
5.74726
3.70732
-4.99224
8.20685
10.56116
13.0456
-6.18909
9.02955
8.67679
23.77678
-5.50557
6.56571
-2.24466
7.0926
16.49743
0.92406
2.66165
1.96583
0.40405
11.32879
-2.64638
-3.50603
12.63064
-3.62053
12.57139
17.03523
26.45
-0.05769
-4.24975
8.08944
-1.55516
-3.72804
-7.93069
-3.27695
-10.97207
-9.74327
-0.97979
22.68977
3.04418
13.52027
3.53288
2.43585
-9.06047
-0.23073
-0.97979
-4.4212
-4.36406
-1.49766
2.31361
-3.56328
6.68275
4.81362
2.73865
0.98187
3.41441
0.27989
8.20685
-2.30207
7.56144
7.50281
4.81362
6.116
13.01369
37.6971
8.79694
-7.04966
10.14832
-8.7885
7.79604
-3.67777
-2.47426
0.4618
-0.28839
1.02788
-2.12981
-12.23788
-3.91857
-0.28839
1.09753
17.39409
-6.30291
-2.24466
5.10518
2.6941
3.64916
1.32892
5.40699
0.40405
15.42357
18.11259
5.91665
6.27324
3.24229
1.38678
2.13578
-2.39629
13.86825
-1.3251
-2.7611
-2.01494
-0.51897
14.1737
-4.13541
10.67918
-7.21242
-0.80704
0.57732
6.97547
-6.07524
-1.09492
-2.93311
-1.78511
-3.21966
3.41662
-0.92221
-1.21002
-10.32479
12.57139
22.26412
3.18419
-0.63422
16.25859
3.1261
-7.89334
2.13969
3.41662
1.38678
1.38678
-1.44014
-2.7611
-9.25986
11.03341
-0.86463
2.5351
-0.17306
-11.56362
-11.33864
2.31361
-7.32598
46.56482
4.52223
4.5805
7.73738
-2.41687
8.26557
0
-8.51661
19.0722
3.53288
-10.21199
10.50216
5.04686
-3.04775
1.15536
3.41662
5.86409
-5.10637
2.89382
-4.70681
-13.75115
9.44143
-2.99044
-0.80704
-4.30691
-6.246
8.38303
-3.67777
-4.4212
-1.67015
-9.87343
0.17312
16.25859
-6.19484
19.37246
16.77568
-4.02104
12.92353
8.38303
4.74115
4.28926
10.97435
-7.21242
4.52223
-1.03736
7.73738
2.77772
17.99277
-1.03736
2.42959
22.86864
8.61802
0
-0.23681
-16.98411
-11.95706
1.50253
5.28021
-9.12737
1.09753
-2.93311
-3.735
-3.38034
-8.22361
18.00277
7.60792
-1.90004
-21.47223
-2.07238
-0.46134
2.66165
30.42465
4.81362
-11.00095
0.51956
8.55926
-2.30207
132.13387
5.80567
-0.82331
5.10518
1.0397
3.9982
5.71828
1.44465
3.76548
-4.53547
-1.21002
-6.87157
-4.29439
-3.10506
-2.07238
-1.03736
8.03075
3.64945
-4.19258
1.09753
11.86966
-13.8071
-2.64638
-0.17306
-9.92988
-2.64638
4.75533
-7.38275
3.94001
0.80845
14.05483
8.26557
-3.90665
-10.88832
3.24229
9.9715
2.3716
1.09753
-6.35981
-2.41687
4.52223
10.03043
10.38418
10.67918
7.8547
1.27106
23.17117
4.1146
6.62423
-1.44014
16.79613
9.44143
19.73301
3.53869
0.40405
1.27106
14.70897
5.39693
3.70732
-8.68644
9.14719
2.71968
-0.80704
1.83843
30.17918
36.66113
-1.15248
-6.30291
0.51956
-6.9284
-11.73228
-4.82101
2.71968
16.8559
-12.63071
10.03043
5.10518
14.1737
9.14719
-7.49626
-5.33452
10.26624
2.02378
-1.55516
-6.87157
3.3585
-1.03736
-0.5766
-1.78511
-2.99044
-3.50603
-2.18724
2.31361
3.1261
-4.87809
2.60362
-2.07238
7.81632
4.0564
0.22369
-10.38117
22.38497
-5.24772
-1.90004
0.86625
6.97547
-10.77567
1.73413
1.38678
-4.87809
-3.33423
-2.81844
-2.12981
-0.69183
5.68885
0.40405
5.68885
-2.64638
5.96786
3.9982
-1.38263
-0.05769
-0.23073
27.73079
17.57361
-0.92221
14.70897
8.30352
11.14711
10.68697
0.90011
-6.3256
3.68648
-10.8841
-6.63534
0.1499
10.76363
34.11056
-1.34688
7.78298
5.42695
-0.37453
9.69152
-8.53717
0.74997
1.35082
4.66943
-8.16933
11.68448
-0.57292
8.16408
5.19956
-3.67427
5.68208
-9.85885
12.45319
-7.58016
-6.39949
73.0593
77.20072
107.1572
13.30018
11.14711
3.98871
4.44241
4.06429
11.99182
5.57859
8.54548
3.15805
-2.54079
14.07145
-7.50646
-7.43275
2.78097
1.42598
32.86694
-10.29853
-10.07875
-12.70897
8.3166
4.2155
7.02169
6.09856
5.26604
3.53544
16.22562
15.15327
-6.5824
-13.65489
-3.50855
-4.69682
0.44984
12.03077
8.69813
9.00357
-9.49211
-3.58291
-3.58291
-3.95452
-6.91642
2.02771
-0.14433
5.50276
16.78048
14.30307
10.30386
17.1687
-0.5991
9.15636
-11.10349
8.3166
-10.15202
-1.49629
-4.37435
-4.37435
-2.2426
11.7613
10.15071
7.47832
8.85083
-6.39949
-6.17777
-2.31717
6.28997
-0.07493
-1.81892
5.42695
26.1205
0.44984
4.42295
-6.20669
20.75461
26.65642
-6.91642
4.59374
3.76202
-2.01884
-4.10308
-3.3598
-4.77098
2.25356
4.66943
6.48951
7.09776
6.94563
-1.42159
3.53544
-4.9934
-6.84261
1.42598
4.44241
3.68648
3.98871
12.91501
25.15482
3.98871
-6.84261
1.27567
13.30018
-3.88022
0.22486
-4.91927
10.8403
7.70679
11.7613
-2.01884
23.57893
2.09796
5.43028
0.29984
1.50116
14.45754
3.15805
6.81461
5.19956
-0.29965
-1.42159
-7.72753
2.85636
16.43929
68.85471
2.48778
4.29113
2.02055
7.63062
3.68648
1.33213
-5.88197
1.0503
-2.91325
-6.76879
9.61504
-10.08108
21.92949
-1.81892
35.10112
24.76039
7.55446
19.03639
3.91313
11.83813
10.30386
-4.69682
-0.89836
-3.95452
-0.37453
6.20317
2.55486
9.4621
3.2335
-5.36385
-7.72753
1.72675
6.10975
-5.88197
3.38445
1.95245
17.63497
-0.67393
7.24995
0.67492
3.83757
3.98871
18.25734
-3.73159
-1.27215
0.22486
1.87721
-3.50855
2.02771
-4.25158
-3.50855
-8.83121
2.32887
4.97229
19.50441
-9.05162
13.30018
-7.064
-11.46378
-3.65726
-2.98771
10.91699
-0.74875
12.68404
-12.3446
9.76802
13.53144
-6.02989
-4.17734
-0.37453
8.46918
-0.29965
5.80616
4.13989
6.48951
5.50276
0.74997
8.46918
12.12916
5.94388
-2.54079
27.60707
-1.19742
-1.20337
6.03383
1.50116
4.36676
-4.84513
1.72675
-3.58291
11.83813
-4.40004
12.29935
0.52485
-2.09344
48.79966
-6.3256
12.76102
-2.68981
-5.4379
3.38445
-1.34688
-0.4494
-7.43275
-9.05162
2.63022
0.82503
12.14556
2.32887
-2.08771
12.37627
-2.2426
9.92106
-0.29965
-4.77098
-2.46626
-6.25169
43.05573
-3.211
2.17826
-1.49629
9.4621
1.42598
12.06869
-2.98771
2.40419
0.07494
-1.72031
3.00718
4.59374
-2.2426
4.97229
5.50276
15.84999
17.1687
-1.8696
21.06764
5.95793
-4.10308
25.39162
14.62661
117.48238
-4.40004
3.53544
5.65444
1.20054
-2.01884
3.00718
-9.78553
0.74997
18.1795
11.25027
-2.39172
12.68404
0.22486
8.0116
7.78298
11.53088
-2.91325
18.72462
2.78097
-1.34688
-4.54846
23.10712
-0.89836
2.17826
-3.80591
2.25356
-11.90696
14.45754
-5.14162
-0.67393
24.68155
-5.4379
6.10975
-3.73159
5.27534
22.40022
41.75121
59.03704
23.65761
-2.01884
-3.19723
14.54574
25.70753
11.07039
0.07494
-4.32582
22.08635
-0.97314
23.8385
0.67492
60.1298
7.47832
20.20726
14.3803
-9.34533
20.59816
3.53544
1.0503
1.80197
2.55486
-10.00546
6.18568
-6.02989
-0.82356
-1.72031
2.93176
8.6218
3.61095
9.76802
6.48951
13.9171
-9.56548
-3.73159
3.15805
-3.28541
-5.4379
9.30921
5.19956
81.80612
-3.3598
-0.4494
9.92106
1.0503
13.99427
-5.58597
9.23278
12.37627
-6.54725
5.88204
4.3402
-0.37453
7.93538
4.44241
11.68448
-2.41956
23.8385
-3.32427
4.06429
-4.84513
-1.72031
1.72675
3.36157
-1.34688
-1.12267
-0.97314
44.39446
-0.21622
12.37627
17.09103
4.6723
-0.89836
-4.47426
6.46411
8.4283
5.42695
-2.46626
3.00718
-7.21154
10.76363
6.03383
-6.69495
1.48382
1.0503
26.97799
0.80699
-0.29965
7.47832
-5.90216
1.20054
1.50116
-1.34688
1.50116
-6.94909
4.89656
19.89477
-0.4494
9.07195
-0.14985
-6.99022
-10.37177
-4.0288
0.59988
6.33757
-3.58291
0.37483
-1.27215
-4.10308
-0.74875
-0.67393
9.76802
5.78616
9.44379
13.9171
11.22384
-6.25169
-6.02989
2.55486
-7.87485
4.01105
-0.29965
13.99427
13.88252
8.24033
23.57893
12.29935
0.88146
5.12379
-0.22475
8.69813
-1.19742
-4.77098
-9.05162
-0.89836
-2.61647
-0.5991
4.22786
-9.34533
2.70559
-0.89836
20.03292
10.48155
0.1499
14.92125
16.00495
12.83801
7.97407
-10.95724
-10.29853
6.71751
2.10298
16.47012
-2.39172
2.55486
8.6218
6.79354
8.69813
-26.96366
6.48951
10.53369
2.55486
26.48689
19.65746
5.95793
-2.46626
9.13114
6.9027
43.30068
-8.75772
41.83265
9.15636
10.30386
-0.37453
20.05099
-6.84261
-6.02989
0.9752
0.90011
10.00708
55.10346
3.68648
3.00718
10.53369
9.92106
-2.61531
-1.72031
-13.87289
14.14865
-0.22475
2.25356
16.15996
3.76202
17.01337
-10.6646
26.65642
10.61033
0.1499
-1.72031
-9.12507
-12.49039
6.03383
7.93538
1.42598
5.35114
6.71751
-1.12267
0.29984
8.24033
10.38629
-6.69495
-2.46626
2.93176
19.81667
-5.65999
4.89656
1.40788
-3.43418
5.50276
-0.82356
2.55486
-0.52425
-0.29965
-15.25101
-1.57097
0.07494
10.19968
12.86261
-11.32273
2.22193
-1.29756
2.22193
-0.99258
-3.27498
-3.8817
0.99472
-1.37377
7.78448
5.76821
1.45454
6.6202
8.80417
-2.28734
14.70743
8.67371
3.14446
8.32878
0.45884
-6.03522
10.13754
100.23442
16.71085
8.64009
5.14954
35.88011
5.61346
12.21847
10.13754
-1.87831
9.7446
17.21148
1.36231
47.88801
1.22457
11.13787
9.10744
4.14593
5.69083
-8.0733
25.78237
-5.40772
-8.17497
10.28111
4.52449
8.24615
22.81778
27.9141
53.39631
13.80596
6.85283
-14.16999
1.74799
11.52932
-0.15284
-6.09111
1.45454
-4.26048
3.60641
17.75784
4.6023
-5.47047
6.23274
-0.65642
0.52127
0.14798
-3.95448
-2.89537
-7.27937
1.76134
-6.53139
-1.29756
1.45454
-1.75465
8.24421
6.78469
-5.09269
7.96682
4.01267
4.995
0.68842
6.69773
-4.3362
5.07226
-3.73009
10.43406
-2.66745
-3.8817
-1.29734
-0.99258
-3.57863
11.92108
1.66988
3.67873
8.99467
11.21152
1.14794
-4.56328
-2.66745
19.26469
4.73621
0.14798
14.15396
1.1285
-0.53473
15.90314
1.28223
18.36491
20.28027
-6.20233
10.8183
23.34529
30.10116
32.611
63.0512
12.10746
26.52843
21.68491
12.97438
1.82628
9.27607
9.75275
-3.06176
6.31021
7.24079
22.3919
14.38193
1.36231
7.17925
2.37556
4.84051
6.0733
9.65703
-10.52821
20.39028
4.01267
15.31218
6.96445
1.59197
5.90274
2.8348
-2.19046
-6.90658
13.8421
68.02068
0.07389
0.29672
14.51467
-4.79025
3.68345
3.78435
-2.05912
3.78435
1.99158
2.61978
-2.7325
0.07644
25.18789
15.69813
12.70556
0.53535
5.07226
-5.92338
6.75329
1.91482
-2.05912
8.87371
3.14446
2.22193
27.04272
6.54048
-4.56328
-5.46573
-0.43934
17.53922
7.4172
0.68842
-0.58425
5.72221
-6.25765
18.47062
13.42897
8.95161
7.24079
-1.14509
11.60764
-1.29734
13.12114
20.85939
2.94254
4.84212
1.05193
-1.08543
10.5254
2.22193
4.53168
17.3207
20.52189
9.27607
21.73813
3.18662
4.31288
-4.39239
1.1285
2.37972
8.33706
2.52924
8.71037
-2.89537
-0.29366
5.37417
13.80596
-5.23257
9.34128
3.84593
3.18662
25.50999
39.50708
23.58555
8.71795
6.16155
8.89817
6.0733
-4.56328
12.47008
15.31218
-6.12219
10.72048
0.29672
17.64852
9.49724
17.3207
4.53168
-6.90312
5.45877
2.68297
-1.60233
22.3919
-2.97132
-2.28734
-1.14509
-0.99258
3.52939
4.14593
14.15396
105.30859
4.85787
22.3919
65.12918
2.6241
-6.31279
15.52525
11.52932
19.82286
8.89817
-2.43942
20.50032
0.74755
46.95986
1.82628
8.32878
-2.05962
9.65703
0.22936
4.51749
1.36231
9.84866
-0.36659
21.91981
9.5615
2.75985
17.6769
0.97555
8.71037
8.79582
13.49131
10.19968
22.05805
-1.29756
-3.04725
7.71234
-0.61107
1.83808
4.34845
13.01891
7.50832
9.08673
7.32626
19.26469
14.57245
9.57524
-0.84001
-4.78176
18.36491
1.99158
1.91482
0.10462
11.21152
-6.58557
-1.37377
3.7605
1.53122
-0.15284
15.14184
36.71462
37.69693
31.42275
19.51097
5.26603
-9.53024
2.22193
1.59197
1.99158
-3.04725
-2.28734
6.60569
1.76134
2.68297
-0.45838
5.38144
-6.90312
-6.2251
-4.56328
-1.06884
-4.18475
2.75985
-2.12777
40.54212
127.71878
11.67939
34.82113
-2.05962
-1.78511
10.0435
8.64009
-0.0737
2.14139
0.89936
3.68345
16.5568
0.44623
20.22127
8.56677
12.4343
-3.43651
7.4172
2.72943
6.33863
3.52939
-9.00551
18.03065
5.37417
25.53521
16.88444
24.2587
-7.42978
3.83756
2.06835
-3.95748
-2.1352
-6.45119
9.80931
-0.45838
5.54781
-0.94031
10.62284
-5.71026
1.74799
6.46518
-12.3475
-8.0726
6.43412
-1.92275
1.43671
5.69039
-1.3676
-5.3194
4.91775
-4.3362
3.91463
29.71118
5.38144
15.73909
6.25
7.50832
23.48222
1.99269
15.20593
17.28051
2.37556
7.8622
6.54268
8.25099
21.81809
3.83756
-0.30564
6.15529
-3.45056
7.62908
10.0435
5.38144
3.06751
6.77527
14.6723
3.22142
2.83675
8.64009
22.98634
2.75985
-1.44997
6.69509
-3.70593
2.94019
11.8427
5.38144
22.21808
2.37556
0.94262
-1.98239
-5.11484
2.94254
38.4775
12.78408
8.67371
24.2587
4.26422
-7.50497
2.70019
1.05193
-8.63126
8.87371
7.24079
1.14794
6.77527
2.60609
9.65325
-1.90691
7.23552
17.91961
-2.21128
-2.66745
0.53535
-10.72604
8.87371
22.45823
-3.33283
-12.44867
4.84051
-1.25323
3.10507
8.25099
5.22683
6.75329
2.53957
8.15156
-9.86114
0.76498
10.66855
12.94115
19.82286
41.42763
9.42303
25.16592
8.80417
225.96965
4.60887
35.3276
16.01201
-0.43934
6.6202
6.00042
5.923
7.24079
7.16318
9.65325
2.29874
0.07644
-4.71461
0.61188
-10.3527
-10.0538
14.19956
1.91482
9.26332
-4.3362
-2.66745
3.68345
13.12114
21.41841
56.82119
-7.4263
14.88833
3.59726
27.1554
27.93219
51.00447
12.31316
-5.60721
-2.9963
11.29441
1.35937
13.56995
17.43903
1.99158
2.99058
6.38769
4.84051
9.49724
5.79655
-4.39239
17.91488
7.24079
-0.53473
0.76498
5.07226
-3.45056
6.69773
31.50536
-2.93063
2.75985
0.44623
10.42815
23.33976
10.66855
6.54268
4.06882
1.99158
0
2.22193
-1.29756
0.82336
-4.3362
1.45454
-16.36184
10.82494
-0.9163
-8.17497
-3.27498
-1.90691
-3.12317
-3.8059
93.22717
12.20797
18.47671
22.3919
-1.44997
33.68548
-3.42673
5.14954
3.06751
3.60641
5.45877
5.22683
-1.83078
2.37556
4.06882
-1.52616
-1.87912
-1.87912
-3.3613
-7.62469
-2.50378
8.39136
4.4937
-9.08811
6.00124
-6.38859
-9.77964
-4.48323
4.09779
-1.33184
9.35077
-1.33184
1.96559
3.06996
-3.28341
7.51359
6.39876
-7.08432
-7.16155
1.41438
-11.23596
-3.28341
13.31477
-4.60572
5.68346
1.5718
1.80803
8.47124
-3.12759
-0.7839
4.17694
9.51086
-7.00707
-4.91629
-2.58181
-1.48827
1.02106
-0.39212
-10.62336
6.63743
-8.31849
-11.23596
-2.58181
6.23971
12.48213
-2.26963
-5.30421
-0.31372
2.28085
9.35077
-7.00707
24.88005
20.19471
-1.48827
-2.11347
2.12319
2.67524
0.94244
-0.39212
2.04438
-8.16441
12.24053
-4.29494
2.51744
-3.43918
17.90901
17.90901
9.59093
-7.16155
1.96559
6.16021
11.19502
10.23192
-2.03536
0.39245
-3.75055
-5.69179
20.1129
-7.86345
16.36396
6.39876
3.22794
15.87705
-12.68748
2.43857
-1.09709
-4.83867
-9.93316
8.3115
6.63743
-1.17535
0.31393
7.1948
14.05753
7.27448
1.0997
-9.39559
10.55274
0.54952
-7.93318
-0.07845
0.15694
6.23971
-3.90616
14.50008
4.01864
16.52637
11.03437
8.39136
8.95078
4.41449
-8.54952
-4.91629
40.21546
8.71095
1.5718
34.54901
0.15694
0.15694
-1.80097
4.01864
8.71095
8.15181
-1.56647
13.20763
-2.65982
7.83259
17.99047
-8.70347
8.79088
19.54059
-4.76104
-2.19156
14.58097
0.94244
-1.41006
-5.45928
-0.70557
7.27448
5.3659
13.93421
5.92177
-7.16155
-0.07845
2.67524
-11.61841
-2.26963
2.20202
-6.77524
-3.82836
-2.65982
0.75236
-3.43918
-5.6143
-3.73143
17.74615
-3.3613
-5.5368
-5.92418
4.73142
-8.39551
-3.43918
-8.19237
1.33569
5.60405
3.38597
3.62312
-2.58181
-2.58181
2.83309
-0.70557
2.3597
7.11514
-3.82836
4.73142
22.32651
-5.0715
1.33569
5.68346
-6.00161
30.27589
-0.86222
9.11074
4.81068
-10.69998
5.52465
-3.75055
6.55786
2.3597
-1.48827
-6.46595
-3.04966
24.71492
2.59633
5.52465
3.30695
5.2072
11.19502
-2.89376
3.30695
6.31923
-5.45928
7.91238
3.54406
9.27075
3.62312
8.71095
8.39136
-5.22665
0.70665
6.71702
-3.90616
-3.20551
3.54406
5.60405
2.51744
8.47124
25.62381
17.50195
11.27536
-1.56647
-19.49762
-4.37265
-0.31372
-2.89376
0.47098
0.75236
-5.17442
4.96925
-1.83071
6.88969
27.28046
-5.30421
1.0018
3.7022
-1.95725
-0.4705
-4.06171
-2.73781
10.31211
5.70695
-2.58181
-4.37265
5.68346
6.55786
-3.67273
9.27075
-0.82105
26.06295
1.3169
12.72384
-5.5368
-6.69794
-3.20551
-7.54753
-1.33184
7.83259
-1.80097
0.47098
-0.7839
-4.76104
-9.77964
2.12319
8.63103
-9.39559
-6.54329
2.59633
2.43857
17.42058
-2.26963
8.71095
-1.56647
-6.9298
1.0997
-2.65982
-3.12759
3.22794
-5.76927
1.0997
4.4937
-0.31372
-5.22665
-6.07904
-1.56647
3.54406
5.44527
-1.17535
-3.98394
1.41438
0.39245
14.09582
1.8868
-0.31372
0.42974
0.70665
12.32105
-0.23531
12.07954
16.2016
-10.47008
17.42058
-5.69179
2.59633
-1.28633
-0.89448
6.4783
8.24728
0.23543
-3.67273
-2.11347
-4.52805
1.80803
-0.4705
9.59093
2.75416
6.16021
1.80803
-8.01027
-2.97172
-0.4705
-3.43918
-1.87912
2.8019
8.23165
9.11074
-3.12759
-5.5368
2.75416
6.08072
2.67524
-1.2536
-0.39212
2.12319
1.5718
17.33922
1.96559
0.47098
-2.11347
-2.03536
-6.69794
-3.98394
-4.37265
-0.70557
4.25611
0.54952
4.3353
-1.87912
7.51359
0
-0.54887
-4.45036
-2.8158
6.79661
-0.07845
2.28157
1.65053
4.75358
-4.29494
0.39245
1.5718
4.65217
-7.23878
-14.05815
-3.82836
7.75282
-6.85253
5.68346
6.63743
-2.8158
-3.98394
12.24053
-10.16335
6.00124
-0.31372
-3.98394
-3.51704
7.83259
6.16021
17.25788
5.52465
-0.15689
-3.98394
6.08072
-2.26963
-6.85253
5.68346
7.99217
0.70665
1.07525
1.82971
-1.87912
12.40158
-1.72282
-6.15645
-14.28618
12.07954
11.9186
5.76289
2.04438
13.369
-3.43918
-0.52531
-6.07904
-0.15689
-1.17535
1.47566
-6.62186
1.55534
5.84232
-2.11193
1.72928
-4.21721
-5.76927
11.83814
10.47252
4.41449
8.15181
20.76777
14.4192
12.10375
-8.54952
2.12319
1.49309
3.62312
1.02106
3.46501
0.21481
-1.87912
0
8.39136
7.59332
-1.87912
2.43857
3.30695
43.45588
3.93951
-11.61841
-8.14294
22.08007
10.79349
-2.89376
-0.15689
1.02106
-4.91629
0.47098
1.63523
-8.6265
-3.90616
4.65217
1.49309
1.41438
5.44527
-5.14908
-13.60174
-10.39341
-10.47008
7.51359
-2.19156
-0.54887
19.94931
0.54952
-5.14908
5.2072
7.48041
1.72184
1.33569
5.60405
7.26047
-8.08734
-3.527
-2.19156
4.82035
-11.54195
1.72928
-1.87912
-4.76104
33.28861
4.01864
0.70665
5.3659
8.39217
-3.90616
-13.67784
14.25749
3.54406
-2.42575
1.02106
0.1519
20.60397
1.93762
2.20202
0.70665
-9.54925
-2.97172
-1.2536
2.51744
7.59332
-4.68339
-8.08734
26.36864
3.14894
-1.07225
-0.94052
5.3659
-0.70557
1.17835
7.54067
-0.62723
-7.16155
10.3923
1.8868
-3.90616
-0.70557
9.99145
112.64054
14.7428
-0.15689
-1.09709
2.99099
3.7022
-0.7839
-5.38175
-4.45036
6.00124
-4.91629
6.31923
-4.45036
-2.26963
3.88497
-2.3477
-3.99005
-4.91629
2.67524
11.67728
1.80803
17.58334
5.60405
-2.97172
-11.54195
-2.97172
0.54952
-3.20551
-0.15689
7.91238
8.79088
-1.80097
-0.07845
1.17835
-0.15689
-2.8158
-4.68339
0.07846
2.51744
-3.90616
-1.09709
5.04855
3.06996
-9.54925
2.51744
-6.54329
10.55675
13.10436
17.00412
2.12319
5.3659
-0.62723
6.55786
-1.87912
8.77586
-9.165
-2.19156
13.61115
3.93951
13.53042
1.02106
3.06996
3.30695
14.48641
-2.0347
-0.85804
0
3.22794
0.54952
14.50008
-6.2828
-4.6954
13.65665
-4.1819
5.08421
6.27829
-2.38991
2.51744
12.64326
4.4937
-2.97172
0.15694
-0.39212
-11.23596
-9.62606
-0.23531
4.81068
2.91203
-11.55877
-7.96858
15.77357
-3.31418
4.4937
6.49659
-0.4705
4.4937
12.48213
0.47098
-3.9523
-1.92788
-9.31874
12.24053
-4.68339
3.7022
3.38597
0.31393
14.01501
4.3353
-2.11347
19.41705
2.36952
-4.45036
-4.45036
-1.48827
-3.75055
-4.91629
7.1948
-1.33082
8.90578
-5.94283
7.27448
3.86039
3.54406
-8.08734
15.24471
13.12697
9.8312
4.25611
2.3597
-0.07845
-0.23531
0.23543
3.86039
4.73142
3.88497
2.20202
2.43857
-8.6265
2.28085
-1.41006
5.12787
-5.45928
-3.04966
25.71978
6.16919
3.45138
5.52465
-6.38859
-3.75055
0.54952
-8.9343
-1.01881
2.36952
-10.16949
9.67539
13.73799
2.28157
17.58334
-3.12759
-7.62469
-16.71098
-8.08734
8.15181
8.23165
6.08072
-2.26963
-0.7839
3.62312
-9.04752
8.95078
12.27082
12.68598
-3.75055
3.54406
25.37577
-1.28633
3.46501
1.41438
-0.07845
-1.39333
-4.21721
-11.54195
-2.97172
-1.09709
10.31211
-1.80097
-8.08734
0.23543
-1.56647
-0.07845
13.369
2.67524
-5.84673
-12.35715
25.49114
-8.78043
-3.43918
-3.43918
3.12651
8.67964
27.93562
12.32105
-7.08432
7.27448
6.23971
3.62312
-9.24188
5.04855
5.44527
0.07846
-1.80097
-2.73286
3.62312
3.30695
3.86039
5.12787
-3.28341
-0.15689
-9.08811
-7.85608
4.09779
15.63378
2.28085
-2.11347
13.61115
12.40158
-3.67273
-0.54887
-0.7839
-2.3477
-3.28341
3.38597
2.3597
-6.23384
-1.01881
0.15694
-4.68339
0.54952
7.35417
-6.9298
21.34148
-0.54887
-1.48827
11.11468
-8.70347
8.87083
1.41438
53.03166
-12.00052
-5.38175
0.78523
-0.96516
-3.51704
-1.48827
1.25701
-0.23531
4.81068
-3.12759
-0.23531
0.62808
1.5718
2.04438
1.41438
1.79561
-2.97172
-2.26963
-1.56647
-5.30421
8.29676
7.1948
-2.3477
-3.42061
-4.76104
0.94244
-2.8158
-11.31248
11.59687
-7.85608
6.00124
1.0997
14.82373
14.17665
2.91203
14.98563
6.31923
0.15694
1.5718
12.24053
-4.76104
0.15694
-12.0769
-4.83867
-1.64465
-4.06171
-10.16335
13.53042
6.87622
4.25611
-1.41006
-6.00161
3.52827
-5.38175
9.59093
-5.0715
1.33569
-0.15689
-1.2536
-3.43918
8.47124
-1.72282
7.91238
-5.92418
-1.01881
4.4937
2.99099
0.15694
-6.31122
13.85343
2.67524
10.23192
4.41449
10.87377
-13.2972
-16.9376
-0.4705
5.68346
-1.41006
4.57293
4.17694
-6.62062
-4.91629
-2.42575
2.59633
-3.75055
2.04438
3.38597
23.80765
-4.91629
7.75282
4.4937
8.39136
-6.62062
-4.68339
-3.28341
2.99099
0.54952
-14.13417
10.47252
-1.80097
-7.47036
-2.03536
-9.54925
2.43857
6.31923
-7.00707
5.04855
2.99099
7.35417
-1.41006
10.71323
1.96559
10.3923
6.31923
-0.23531
-5.92418
-1.87912
-3.75055
4.41449
10.63298
1.17835
9.19074
4.25611
-0.62723
8.87083
-7.93318
-2.97172
-0.23531
-20.99631
-4.29494
1.96559
-8.9343
-4.9939
3.46501
7.91238
3.22794
6.95585
6.16021
3.7022
-0.70557
5.52465
-2.03536
-1.95725
0.78523
-1.17535
-7.16155
6.16021
4.41449
3.14894
-1.95725
-7.85608
5.76289
-2.3477
-4.83867
7.35417
2.51744
-2.19156
5.28654
7.03548
-5.6143
-6.07904
-9.08811
0.31393
8.29676
-2.3477
5.73308
-1.41006
-6.07904
-2.03536
-7.85608
5.28654
17.58334
-2.97172
0.39245
1.33569
9.19074
1.63523
28.69281
23.89006
12.24053
9.03076
-0.54887
-1.48827
7.75282
6.4783
0
18.31641
14.50008
10.79349
6.31923
-2.03536
6.00124
-2.65982
3.62312
-0.54887
-7.16155
2.99099
-1.72282
0.23543
1.8868
4.57293
-0.39212
13.369
8.71095
-4.60572
-2.65982
2.59633
-1.95725
0.78523
6.79661
-4.45036
-11.69486
11.27536
-2.11347
6.79661
-0.31372
15.71486
-8.54952
6.31923
0.1519
8.55113
-8.54952
9.43081
-7.16155
-4.29494
-0.86222
-6.38859
-2.73781
1.72928
22.24435
6.95585
8.63103
7.11514
1.17835
5.3659
10.63298
9.35745
13.28831
-4.91629
17.58334
-1.80097
8.63103
5.60405
12.99946
6.87622
2.99099
7.43387
-5.6143
16.89211
-6.69794
-5.38175
-4.91629
2.99099
1.0997
3.78129
5.52465
-4.76104
7.51359
-3.12759
1.41438
-10.24005
3.22794
-6.00161
0.54952
1.65053
-7.77896
16.2016
7.59332
9.59093
6.95585
7.9171
4.41449
9.27075
8.39136
3.38597
-4.45036
-2.3477
4.96925
2.12319
1.80803
6.39876
6.39876
-3.3613
-0.54887
-6.23384
8.79088
9.19074
-8.70347
-10.24005
-1.56647
-1.41006
8.63103
-4.06171
-5.84673
-1.09709
28.85923
28.0277
-4.27095
13.369
-4.83867
5.68346
-0.96516
0.1519
4.65217
11.9186
2.3597
-1.33184
12.58189
21.39628
9.9463
46.78919
0.94244
-7.93318
11.99906
1.614
7.04285
-7.05841
-13.60086
128.76631
79.02493
16.36396
37.16335
4.01864
5.28654
0.39245
3.38597
-6.00161
5.52465
-0.31372
0.70665
0.39245
18.47946
4.96925
0.15694
-2.3477
-2.50378
2.75416
-12.83999
-1.48827
-0.31372
6.63743
7.51359
12.99946
4.96925
6.55786
2.99099
-3.43918
-0.86222
3.78129
3.7022
-2.65982
2.83309
-8.31849
-1.61236
8.08795
2.77721
4.92932
-3.6771
-0.28834
3.00939
5.97986
2.83524
1.79171
-4.59175
-4.01251
-2.35904
0.92389
7.20844
4.23025
-9.12566
3.76479
6.85709
-3.45796
-2.20416
10.07636
-3.27635
73.90311
-1.72732
18.67295
6.44752
-8.11862
3.93928
-7.26789
-2.41643
1.79171
-1.03717
3.76479
-8.79803
0.05769
2.60315
7.67731
6.44752
1.38653
-8.74145
5.10424
0.05769
-6.18796
6.5645
-1.78478
-5.16248
3.06746
-8.91117
5.7462
5.96676
-7.04075
-1.26733
4.28847
-2.47381
6.15518
-1.26733
12.45061
-4.93428
3.29979
2.53464
52.78288
-7.65884
-4.55163
-7.15433
13.4108
13.55309
1.38653
2.77721
-2.18684
-2.18684
4.11384
-3.27635
-1.61236
-6.13105
21.61588
9.34807
6.04694
2.69361
-4.86352
40.64331
-1.61236
9.1455
5.33758
12.45061
-0.92204
3.76479
0.92389
-4.30612
5.8866
10.79523
21.23412
15.36113
-0.71482
4.29272
0.6762
38.76973
0.17309
7.73595
3.41599
-5.73248
6.79856
6.85709
-1.72732
0.40397
-1.61236
-2.76059
0.2308
-4.53464
0.69274
11.50398
5.04593
6.85709
2.54514
-4.30612
0.34624
1.96547
0.46171
-1.78478
2.08135
-1.32486
4.05565
-2.24425
3.99746
2.31319
15.95724
6.79856
16.36112
-2.41643
3.18361
3.06746
-0.28834
-3.33362
7.26703
6.5645
-11.50531
1.21298
-3.90593
2.77721
-0.23068
-4.59175
-4.82013
1.03951
11.97707
1.15515
-2.6459
5.97986
5.97986
-6.07414
7.85326
41.36882
36.46791
-4.38653
9.26315
-6.35865
23.04583
-1.49738
-12.40404
0.40397
0.8083
8.79273
-2.18684
4.98762
-1.15227
-0.23068
-2.35904
-11.73017
-0.80689
-6.35865
2.71918
1.50226
-8.8546
17.03206
-4.70596
-2.76059
-7.49491
7.14987
-5.61854
6.97418
6.33056
2.89329
-5.56156
-5.67551
8.49894
-0.80689
-5.56156
11.20854
1.56014
-4.01251
95.94504
7.38421
13.63648
-2.47381
7.26703
-5.8464
23.89351
-7.49491
0.2308
-1.84224
21.95803
24.74261
-3.69259
-5.21951
-2.70325
-5.50457
1.38653
4.69618
-2.30165
-1.84224
1.61802
-2.76059
-2.81793
3.76479
8.16187
30.66446
-4.64886
-3.91791
26.62778
5.62942
3.00939
2.37116
-8.96772
-3.16179
1.56014
-1.26733
4.63791
5.39594
-3.14543
-10.94266
-5.10544
-0.80689
-2.03769
14.73284
1.32867
5.57104
20.51126
-9.41992
5.10424
-1.09472
-0.11536
14.94428
10.44124
-2.12942
11.85875
-12.06723
-2.81793
14.64675
-8.11862
3.70664
19.30879
0.57721
1.27082
0.75052
-0.23068
2.67736
18.42234
1.82009
2.13751
-7.55164
-0.7493
-2.53118
21.23412
3.82295
2.89329
38.33349
3.00939
44.09508
-10.99896
16.52564
3.70664
23.5906
-11.61775
-0.11536
-3.33362
-1.72732
0
-4.53464
5.10424
-4.13466
8.13717
2.54514
-1.38237
3.99746
0.51946
6.91563
6.27209
2.66116
8.8515
12.03623
20.12866
30.54168
0.8083
2.66116
-2.87526
12.16977
0.96258
12.9839
-6.30176
-6.52927
-3.21907
5.7462
-0.7493
1.10686
31.8939
5.51266
5.80646
31.00218
-12.17953
4.87102
-9.58937
8.32276
-3.91791
29.52472
11.20854
13.75523
-15.59077
13.16179
14.64675
14.28995
0.34624
-1.09472
1.73381
3.82295
-1.14556
2.02341
5.10424
-7.60837
41.70789
-0.69171
35.35168
-0.69171
4.11384
1.15515
0.98169
13.99281
1.66102
-5.27654
1.50226
0.17309
-2.98989
0.69274
13.39908
24.37853
1.61802
2.1393
-3.0472
-4.24897
18.3489
-2.98989
4.81273
7.03274
22.98533
8.44021
15.83796
18.22904
0.69274
27.48142
5.04593
1.90755
-4.70596
8.67519
-2.35904
10.85425
-4.20039
11.61819
-1.61236
44.04291
2.25522
15.36113
-0.80689
-7.60837
-9.7023
0.69274
1.79171
-0.69171
-6.41553
8.61644
5.04593
-0.28834
-2.76059
8.67519
0.51946
-0.23068
-2.69864
38.75755
-4.64886
1.96547
-6.56607
31.20103
4.05565
-4.47752
-5.21951
1.73381
1.89942
10.44124
5.10424
-0.97961
0.40397
-5.61854
-4.36326
-0.6341
34.67068
2.48714
1.96547
-9.30691
4.57966
-8.68487
0.28852
1.44439
2.89329
5.58547
15.29179
35.28973
1.96547
-3.84874
12.45061
-2.35904
3.12553
-1.43988
-1.77857
10.89574
-7.04075
-4.93428
-0.86447
-2.87526
2.25522
-2.6459
12.74681
1.09732
-3.61987
-3.96313
8.8515
7.50143
-0.28834
-11.39284
5.04593
7.32562
-7.9486
18.76863
8.14664
-4.36326
-0.5515
50.4906
2.25522
-2.76059
-6.24487
-2.30165
0.57721
-12.06723
0.11539
9.61628
0.98169
-1.55488
2.77721
-2.18684
-0.7493
-2.70325
3.82295
3.47411
4.17205
0.86609
-9.98451
3.59036
0.17309
0.86609
-7.60837
6.15518
-8.00528
3.41599
-1.61236
-3.84874
2.02341
2.83524
10.79523
8.55769
-2.24425
25.83638
19.90967
1.90755
-1.61236
1.61802
-5.27654
13.87401
15.00381
0.05769
4.05565
14.70624
-4.47752
-1.26733
16.6138
11.44488
-1.32486
1.50226
26.38414
-4.76305
-1.38237
5.10424
-4.07749
7.56005
2.66116
0.2308
-4.59175
-0.23068
-2.93258
11.3267
14.52779
3.00939
23.40895
-6.75667
1.03951
0.2308
-16.03616
-3.34117
1.56014
20.69188
10.50022
-9.2504
-3.0472
-2.93258
-3.16179
11.26762
0.17309
-0.86447
7.73595
8.91029
-0.51888
-0.80689
3.88111
1.09732
0.69274
3.18361
1.03951
0.86609
-2.81793
10.14645
1.84963
-2.87526
2.77312
-2.03769
-8.23192
-3.96313
-4.47752
-0.11536
15.77833
-1.49738
0.51946
1.09732
-2.24425
0.86609
2.08135
0.34624
55.60857
-3.90593
-9.13735
8.32276
13.99281
-0.34598
-7.43816
-4.10667
12.47412
3.78784
-1.26733
5.97986
12.09541
0.11539
3.6485
-1.2098
1.13572
-8.8546
-13.70185
4.98762
-2.12566
149.15826
36.90263
-24.08336
-5.61854
-3.27635
9.36545
13.87401
-0.44207
1.74078
48.17181
2.71918
-4.13466
0.8083
1.61802
-2.53118
14.17107
1.84963
2.66116
-1.89969
-0.86447
-8.28857
2.08135
-1.26733
2.1393
-5.10544
-6.01721
-1.26733
3.18361
-0.44207
-7.4267
-4.87721
-1.2098
-4.64886
0.75052
-5.16248
-1.43988
-1.49738
2.48714
-2.58854
18.5887
9.5574
11.03136
-3.0472
1.03951
1.96547
2.77721
-3.79153
-3.21907
-1.2098
4.17205
-6.69983
-3.50539
2.31319
9.43968
-4.19182
16.67149
52.34053
12.62831
-6.87032
-2.70325
27.66453
-2.70325
69.65768
-4.70596
-4.93428
-4.02031
-12.40404
-2.41643
7.91192
10.0154
-20.2443
16.50754
-10.49203
-0.92204
1.32867
-1.43988
-5.90334
-7.32465
7.56005
9.43968
11.14948
11.91791
12.39139
-1.38237
7.20844
13.90106
-17.03659
15.21127
-4.02031
-4.70596
9.1455
-4.79897
2.799
-4.82013
3.00939
-9.98451
8.61644
-11.61775
0.17309
-1.38237
-2.24425
3.47411
-6.24487
-6.01721
2.37116
-2.98989
-3.96313
-2.36112
38.75755
14.76574
4.28847
-2.81793
-6.07414
-13.1329
6.97418
2.95134
-6.01721
17.03206
-0.57649
7.81388
7.20844
13.57712
6.5645
-5.33355
2.42915
1.15515
1.79171
-4.31754
7.38421
-1.89969
3.41599
2.02341
-1.26733
2.54514
-10.09734
13.08805
3.72848
18.1667
7.53744
5.4543
-2.01457
-6.92714
6.33056
1.27082
10.02858
-0.69171
-0.34598
2.60315
-2.36112
15.24199
0
-1.15227
10.44124
10.6772
0.57721
-1.2098
2.83524
-7.32465
13.87401
1.96547
-7.9486
23.13461
3.53801
-4.93448
0.33613
0.56241
-15.38886
0.17309
-2.84855
-5.16248
5.2209
-8.96772
1.15515
-3.0472
-6.8135
2.83524
-0.80689
-2.41643
-0.40362
-3.1045
11.20854
10.50022
-5.50457
3.35789
-1.89969
-10.09734
-5.96028
16.25557
0.17309
-9.13735
4.98762
-0.86447
9.61628
-8.51507
3.35789
0.63498
-3.73432
6.5645
8.44021
-1.95714
-0.80689
-2.30165
-10.04093
4.81273
11.85875
-2.01457
2.73813
3.10501
30.11215
0.40397
-4.24897
-3.6771
-1.89969
-2.93258
-7.55164
3.06746
10.91328
-0.23068
7.38421
1.79171
0.46171
-3.50539
3.00939
-2.01457
7.0913
-8.62827
7.12606
2.37116
3.72848
-0.46125
3.41375
6.51635
-7.51541
16.31525
3.16654
13.63648
-6.24487
14.17107
3.18361
1.21298
1.03951
7.14987
-7.49491
-1.61236
3.59036
12.21378
7.97059
-2.072
9.29378
4.57966
-3.84874
-3.73432
17.92953
1.79171
-9.30691
-0.86447
-5.8464
-3.44814
1.73381
1.21298
2.89329
-12.85272
-1.72732
-3.16179
-2.12942
-0.7493
-3.27635
0.51946
-0.05768
10.14645
-2.35904
5.33758
14.52779
-2.81793
-7.32465
0.34624
-8.06195
-0.17302
-4.07749
3.24169
-5.27654
2.95134
12.33218
1.38653
2.37116
-1.66984
-6.98395
4.81273
-1.26733
6.03829
-9.30691
-2.81793
2.60315
0.63498
-5.27654
-6.24487
1.56014
-16.98107
-7.38141
11.74047
3.06746
-0.05768
-0.27711
-1.25215
-6.80695
4.35633
-14.30772
2.92108
-1.51672
-1.61236
7.32562
0.51946
0.17309
-5.27654
1.56014
-6.75667
0.57721
-7.43816
-9.08082
-4.30612
2.08135
-5.33355
13.33975
1.61802
3.12553
13.69585
-8.96772
3.76479
-6.41908
7.97599
35.84749
-1.09472
0.46171
-0.97961
1.15515
-1.03717
-2.76059
-3.61987
-2.81793
0.86609
-0.46125
14.64675
-2.24425
-2.24425
0.05575
8.79273
-5.56156
-5.39057
-2.58854
13.04319
2.60315
0.22365
4.11384
0.6762
2.08135
0
3.88111
-3.56263
-6.24487
-3.79153
4.57966
-0.57649
2.31319
2.71918
-6.07414
1.38653
5.04593
3.41599
10.3803
29.81824
9.58112
6.38206
7.56005
2.83524
-5.85561
4.42004
7.26703
6.03829
0.39494
1.09732
-1.32486
-4.76305
-1.89969
-0.23068
1.84963
-1.49738
3.66271
-5.39057
-2.93258
-1.41842
-5.50457
-9.41992
-7.38141
5.4543
13.75523
-0.34598
-1.03717
-2.87526
-7.49491
-8.00528
5.51266
19.43969
5.04593
9.02788
-2.072
-2.12942
-2.94795
8.14664
-10.2469
13.51663
0.07793
14.55995
5.09256
-5.2681
15.12265
8.80952
-4.03402
-3.18364
-4.88281
1.48284
-4.46971
11.6762
1.48284
10.47968
-3.18364
-5.88387
1.32653
5.09256
1.32653
-3.26101
-4.80571
11.91586
10.79846
-4.21893
7.14516
3.75529
8.08134
41.48578
7.06605
7.93699
-1.39348
6.47331
-7.1896
-1.16731
6.2922
-6.74803
3.04887
-2.95144
5.0138
-0.2337
-2.87401
2.1869
-4.11125
-0.70074
-2.25413
28.73846
-11.99531
1.63921
0.62378
-7.1896
2.50016
11.51649
-3.33837
-5.2681
0.38976
3.75563
-1.94387
0.23382
3.20576
-2.71912
-1.86628
15.04223
-7.26629
-2.09903
3.75529
-4.7286
-12.90476
-6.34515
-6.34515
-3.64768
-8.79731
-0.95856
3.83385
0.54576
13.19605
-7.26629
0.31178
3.28422
2.97044
6.98695
1.09216
1.40468
-0.31157
-0.77854
-4.95989
3.83385
3.20576
7.85774
-6.19145
9.36559
-15.3207
-16.67374
4.46279
-0.38943
-10.17072
14.79835
10.46034
-2.02146
9.44508
4.93504
-2.87401
-2.71912
-0.93409
5.64431
13.10439
-7.84946
2.57851
-0.42632
8.95319
-4.66345
13.35631
6.27567
4.14821
-8.33855
-5.14295
38.32117
8.73013
9.28611
-8.03246
5.95988
8.49205
-5.34512
-2.95144
7.46173
-1.94387
9.12719
4.0696
2.50016
0.70181
1.40468
-10.85583
5.80207
-2.87401
-11.84355
7.06605
2.2652
1.40468
9.60411
3.91242
6.98695
1.71741
14.72065
8.88892
-6.03769
11.75608
-1.47809
11.11746
-6.42199
-3.10625
-3.18364
-0.54511
-2.09903
21.84391
-2.40918
-3.02885
4.54146
-10.17072
0.07793
8.17479
-2.95144
-0.15006
-9.91421
0.23382
-0.77854
-1.94387
-3.02885
16.41126
1.71741
6.1967
40.35123
12.12956
-1.46483
11.15897
-1.71104
-0.70074
18.66878
11.75608
5.40777
13.35631
-1.39348
28.90375
0.31178
2.42183
-6.03769
-2.87401
-6.80596
13.75719
-10.2469
5.95988
4.46279
-11.15998
-2.25413
21.43645
-1.94387
-4.18846
2.65687
-0.2337
-7.9559
2.97044
-4.03402
12.95576
-0.07791
21.92545
6.51264
-5.73001
-7.07831
-2.40918
-4.53191
4.22684
2.89203
-7.81016
0.60822
-3.10625
-2.48668
1.17027
2.34351
-5.65306
3.91242
13.99788
3.83385
-0.31157
11.83596
2.03035
0.77985
1.79563
15.92764
13.51663
-0.62293
-6.88271
9.28611
2.42183
-7.72615
-10.70368
-0.62293
8.25408
16.16939
10.26252
7.93699
-0.85632
-1.40042
10.36133
14.44525
4.22684
2.73524
3.5197
1.22917
20.5378
24.77608
15.44449
3.99101
-7.1896
0.70181
21.27356
7.6993
0
18.10768
0.38976
4.38412
-7.26629
4.54146
-1.40042
-3.57037
-0.38943
-3.64302
19.25611
3.99101
-7.03618
-4.34285
-3.10625
4.30547
4.46279
-13.13183
-4.49719
3.83385
11.43666
-5.03696
-8.26205
5.32895
-6.88271
-16.59868
-0.54511
-4.57434
-7.26629
-0.31157
3.04887
-3.41572
-2.48668
-6.88271
-4.7286
4.69885
-0.46728
-4.65148
8.09551
-5.42212
0.77985
6.1967
-3.83678
-3.57037
-3.02885
-0.46728
0.77985
-9.94211
4.30547
0.93598
5.72318
-8.74897
5.32895
2.10862
12.01961
0.46775
9.04776
17.29914
-1.86628
-0.2337
-3.49305
-2.37429
11.19724
-2.37429
-4.95989
-5.65306
-2.33166
21.355
14.07814
8.73013
-2.48668
6.03881
20.29731
-2.95144
-5.73001
4.0696
-2.25413
17.29914
-0.54511
15.68601
8.65076
-4.7286
-3.72497
-1.63341
-7.9559
7.85774
9.28611
21.43645
-4.26567
7.46173
-5.96079
14.22414
0.15587
-7.41963
-3.87952
-5.34512
-1.40042
8.17479
10.40001
2.1869
-0.70074
-2.44286
0.07793
3.5197
-0.62293
3.5197
0.07793
12.23559
2.73524
4.46279
-12.14702
-10.85583
3.20576
1.2484
-4.57434
13.99788
8.73013
2.1869
12.0757
0.38976
6.02204
0.83958
85.9582
-4.49719
-3.80226
-9.10288
8.57139
17.21836
-4.88281
-4.88281
1.71741
-6.57561
0.31178
-1.63341
4.69885
-1.70244
-2.02146
4.77757
-3.57037
-1.86628
3.84032
5.80207
-10.62758
42.12779
4.93504
3.75529
-1.32273
0.31178
2.81363
-4.7286
-4.7286
-8.72088
-1.08958
0.23382
2.73524
5.56545
7.6993
-4.88281
13.27618
-7.1896
-3.64768
-3.26101
-6.11457
1.40468
3.20576
-2.09903
-7.41963
3.67675
0.70181
-3.80226
-9.02651
7.85774
0
9.44508
-2.71912
4.46279
2.34351
-4.57434
-4.02875
15.68601
3.04887
4.22684
-6.80596
3.83385
1.63921
-10.55147
9.44508
0.76226
3.12731
-1.40042
-0.62293
-1.01184
-2.87401
-3.10625
0.77985
2.03035
-6.24014
-8.18553
7.85774
12.23559
-7.9559
27.70034
-11.91944
-3.70781
6.27567
10.85836
26.15846
25.03341
22.74149
5.17135
3.75529
12.71559
-1.16731
5.09256
7.38257
-2.71912
-3.72497
12.0757
19.8911
3.3627
6.03881
-4.88281
13.03584
22.57817
-3.11757
7.38257
2.91975
25.19751
9.04776
-3.33837
-3.18364
14.31898
3.59822
3.20576
5.32895
-7.34297
-1.71104
6.1967
12.63556
2.1869
5.25014
-2.1674
22.3333
2.73524
5.32895
-11.46392
6.90787
9.44508
-7.49628
3.12731
-10.39921
9.60411
9.20665
5.72318
6.11775
3.91242
1.32653
4.8563
6.27567
-2.95144
0
-6.34515
4.69885
4.54146
-5.42212
-3.49305
16.16939
4.43866
-2.17659
-5.73001
16.65325
-5.61746
-0.74575
-1.47809
7.06605
-1.55576
-8.03246
-0.70074
3.67675
-2.87401
14.23869
1.32653
3.67115
12.71559
-7.41963
-2.56418
-4.11125
-5.49911
-1.71104
2.35324
-6.57561
3.28422
-4.96173
-1.24503
-2.17659
3.9252
4.87202
-0.15581
0.85791
2.65687
6.74974
-0.38943
-6.80596
-0.31157
1.63921
0.31178
8.41271
-1.94387
-3.18364
-1.40042
1.63921
6.98695
-0.21322
4.0696
-2.09903
-9.4467
-1.53598
-4.71731
-0.74575
-3.31611
-4.49719
5.72318
-1.78867
0.15587
-8.72088
2.10862
1.30768
-3.57037
-0.62293
9.12719
6.03881
5.09256
-5.03696
3.83385
-1.63341
2.78265
0.07533
2.34351
-0.54511
2.65687
-4.26567
1.17027
3.44119
-3.02885
1.01406
7.14516
2.57851
3.99101
-3.18364
7.6201
22.08855
7.22428
3.5197
0.46775
4.14821
5.72318
1.17027
17.6224
-1.63341
-11.38795
-7.26629
-1.71104
-7.80274
0.15587
-2.48668
-8.87372
2.34351
9.12719
-3.26101
-6.95945
7.22428
8.33339
6.59166
22.82316
-12.37448
9.28611
7.6201
5.09256
-10.09453
9.12719
0.70181
3.44119
10.79846
-0.54511
-3.95678
-5.14295
1.3864
14.80103
-6.95945
-7.57291
-0.15581
1.79563
-2.33166
3.83385
8.17479
9.76318
10.55935
3.44119
15.84708
-5.34512
8.49205
1.79563
-0.2337
3.44119
-4.80571
3.28422
0.46775
2.10862
13.91764
-2.40918
-7.41963
6.47331
55.15804
-7.72615
-0.77854
-0.46728
-2.25413
-5.19107
0.46775
4.93504
-10.39921
2.65687
2.81363
6.27567
-5.19107
-2.17659
0.15587
-2.40918
-5.02234
11.75608
0.45497
-4.71731
6.38266
13.56154
-1.78867
-0.70074
1.32653
-6.49881
6.1967
0.07793
-6.03769
1.32653
27.17085
1.01406
-6.72919
7.14516
2.50016
10.79846
7.38257
1.63921
1.48284
-8.33855
-0.15581
0.54576
-12.22285
-4.71731
-1.25018
7.76332
-7.80274
-4.45272
5.64431
-2.56418
-1.94387
8.49205
-2.64165
3.28422
1.71741
2.50016
2.2652
-6.80596
0.07793
29.31719
-1.01184
4.46279
15.12265
-5.29492
1.46531
59.54546
3.5197
9.68364
2.57851
1.71741
5.88097
-5.34512
2.89203
0
6.51264
-0.54511
8.57139
-0.62293
5.40777
5.88097
10.47968
4.8563
11.59634
-5.11402
6.67069
19.07966
-4.65148
7.06605
3.12731
6.98695
-3.26101
8.80952
2.34648
6.47331
-7.03618
-1.70244
1.09216
-2.95144
9.28611
23.39527
11.75608
-0.77854
-1.71104
17.37993
12.63556
5.09256
7.20568
5.40777
-1.01184
2.57851
0.46775
8.17479
-3.02885
0.93598
-2.64165
-0.15581
4.69885
21.92545
5.56545
3.5197
-2.48668
0.38976
11.03769
1.32653
0.07793
12.39554
1.2484
1.79563
-0.54511
-5.80695
1.87386
2.50016
3.75529
-2.71513
1.79563
-2.33166
6.35465
6.82879
1.01406
3.3627
13.83741
-2.33166
2.10862
-6.80596
-2.64165
-4.18846
7.46173
1.01406
4.62015
3.20576
-2.25413
-1.40042
-7.9559
2.1869
1.81716
-0.46728
0.37864
-5.84994
0.32005
-5.32239
2.89007
-5.34512
2.1869
5.72318
2.34351
0.62378
8.73013
5.17135
-7.49628
1.40468
4.22684
2.1869
-9.40824
7.38257
-1.08958
-3.57037
1.40468
-4.95989
-1.71104
-1.08958
-1.94387
0.93598
-4.34285
-4.55809
-1.16731
-0.6393
-2.97429
-1.32273
-8.54056
8.88892
-5.50518
-4.0309
3.99101
-3.72497
-10.09453
-6.95945
5.40777
2.1869
6.35465
0.54576
2.81363
6.74974
-1.71104
-7.1129
1.71741
-4.0309
-6.88271
-6.57561
-0.46728
0.15587
0.62378
3.59822
-8.41505
-1.24503
-5.19107
2.97044
4.69885
13.03584
9.60411
-6.03769
-10.85583
9.76318
-2.64165
8.33339
-7.1129
-5.65306
9.84274
6.82879
-5.57609
0.85791
3.20576
9.44508
-0.93409
16.33063
1.17027
1.17027
13.00021
17.86498
-1.71104
2.50016
2.65687
6.67069
4.38412
-0.38943
17.70324
-4.03402
0.70181
1.54442
23.90893
6.67069
10.79846
6.67069
1.40468
11.91586
-0.46728
2.03035
-14.11441
-1.78867
8.96833
17.70324
-1.63341
16.00821
-5.19107
7.6201
12.87569
17.6224
-0.85632
1.01406
-1.94387
1.56102
-4.49719
-0.70074
4.14821
18.43147
-4.42003
-9.56084
-3.18364
-3.02885
3.91242
-2.09903
10.0019
-6.11457
-1.01184
0
-6.57561
-4.34285
-0.70074
-4.34285
1.87386
-0.77854
0.38976
0.46775
0.77985
11.35684
-3.87952
-4.34472
1.30768
7.95079
7.0214
-4.88281
-4.18846
15.66444
22.82316
5.32895
17.78411
6.90787
-5.65306
2.57851
-6.42199
1.79563
4.77757
-0.93409
9.26413
-2.35273
-1.37389
4.80783
-3.32947
-3.65459
3.08977
10.80354
54.95676
3.08977
10.06669
10.46847
-2.06954
0.71804
-5.66511
-8.9533
-7.92432
13.49249
10.4508
-1.83094
11.47438
1.37799
2.16726
1.83824
42.62535
13.0882
20.70557
-3.13429
29.66035
50.74369
9.33096
-3.91451
38.57534
85.93855
-1.7004
-5.72982
0.26216
105.51102
21.70397
25.98431
8.66309
-10.42829
5.33773
42.48273
15.45129
23.36475
15.65437
1.70669
9.59837
21.64868
-3.59715
6.59863
-0.85099
4.01409
3.41967
5.93458
-6.76387
4.60927
-4.75824
2.69418
-3.97947
1.1152
6.41949
4.47694
1.18089
7.99616
0.98386
13.49249
23.33066
16.53536
16.53536
173.97264
2.16726
-3.52457
103.68199
43.69617
0.26216
-4.30412
4.80783
0.59007
2.62828
26.6067
69.60656
5.80188
1.1152
3.28768
10.87058
5.80188
-2.67854
13.76221
148.05505
31.05433
31.05433
73.24916
-6.37638
13.96459
-5.86682
-1.50452
8.66309
21.23768
-3.84955
3.15573
98.45962
4.33681
40.70316
18.08018
41.70387
-6.24714
8.72984
-3.13429
2.85027
2.43065
11.87733
-3.58958
-6.95748
-3.65459
7.79626
-0.85099
-4.23921
2.29894
11.34014
0.65568
7.14944
68.15657
-2.67854
2.76009
4.47694
-2.54824
-4.17429
3.68377
5.00647
7.66304
4.26461
27.22985
20.82703
13.15556
-1.0551
-1.7004
4.94025
4.34465
-1.30856
-3.78457
-7.53784
8.46292
2.09637
34.76638
-8.82481
5.66922
0.76926
0.45888
12.95351
78.53648
2.10144
-2.54824
-2.35273
-0.78558
11.81015
-12.198
10.3345
35.61047
-6.57832
22.50374
22.67762
-14.25292
27.36843
26.26084
-24.84556
-12.79077
-1.63512
0.85256
-9.33855
25.98431
7.26361
8.72984
-6.95748
-7.9887
1.1152
15.18065
395.84103
3.61773
-2.28754
6.79802
20.07503
108.19344
34.34483
31.40341
31.05433
1.96982
0.06553
3.94801
-5.92389
10.13363
6.73155
-1.17787
-4.17429
-1.76568
7.88864
75.54427
-7.85993
6.39931
-6.11787
-7.54633
13.42509
82.41737
-8.632
24.2594
1.49221
14.36961
2.95787
-6.11787
7.52986
-9.78759
-0.72017
14.7392
15.11301
-9.33285
3.12864
14.70738
0.65568
-0.78558
11.32556
7.06402
7.72965
5.80188
5.2052
-7.9887
2.82601
-4.4988
-0.98177
7.46328
10.53546
-1.17787
3.2217
22.33441
-4.36902
-0.98177
-5.98856
-9.08175
7.59645
20.21165
9.46464
-6.69931
52.8749
23.8328
-5.47094
3.2217
11.54152
1.90402
-10.68431
1.37799
0.13106
3.8344
15.11301
0.59007
-5.27668
-2.8088
2.16726
6.79802
-8.03219
-3.52457
6.03611
17.28204
3.61773
-3.84955
6.39931
6.3329
6.26649
9.19731
-1.11251
15.38362
1.70669
11.54152
2.62828
-4.03007
-25.21675
-0.19652
-8.36157
77.5511
52.60038
58.76992
-2.28754
5.73554
5.80188
8.52963
52.55584
-3.26442
38.08006
90.48367
124.75
4.94025
4.26461
7.59645
0.85256
0.1966
1.96982
-15.83662
40.9164
1.1152
14.09956
-3.71958
-3.32947
4.80783
-8.11743
-0.39296
11.34014
20.21167
38.71693
6.931
6.53218
0.52447
-6.11787
-6.82841
0.91821
11.54152
2.50548
-7.52124
15.92528
-14.8871
0.80789
-1.04715
2.09637
1.57518
-2.02668
174.7016
-16.72096
-5.53567
5.21411
5.0727
1.04953
25.15563
12.54966
8.32951
-5.22459
30.98363
-17.03635
-0.13102
5.80188
-2.6134
16.87462
-3.13429
6.13369
3.42264
24.67285
19.11957
108.11403
4.01409
7.59645
-11.3237
32.57638
-2.93902
0.13106
-3.39451
10.3345
2.95787
0.85256
3.61773
0
2.30029
-5.27483
145.67023
-5.3749
23.43353
12.68424
28.20068
-6.24714
3.94801
-7.15102
-0.32749
1.64093
0.13106
2.29894
0.39329
2.69418
5.33773
-4.30412
-7.47339
29.08666
-2.64728
-9.40676
13.69476
-2.35273
-5.66511
-0.13102
5.93458
-10.23618
-3.84955
5.0727
6.59863
12.01172
-1.50452
4.27852
-9.72347
19.52883
4.08019
6.00094
15.85754
-9.01753
-21.17773
-0.98177
1.18089
24.26151
17.50954
-2.8088
-0.26201
-0.35852
5.50894
81.19293
38.22152
-1.17787
1.04953
2.16726
-1.83094
-2.54824
15.18065
39.00024
74.0017
2.89193
9.86592
-6.11787
4.27852
12.57422
-0.78558
2.43065
17.21411
5.2052
-1.83094
90.63831
2.43065
2.16726
-0.98177
-0.52387
-2.28754
1.96982
-0.87186
9.3978
41.41429
47.13685
-1.63512
-5.01753
1.75932
17.41627
3.28768
2.49652
1.83824
-3.06921
9.66524
-7.21551
8.19614
19.93842
-3.26442
8.66309
2.03562
2.36479
3.15573
-2.67854
5.2052
2.95787
-1.7754
0.72129
6.66508
-5.72982
5.3623
-4.34886
38.29227
-1.71615
17.21411
3.41967
-11.70689
-2.30233
13.04941
-2.48308
-0.58931
-3.39451
2.5624
-5.53567
-1.50452
-7.73112
5.93458
19.93842
6.20009
-1.04715
10.73651
9.24987
16.94626
12.54966
2.43065
2.43065
-0.72017
1.96982
6.59863
-2.35273
1.25745
0.06553
-11.64304
-3.13429
9.3978
-0.26201
-12.98176
-0.25192
15.24829
-2.67854
-10.04398
18.5744
3.02381
0
15.11301
-1.7004
19.32415
11.20593
11.87733
4.08019
-0.26201
20.55344
-1.04715
11.54152
10.3345
-8.43911
-1.30856
-17.16245
22.88366
-1.37389
-16.27902
2.1642
7.59645
50.88845
-10.74829
15.04538
-4.56367
3.68377
23.73773
0.80789
-2.67854
0.31806
-1.41778
4.74163
15.99303
2.16726
-2.14607
-1.25334
4.08019
-6.95748
3.74981
-4.1914
6.26324
25.73213
17.96181
2.23218
16.0168
23.15851
-1.78923
1.90402
6.14611
1.50944
14.97776
16.9425
7.99616
4.01409
8.93013
-5.27483
3.5517
12.61695
-11.89835
2.78103
2.16726
-2.6134
-0.52387
-4.36902
-2.09191
2.89193
6.53218
-0.32749
1.44371
-1.63512
-5.66511
1.70669
-0.45842
-7.34447
37.65589
9.19731
0.52447
-5.92389
-13.04541
-10.30022
9.46464
-7.21551
5.0727
9.99975
9.93283
-4.10936
3.28768
-3.26442
-0.58931
-3.91451
2.03562
-12.47226
2.36479
5.66036
12.88618
-2.41791
-0.98177
-2.15713
-14.25292
1.96982
-2.74368
-2.54824
2.23309
2.16726
-6.82841
-1.30856
0.98386
-0.85099
-1.24322
6.3329
6.3329
-2.74368
6.06731
3.61773
0
0.32772
6.13369
19.32415
7.79626
4.14629
8.12947
0.13106
4.47694
5.13895
2.10144
5.0727
6.06731
-3.71958
33.85346
-10.30022
-4.10936
22.19719
-0.65474
-3.09934
3.61773
-11.51533
-2.59014
0.3821
13.31284
6.00094
0.13106
6.20009
1.44371
8.86336
0.06333
5.00647
-6.34467
46.57234
29.52116
2.49652
18.16593
11.47438
10.40148
17.55383
0.06553
4.2124
-5.6004
1.50944
21.44314
-2.87392
-0.58931
-7.34447
-3.26442
60.0832
6.03611
4.14629
26.79947
12.41512
-7.34642
17.51069
12.88618
-8.37479
6.9975
-12.08825
-1.43921
-8.24613
1.96982
3.35367
0.45888
3.28768
6.39931
0.06553
-1.96144
3.2217
-4.454
-7.9887
8.06281
3.15573
-3.19936
0.98386
4.47694
-0.58931
-8.69628
21.20301
4.60927
-3.26442
1.90402
-2.48308
20.41671
25.94448
21.58015
18.43821
-4.82308
9.3978
3.61773
-5.57336
2.49652
10.13363
6.13369
-2.8088
6.00094
10.06669
3.81587
-6.82841
8.32951
4.34465
-0.06552
4.80783
2.10144
-8.31046
13.76221
-14.12597
-1.8962
-2.02668
-4.17429
-3.26442
8.46292
2.78988
-11.64304
8.06281
2.43065
7.92952
4.60927
11.54152
23.57107
31.12413
14.30208
12.48239
6.73155
6.46574
-6.18251
4.14629
2.82601
1.90402
2.16726
-3.52457
2.89193
7.52986
7.52986
-6.37638
0.39329
-4.56367
-0.91638
0.32772
10.60247
20.75862
-0.19652
-6.82841
5.40401
9.79902
-4.62854
-10.49231
-2.41791
-3.71958
-3.06921
-8.18179
6.26649
-8.632
3.2217
18.64252
-9.01753
28.40896
5.27146
22.88366
0.39329
1.24658
-2.02668
0.13106
-2.35273
-3.52457
-3.00412
-4.43392
-5.27668
4.60927
-3.19936
-8.31046
1.64093
-3.21095
4.47694
-5.3749
-8.82481
-2.87392
2.23309
-1.63512
-0.91638
-3.39451
2.23309
-1.1159
15.45377
26.40757
347.82245
20.96388
1.24658
6.13369
28.61731
16.39972
2.69418
2.10144
-2.09191
7.66304
0.65568
-3.65459
3.02381
6.06731
7.52986
-19.55112
-4.75824
1.70669
23.57107
2.36479
4.80783
-4.6934
-0.56365
16.85433
2.15815
-3.57008
-3.6589
12.88618
4.19256
11.40725
-5.85921
7.92952
-0.58931
1.37799
2.95787
5.27146
23.57107
20.29987
21.36267
14.47472
-0.2993
28.03907
29.41105
12.3775
11.35912
5.80102
6.45092
2.7546
42.34467
-8.29383
4.61232
2.59063
-2.02824
-2.30525
10.39869
2.26491
7.66882
12.1541
10.23943
34.36236
11.1397
16.87356
43.12951
34.24659
24.27558
23.60961
9.77007
0.07792
12.31399
-7.34205
6.23417
-4.59339
-4.8822
4.77697
-6.65158
-6.34422
4.07319
3.12691
5.04416
14.55399
0.91698
-0.42627
5.95913
-3.33795
8.0437
0.8578
23.29188
7.48257
6.45092
6.65429
-3.9645
-0.37362
-5.44041
-2.44257
4.50444
22.14314
-8.67599
-3.02847
-3.60816
-9.68419
-0.66894
-1.10595
-5.61685
0.46769
10.06407
-7.17722
-2.37401
-2.37401
-6.55386
-6.63785
3.44076
5.09192
-3.31572
-4.4692
-2.65639
-3.18545
-6.34436
-0.77844
4.77697
-2.48637
-11.23459
3.12691
2.34617
27.69674
5.75288
-10.16946
-0.70065
11.83446
-11.92013
5.01316
-12.9938
-2.9169
7.06515
-0.21319
-0.74566
2.88971
-4.11073
8.89883
19.02277
4.61079
8.89883
19.83269
-8.85204
8.89883
2.59063
30.84595
63.61889
5.58463
4.61079
13.89093
21.58044
23.78214
14.4434
17.76974
3.16801
19.00159
-9.16432
10.95654
19.94918
15.88329
29.18209
3.10462
1.86261
11.05698
18.66638
25.64896
104.63004
3.64242
-6.07858
22.36842
2.34617
16.73181
6.02122
5.32828
17.37771
22.90191
16.21628
12.3775
14.36797
13.51491
19.7848
10.71738
25.8755
8.84299
-0.38938
-8.10799
2.10836
-5.03634
-5.11338
-4.49663
-6.24845
83.48497
-5.39939
13.8372
-1.03361
11.76386
-2.0212
14.87952
6.66985
-5.96004
4.26614
4.14769
-1.24487
-3.31572
-0.95844
-1.81838
9.77007
0.74711
-1.16717
-0.15005
-7.4187
-2.57909
4.30493
-4.57377
3.59776
1.17468
26.02769
4.61079
-1.27738
8.29807
5.48591
1.24824
30.97027
100.32084
2.10836
6.55934
-3.0797
5.48591
-8.49047
1.22901
0.3786
-7.34205
10.06407
-5.34445
-5.39939
10.85681
-10.55016
-1.01171
-0.74227
-4.6509
1.40451
3.10462
-4.26513
1.15071
6.11698
-5.96004
2.97007
7.93598
2.34321
-1.67749
10.26106
2.7546
8.72902
6.55934
2.03125
-9.68419
14.79617
10.59168
10.55801
30.14118
13.27449
0.93586
4.35201
0.07532
21.69292
15.10734
5.04416
9.38864
7.97148
24.85438
69.55919
11.99425
6.11698
14.33285
13.33921
1.62352
7.29711
17.76974
11.46887
0.32001
11.15737
19.48272
10.35985
10.16247
44.90294
37.38276
32.51361
27.58269
54.47388
2.99715
-7.69671
7.93598
-0.52168
-1.40024
-2.25385
-9.78843
23.39226
12.58365
-3.24975
10.70123
-2.3386
8.51679
5.24948
0.60814
-2.40888
5.56475
-3.87904
1.56082
-6.65158
-3.72451
19.96976
13.35461
-0.66894
10.79709
-2.8681
8.84299
2.67492
3.41844
54.83648
-7.03531
-9.78843
11.75458
4.69826
2.59063
5.66384
1.60273
2.34321
0
-3.2606
-3.6426
4.2263
-1.6332
-1.94363
223.5448
-2.37401
-2.3386
4.2263
491.63782
1821.02429
65.83069
25.77501
12.55394
3.08493
14.88591
9.18746
7.46079
15.36205
-3.10586
-2.84974
-2.64132
1.32637
1.7954
-12.68481
-11.4462
-1.6332
-0.74227
0.85396
41.48032
15.43972
-0.52168
6.2011
-5.11338
2.26491
2.89166
1.09202
-0.23367
4.77697
-7.26538
1.70302
2.1035
6.11106
-0.15005
0.99469
21.46799
-0.74566
3.10462
3.64242
7.42776
8.62493
11.57866
2.18419
1.24824
-10.27792
-0.59541
5.80102
-2.65639
16.43025
24.96772
10.45885
5.84213
-1.94363
35.51364
34.88462
9.28494
11.66228
13.62629
12.58365
-1.17809
-5.44041
21.8402
-5.3218
0.45491
21.36267
24.45631
7.30249
-2.17631
9.96587
18.56434
16.77186
3.10462
15.1194
11.25795
15.88329
4.87137
2.88971
7.64516
11.79831
14.6646
2.67492
7.64516
-3.92488
12.89435
57.66281
-1.88853
7.10188
5.58463
4.50444
7.14425
-2.64132
6.74888
8.8084
-4.6509
1.40451
6.19592
12.27473
7.22337
6.55934
-3.77196
-8.49047
-0.38938
13.03419
-7.87835
19.96976
3.41844
-1.81838
-1.16717
6.35384
5.22159
6.35384
13.10248
7.20469
35.72121
0.70172
16.73181
27.35468
12.99832
29.72713
784.68091
109.56815
19.89681
11.57866
-4.03352
4.61079
10.23943
348.5694
33.42602
12.17216
-4.26513
-1.78844
-8.22669
-0.74227
-0.38938
6.82793
12.78822
10.00063
-2.25385
-0.54505
3.33477
-6.24845
5.84213
30.31193
17.43954
2.97007
-5.49843
10.39869
167.56737
393.09329
243.7876
10.26322
-1.80836
-11.65293
48.34657
0.32001
-9.06026
-8.85204
11.1397
-3.81934
-6.85599
33.5638
44.6661
1.38864
4.61079
-2.64705
45.69316
40.30589
45.25843
6.11106
0.21331
14.26142
7.11246
3.91193
3.83337
10.31905
9.67247
1.94271
-1.74804
8.0437
-1.81838
70.90567
0.91698
-2.16714
-2.3386
0.30248
9.04661
-3.95628
6.2011
32.74429
2.91937
2.46024
32.39832
-4.15526
-2.51093
-0.0779
-3.92488
-0.63922
2.03125
15.88329
8.95206
33.89946
8.99484
-12.37556
-5.26744
14.00137
-1.91447
5.48591
3.44076
-0.38938
8.09448
276.39722
75.94702
41.2757
12.39396
4.38357
-0.37362
65.65242
30.44284
11.5609
5.6436
0.45491
-2.64705
7.02043
0.07792
11.79831
-1.74804
0.91698
0.45491
2.91937
29.12202
-0.54505
4.46222
299.40805
63.18673
9.57507
190.09082
83.17452
15.99426
81.13337
65.22098
622.9903
25.14676
31.38316
254.31398
271.91672
36.22379
224.46837
46.31232
126.65848
-5.79149
3.33477
5.09192
-2.98387
-2.51093
-1.46465
4.26614
6.11106
9.67247
53.99048
13.27449
74.19179
9.28406
-4.65518
25.6047
16.87356
-2.71481
-2.37401
-9.86466
457.21643
13.11427
5.17069
0.15585
33.21539
-2.8681
-14.02183
-4.13588
-6.13447
-1.94363
8.73394
-1.39331
7.38974
355.75189
6.47242
23.04795
13.55981
5.58463
16.9943
39.08072
13.31141
-4.77818
0.93586
15.76453
31.80068
33.29872
0.22656
-7.5944
12.45798
-6.65863
2.1035
-7.0175
21.91797
22.81935
-5.20239
20.18278
27.30307
0.15084
9.77007
16.54078
262.54752
24.15192
0.53143
19.60029
2.24568
-0.66894
24.85438
-3.44707
15.88058
1.49567
7.21047
1.09202
8.51679
-3.70738
3.5348
-1.40024
64.85986
-3.49261
3.44076
-3.64722
1.48266
5.56475
13.43475
34.88462
-3.90052
7.77753
7.22337
-1.6332
100.53441
11.25795
2.34617
-8.76955
25.27201
42.49479
14.95991
8.08032
2.65653
-5.65235
-2.40888
2.97007
11.90818
5.57499
10.06407
-4.45216
1.40451
92.36814
22.65692
5.39789
238.53684
15.01146
21.36267
317.82269
10.45885
-2.76226
2.57818
28.40437
70.97594
79.77484
14.11183
-4.76817
14.58167
0.91698
7.06515
-7.99885
1.81693
2.1035
1.17013
0.99469
0.8578
4.61079
-3.90052
5.48634
43.55116
-3.44707
41.29943
2.49985
2.34321
-10.62626
7.85675
12.48048
4.28876
-1.59606
-1.06478
0.8578
8.8084
1.60273
2.89166
11.83446
0.96084
8.13792
7.21047
11.66228
4.61079
-9.68419
3.58639
-3.6426
-2.98387
12.58365
-5.73347
0.6237
-0.52168
7.85675
13.55981
0.45491
-4.71678
0.8578
4.78431
41.15091
-0.15005
13.33921
-4.5314
0.53143
4.61079
28.07785
3.75482
11.05698
-11.03238
-1.27738
2.91937
2.1035
-2.09877
9.96587
23.29188
21.35557
-2.30525
-4.34676
13.94296
6.11698
-3.92488
10.8108
9.04661
6.56326
-6.19067
7.06515
4.30493
1.46512
3.75007
1.40451
-3.33795
-3.2606
28.3377
20.37598
61.60603
-5.44041
4.87137
3.31965
10.63769
11.5609
0.91698
1.22901
-4.34676
11.35873
2.023
-2.98387
21.24379
5.66384
14.23687
-2.33137
-0.81541
0
1.32637
-2.84974
1.639
2.10836
-4.26513
78.41592
9.76194
116.21068
131.86064
14.79617
13.67015
145.22557
39.16498
8.96719
17.8627
14.07634
25.11222
9.76194
3.92467
31.88379
-1.60674
19.67283
0.77975
5.6436
-1.32256
-1.40024
-3.72451
-3.33795
-5.38121
17.76974
9.38087
-4.15526
18.83408
8.88779
0.6237
3.75513
5.09192
16.73181
-0.23367
-4.5314
-1.94363
48.34657
30.71215
32.05914
4.93442
2.1035
1.06774
5.57499
6.38178
4.82819
-4.72801
-0.37362
11.67472
14.4434
8.23234
2.7546
-3.18324
8.0437
-0.66894
-1.25003
5.84213
-0.2993
-3.24975
13.52113
9.93503
13.11872
2.67252
-0.88834
19.60029
3.75007
9.86787
