# Supplementary material for: Assessment of palladium concentration in drill cores using laser-induced breakdown spectroscopy (LIBS)
Source: PLoS One. 2025 May 19;20(5):e0320584. doi: 10.1371/journal.pone.0320584 (PMC12088053; doi:10.1371/journal.pone.0320584)
Supplement: S2 Datasets — (ZIP) [file pone.0320584.s002.zip › Data core C.txt]

16.99172
35.98912
-0.06089
27.97549
2.51642
-1.43187
7.29714
5.19881
-0.78055
4.16161
6.31397
6.99474
13.36785
3.28339
22.25773
6.96922
6.47815
33.53793
18.90215
35.91048
-13.59731
-5.33579
0.51844
-4.89728
7.89918
23.38449
15.14239
20.40898
5.78879
10.51596
-2.30636
13.13756
1.7074
18.2228
5.22495
1.60459
14.1442
7.45551
26.12957
9.3583
61.16359
18.81545
1.22407
-10.96292
16.36466
26.8791
9.64422
12.33877
6.5261
18.99185
6.23
7.54894
13.36038
17.04749
0.9227
3.11943
32.69264
1.96639
9.20345
12.21657
31.93793
44.96796
10.70856
5.09397
9.25576
9.81824
1.18944
-2.77429
-10.16462
7.31558
272.3284
-1.07907
11.16179
48.5646
47.81516
16.62283
7.02731
24.04508
8.49708
-8.32015
24.72214
-5.29292
-1.49234
4.33929
9.593
18.15767
2.93726
5.28128
20.43756
3.67917
4.52038
-15.29379
8.61541
8.30904
22.26434
5.54499
18.31835
8.59932
5.13996
14.30972
1.03881
2.12535
20.05699
9.86607
30.52461
11.83563
7.74671
50.86935
2.10993
8.40338
0.61785
18.4996
-0.05518
12.34768
-13.66008
10.78498
15.30291
-11.67898
3.4725
8.34025
9.29146
14.32791
7.3292
7.31914
11.85173
12.64902
-10.40176
10.76132
5.43178
0.22446
-0.01055
18.56744
14.84137
162.87816
17.71077
6.03475
14.90573
14.08224
-5.77422
14.41255
13.93609
5.84987
4.80399
3.43205
11.75019
9.27439
11.43804
-4.58499
4.70176
22.35686
16.50118
-10.63124
2.57254
4.57308
-1.03213
3.9255
10.29823
9.44852
3.5523
5.56305
6.08311
0.65678
8.04862
9.74582
17.28166
-14.8848
-21.58178
-2.08954
-9.00271
-0.08689
14.83573
22.41533
17.84252
10.8104
18.73863
2.58147
1.97219
-15.57631
25.61211
7.98001
25.08261
17.73201
6.813
11.11812
5.83838
8.00334
7.17402
228.93636
58.96315
7.79956
41.45652
24.49129
-0.39221
14.91724
1.28056
5.78584
10.91767
8.69687
15.03687
1.89282
-3.31317
6.03826
11.10798
5.06391
10.31042
6.813
-1.60788
10.33918
-1.53916
-0.90988
7.85343
11.74255
7.96994
3.60891
2.05965
11.50268
5.6053
6.813
7.52926
16.50939
7.49835
-3.18528
12.25273
12.64255
7.65066
5.56741
11.4361
27.67152
6.31527
4.939
7.84404
6.813
8.77145
7.06873
-1.74666
-6.51427
3.49448
8.63511
7.32642
10.29823
13.97053
26.83457
9.59792
14.20995
5.43684
24.22162
10.33504
6.94377
-3.59447
10.38535
9.65541
14.3892
5.43305
6.36448
8.92517
0.62857
3.14861
8.92562
15.17433
0.59652
7.11524
8.36033
8.29099
7.76664
7.06736
6.59351
6.58365
10.79108
-3.92619
1.3013
8.26912
9.31314
5.56741
9.15261
6.813
12.45214
21.34739
4.03636
24.53332
0.52562
11.16915
12.72677
-5.56595
18.02153
11.39788
11.48341
8.03147
14.59547
8.90354
10.41719
5.5803
2.37369
10.32269
18.59866
7.89518
2.97119
-4.29089
11.21045
7.06204
29.69446
4.51868
19.6453
16.6438
-5.44989
14.19903
28.67156
-15.10976
11.70617
32.09655
1.81351
3.41711
6.29917
-2.13207
13.66298
6.30555
-8.06932
30.94474
-13.15982
26.08498
3.76207
17.52515
9.1232
33.4992
3.57503
11.54033
21.63194
-1.12562
3.83378
2.66302
9.83576
11.68014
7.2074
7.24957
1.88109
25.20766
7.23884
16.51174
5.73279
16.8082
8.8734
14.52843
8.0594
14.72844
10.67681
-5.42016
25.76507
19.33222
0.68447
-10.88628
7.37302
12.79259
-3.57514
-16.70522
8.41635
-5.52482
11.76445
1.51416
-1.86348
14.05811
-8.31123
44.90763
4.78977
6.36448
4.14626
-1.23951
-12.824
27.99556
27.5446
9.64304
11.35369
1.24162
-2.63837
12.13308
20.74586
-2.81551
6.31527
8.43849
-17.23248
31.77378
9.14413
2.89763
2.98406
8.03419
8.33831
545.55914
9.9149
120.76525
5.02323
5.53625
5.33326
9.65841
8.6252
2.52894
-1.52599
12.04954
-0.37042
5.99698
-0.07848
24.65703
9.38514
14.12614
-5.48178
11.05724
3.30812
7.13016
7.50055
11.99797
8.01536
8.04225
19.63548
5.00993
-3.06247
13.91374
25.95095
13.44757
7.67857
4.25197
20.49795
4.8211
34.84604
1.75099
16.43556
5.27487
12.47664
11.98433
-9.98247
19.58944
-0.7905
22.76052
6.813
21.30063
0.99661
2.96472
3.6875
29.61625
37.56741
3.90679
4.88117
20.1109
-4.94271
15.82182
10.42177
-5.2716
8.87175
6.64509
-0.49265
17.72279
22.13692
20.8132
9.62069
4.9014
10.39174
-6.85997
0.72057
10.13064
9.03593
20.06339
365.03433
1399.66113
5.94756
-1.59201
-0.20164
40.28307
100.93436
26.07933
16.9293
0.27083
12.27162
16.12711
4.32912
6.35069
14.82687
7.24365
17.64791
39.30229
82.87524
6.813
1.26918
7.36652
12.19472
3.55331
-8.63873
79.30206
9.66486
5.22495
4.65573
26.5411
11.66709
1.82254
-11.86471
-19.80824
7.3658
15.61737
-9.50148
8.3222
9.1232
5.61542
-1.79755
-13.47664
-1.21378
5.83313
18.44873
-20.02263
-16.00698
35.58177
19.07681
9.22557
19.22807
7.59597
13.11896
0.63632
18.65491
16.49138
6.813
13.76478
-12.68489
-13.47107
97.66428
2.31564
11.6595
2.73279
1.77456
14.92006
4.58472
84.40908
9.96081
17.17626
-20.64359
6.55966
8.56798
5.56086
15.99386
29.98771
14.59004
5.97052
9.29298
2.25371
12.44326
3.56803
7.84219
0.28499
-4.926
4.41659
12.20534
6.56917
9.06366
6.24543
4.58124
6.32546
5.03595
4.5167
23.66557
18.3618
10.08989
4.12804
13.65273
-6.01736
9.98512
10.34499
15.32648
2.95173
16.45926
17.4653
5.69767
63.12621
2.77274
8.59613
2.39656
9.28646
4.57775
6.813
13.71196
10.97552
4.16869
12.19027
12.02345
17.23217
9.70819
3.86957
7.06248
6.04657
-1.81159
9.28901
0.05193
5.48525
6.55831
7.06556
-1.53707
9.02458
12.44287
5.11728
16.77057
6.06135
14.60231
24.38605
8.80519
14.89554
16.45669
0.79243
2.47488
-1.24483
156.1601
12.77066
1.16794
12.55139
-9.60682
26.40692
-9.32542
7.60538
6.33683
17.56439
3.06563
-12.20001
4.80399
18.19381
8.41355
8.34649
17.33304
15.22681
2.87865
2.80977
10.01196
-9.0924
-24.45477
8.86159
225.77084
51.07753
173.74851
15.45196
-17.05988
6.19289
148.62386
-12.48733
-19.45599
59.72231
17.01277
15.2457
1.10882
-20.54486
-1.86348
9.77827
7.59171
7.56972
3.58067
3.12326
-5.21438
-6.28875
6.813
7.59312
5.85311
49.51235
18.83873
11.91468
7.57375
10.85436
14.43819
-18.03981
1.61536
9.38051
137.521
4.23658
19.30054
5.52706
12.89748
58.60138
-1.1588
38.94041
20.21551
1.78492
14.82063
10.78055
-15.8636
18.08948
35.81274
5.92193
5.14523
5.65614
8.6252
6.07936
11.4988
6.813
6.30284
0.17749
3.05907
6.98317
8.05076
9.69119
17.14219
7.29442
19.04481
-5.42453
4.81024
13.37874
-13.044
-7.06441
9.91946
32.31947
225.24007
1.66453
4.72199
9.50263
10.33918
8.61541
0.65349
-4.53973
2.37902
7.98769
8.80173
1.89128
-1.58726
2.85824
-19.61943
20.10499
13.84596
-14.42267
4.09566
18.71293
29.47917
1.44786
-2.15972
20.74647
-2.43134
-2.49887
3.31053
14.30235
7.57782
19.94803
-3.16976
8.10415
16.36197
30.05074
7.25634
12.69941
7.02926
15.07646
5.20452
13.20354
10.94565
3.14052
69.34744
-0.14063
28.59344
-3.66581
3.56938
4.79832
10.75527
145.06111
4.42327
3.12035
-13.53872
-4.00479
6.813
0.35732
7.07011
-4.51761
13.2737
6.51841
-3.81671
7.71311
20.56092
5.52706
6.813
10.45029
-4.72181
9.83045
5.41192
12.55421
5.34388
-2.31028
10.52221
7.28102
14.0188
1.87427
-4.46956
7.33107
1.81839
-1.67536
4.03799
11.77794
44.96718
12.29637
10.88161
1.99599
16.03794
13.99295
6.85351
-4.98036
-5.53517
9.07049
-11.16139
11.50439
-10.12983
-10.6838
7.50387
-12.19918
6.33524
2.38134
-7.80483
2.92469
42.7739
5.20968
32.22188
28.81492
10.03729
1.65047
14.58225
6.35514
-13.98297
-20.15527
92.52468
117.27515
3.58964
7.57646
9.36675
8.8697
4.10492
6.56277
9.86765
8.37158
4.83184
9.95404
9.67916
16.00983
5.07001
1.38516
23.16934
-2.14844
11.91688
28.36629
-17.80582
5.03
7.78565
7.01809
30.80282
1.07062
9.14964
19.9395
67.01455
9.97151
-2.49289
-5.54658
-3.06418
54.44376
173.61272
4.37004
7.81688
18.7155
2.90907
10.31577
17.92253
-15.10183
15.13415
-0.68725
3.84666
-25.56929
28.8113
19.54878
14.34925
-13.94871
-11.00201
-14.25187
192.5613
12.47104
-4.09776
7.05085
0.72805
12.09242
15.11103
16.21395
6.813
2.16825
8.8227
8.79827
-9.29985
-25.0867
9.27516
1.57771
-4.6781
10.8937
12.28587
12.1881
13.78834
1.79866
8.93703
-0.20929
6.30101
10.03449
13.13623
2.13193
6.89823
-20.90734
-23.11316
-6.63856
13.00959
8.47746
5.83838
-8.83515
-18.5645
25.70796
-7.00894
-0.73224
56.58397
0.47733
10.94939
12.23017
-4.22454
19.37642
87.90594
3.34881
19.64844
6.06529
7.81162
7.58609
-0.2519
11.50764
-2.46707
10.79273
11.63374
1.6567
6.55509
25.41035
5.47436
20.84161
16.52312
8.7505
9.35313
1.59685
-6.25733
8.72203
23.89797
9.8259
8.65373
27.45137
4.05296
26.61019
3.16138
12.21932
0.84608
-13.35735
21.56933
10.36002
1.81006
13.55868
5.30019
5.7883
2.37293
7.84404
-17.31156
7.20849
237.70738
12.36806
8.06376
8.352
7.67813
22.93457
22.42761
10.93317
17.41411
18.447
-11.63619
10.7595
-3.32027
7.58193
12.01685
31.28517
20.10455
7.60758
22.72589
-8.53611
20.4354
4.47538
-2.45986
21.91279
11.03337
9.13991
21.78167
10.90541
10.97196
13.4588
6.813
4.94512
12.53471
7.06556
25.44515
23.915
7.30016
15.2729
13.67613
-3.43698
-8.19232
-22.32216
14.80606
21.34666
-12.8621
15.35209
30.10026
9.67546
42.81487
9.04502
3.5504
19.60385
8.42646
14.33575
4.61556
15.55279
-1.17192
2.26494
-23.06388
6.59419
45.57132
8.89744
11.67186
17.43879
-9.19531
8.6252
13.42812
8.51137
3.98135
16.05693
5.17824
2.75851
8.69377
0.18902
8.20577
1.31398
3.84922
23.53164
-16.08879
13.32761
13.64372
9.75791
18.58643
27.65315
-19.19855
-4.14309
6.34232
15.53974
11.83403
2.27182
5.56957
9.14721
5.52706
88.37155
63.95501
5.39524
10.72109
9.14836
2.40413
10.70973
10.01506
-0.42959
5.23745
15.30291
86.04401
7.31382
11.17552
-4.69747
-5.4205
36.45897
71.24268
7.26332
12.97752
7.25225
55.15705
6.58548
588.72943
7.26835
1.41703
-3.01218
-8.84437
55.68856
33.53463
18.83812
15.83392
-6.70589
13.91476
15.93361
5.27578
2.62655
9.16502
3.31461
4.57308
-1.03121
16.53688
10.15242
6.32876
18.46597
-4.88861
15.41253
3.59068
6.05738
1.36926
-13.27707
22.68168
10.34749
18.87835
12.17107
14.6354
10.71482
9.92392
6.06398
9.93437
11.36977
-15.76878
4.48806
-17.97061
8.51716
6.813
-4.17713
287.42011
1.05805
-16.96904
46.77606
8.12732
6.64548
10.53227
2.71827
10.52221
1.07292
22.00578
-0.01265
19.31993
-0.96201
11.54165
22.85811
-9.21016
11.62165
6.6435
0.85817
4.37987
42.87996
-7.17157
7.48757
11.36977
-5.32055
6.09936
-6.65355
-9.84008
11.06613
1.01706
12.87218
3.80077
9.78121
4.79453
9.76196
5.5408
7.82578
9.02392
19.15922
67.73466
14.0667
11.76445
23.47938
62.334
29.38628
10.67758
11.83513
11.76445
8.25747
4.65573
3.27001
1.12772
7.84591
8.83693
5.02961
8.36033
21.66683
1293.14478
17.7945
8.00932
-6.08691
27.61568
-3.11432
3.66896
28.2858
8.3329
8.71885
10.71816
4.80751
5.54306
-2.30545
16.41211
3.36287
3.23004
-0.29556
8.85866
19.89329
18.49708
6.3109
0.52562
6.31353
8.30135
8.03803
7.97244
10.43056
-0.68147
16.27595
7.89785
-6.44789
9.78856
11.45194
4.73384
51.29663
17.87096
10.66207
9.8259
7.83849
5.02643
10.28012
8.11504
5.77465
116.28386
28.83986
17.39384
11.86956
-3.25707
16.04467
6.32211
9.37438
-0.64279
3.08734
3.79097
-3.0972
3.08518
9.26174
10.79801
15.84895
1.78052
12.62393
4.84885
14.45149
3.85943
-15.99493
-5.07288
3.87461
2.72516
0.53457
8.23598
10.58752
10.68991
5.20968
8.42457
13.67516
8.91207
5.04849
5.91634
9.90665
29.50788
9.83045
14.91339
-6.70718
-17.66444
42.60683
19.19265
19.0304
23.78749
12.61246
8.5489
4.82356
4.42005
-12.85924
14.29047
8.52624
19.30488
42.22139
93.13103
8.10545
-9.937
13.98426
3.19221
14.16297
4.31174
11.89009
13.22265
1.49324
20.66966
32.4854
4.02246
22.06108
11.22897
7.74488
8.88836
12.9248
8.34649
-3.87476
11.53211
8.56184
13.04621
35.83555
10.3862
5.71649
4.95221
7.37671
1.02303
7.51634
-3.53931
14.18953
-19.12416
4.49946
-1.3336
13.59572
5.57603
15.79352
5.73143
4.35777
11.33562
12.84072
32.70533
1.82668
2.60601
3.97991
-0.81878
18.93447
-0.94409
8.2069
22.37609
21.37089
16.48985
9.41795
25.44775
7.43746
3.39555
14.50033
4.15078
14.16983
24.1216
22.76052
49.3255
4.64226
2.01359
8.47505
12.50605
15.3009
15.25904
8.49143
7.06691
4.58472
6.813
25.73415
3.75796
16.18536
44.08811
17.02091
9.67916
-5.43855
9.07013
4.75249
19.63948
6.14973
10.78174
14.16645
4.44308
10.33918
13.80826
9.90108
10.6638
-1.96764
14.16482
11.89869
9.98771
8.34649
10.91886
1.457
4.36319
5.54306
6.44192
-16.98755
2.06375
13.60485
6.34309
14.79886
13.39071
5.84498
13.43948
19.76113
18.2439
-0.70369
8.04862
-3.29527
6.58834
7.58749
5.5408
10.96841
12.39507
13.43118
10.07122
15.91004
2.47403
7.98001
16.23766
4.29168
38.57499
1.48976
11.64488
13.02355
5.81105
-1.11227
-5.25565
63.13839
-0.30675
5.1419
18.19816
-0.34931
-0.54703
-2.41429
10.05983
8.39834
7.50723
-5.13805
-5.25705
4.91725
17.48957
11.25183
6.41227
8.72487
-0.40323
-1.14953
45.61057
15.06524
3.93139
2.40793
12.26846
3.08518
20.232
-8.75052
6.813
15.56143
20.61007
10.07694
5.56741
8.18735
7.05165
12.13308
15.07413
5.06085
15.64178
12.09037
18.40483
7.52451
-0.24985
9.23682
6.05201
27.56534
17.49877
10.18352
-0.87366
10.54275
6.813
15.2122
34.28334
0.51976
8.6252
6.56233
6.30735
13.79939
11.69525
2.04298
1.86183
15.30204
3.2663
49.63638
7.99156
38.09955
17.70594
6.45712
21.9451
-1.16812
-1.94913
41.50389
-2.98897
81.22434
15.64836
0.16045
7.44999
12.81118
16.14695
11.91924
-0.83626
8.69963
-3.83459
9.92489
15.46796
7.85978
15.48038
28.82201
39.02359
115.48586
-3.7109
10.60631
24.43203
24.22705
2.21035
14.99367
16.10184
35.70272
9.69249
10.53833
10.87831
2.90279
4.32755
12.75004
8.56952
9.53523
7.5903
13.27579
14.26761
7.74793
10.97196
0.09731
0.71017
10.39815
4.28519
0.17769
20.05172
4.31611
4.15976
11.19315
12.48497
10.83304
9.6178
22.25219
29.42776
8.08378
12.06507
-1.00613
-2.26321
50.69394
60.00465
5.73469
9.03538
-9.22725
6.813
35.3482
92.99603
12.39766
28.4
18.65913
13.43118
8.03176
7.56573
6.55966
17.51624
9.60287
14.08353
-6.21018
5.8283
6.60349
1.14651
20.21022
14.16983
7.53713
10.52221
11.88551
12.38851
2.92617
14.94024
46.62651
6.30913
1.60625
25.02988
11.38127
8.01942
5.36164
4.56722
56.43741
-5.30313
52.27392
9.87773
5.42597
11.79583
2.16825
12.98079
7.06873
10.17336
6.08558
-1.30667
6.813
9.08645
7.38119
7.3255
16.04467
18.26338
7.5751
7.31034
8.52481
-0.373
19.35966
-1.32256
9.6128
5.07304
16.17138
-0.29518
8.50372
-1.88238
-0.9783
79.50338
-18.94734
15.11
9.16437
-4.23583
10.45139
15.06524
0.19916
5.34926
15.2557
16.44194
4.57659
7.29361
9.95195
8.27836
6.28745
-12.35885
1.43945
8.3329
1.29653
-9.04697
7.52688
8.5318
9.49346
8.40633
11.34152
20.88266
16.59621
3.36221
118.7005
7.88406
9.32633
-5.15185
10.64145
-14.4387
10.35082
5.83337
10.10004
24.83756
2.98406
8.7381
4.83792
5.18356
12.31219
9.08645
8.88836
3.64136
0.81575
6.96522
6.34154
-6.7643
5.35671
20.19122
-3.48879
21.79704
-0.79117
4.37987
1.18612
5.83337
5.94493
22.88127
1.57303
2.11765
16.41284
29.93756
90.08558
-6.57186
25.38228
9.30081
26.04671
38.7355
13.90579
4.95148
-11.97876
-5.32139
5.26954
-14.32957
2.40034
-17.37181
7.04658
6.36588
4.94817
14.17247
7.04811
4.09556
6.5658
17.50693
7.07011
6.813
11.17654
4.65573
9.82311
8.07928
19.3887
2.43414
12.78262
-8.78576
3.35013
6.36236
-2.59107
154.62103
0.67171
2.75851
34.08921
31.77023
4.34133
3.1832
-13.4762
17.85522
18.94399
12.81153
0.22717
4.45787
-5.08498
3.98135
2.02324
7.56706
35.40607
4.78977
10.64316
-7.32024
29.89437
17.66154
31.20788
7.26618
5.26747
8.31691
-7.02668
9.76571
3.04587
10.68335
15.91486
-7.10547
10.94524
22.67895
8.81216
10.84012
12.0567
9.85266
-23.67097
19.80711
25.0347
11.24766
-17.06362
9.99859
7.28333
11.52393
-2.42423
1.37823
3.04918
4.62639
0.64551
6.56056
2.40034
10.90212
20.56218
6.10246
5.52706
9.84914
55.63478
12.2487
6.56056
16.8793
13.67431
6.05605
1.52978
12.47815
3.41631
17.44768
-6.47921
10.07122
11.60629
38.27552
19.46257
6.07175
10.26219
6.32876
13.36001
13.27017
5.32125
4.39633
5.90234
8.84894
9.93437
8.40591
-2.93672
9.09304
-11.01651
13.18771
-1.49978
3.1906
2.36287
20.55353
18.36293
3.09663
13.80663
3.67352
3.00953
8.30904
10.36632
6.813
6.57915
5.83337
5.1144
77.94627
7.58331
5.37864
7.9503
7.05611
4.96624
5.78121
6.36935
1.23425
2.13303
10.02645
16.63108
5.65238
3.62504
12.81192
6.813
4.58472
9.5832
9.41321
10.89767
32.18138
2.26306
9.87352
6.4274
6.05471
6.12304
14.7417
-0.53046
3.17994
11.00039
7.06423
11.13548
-3.08838
7.98576
7.52926
6.07936
14.65477
3.33327
2.86431
7.31914
-16.10262
9.99859
13.17307
8.93773
-2.21118
11.65819
50.60795
20.15629
1.63417
2.82374
16.1972
46.68985
12.42924
8.97197
3.86451
3.84779
72.72813
17.55329
11.22897
6.12855
9.66961
8.75116
-20.57475
-17.74713
6.35367
17.6525
23.56429
2.81306
15.92167
9.13571
5.11151
-0.97785
28.24075
9.05788
7.54517
4.59624
5.8888
3.89877
5.60326
8.74526
1.32698
8.33831
9.35766
4.96922
13.05288
12.08776
6.813
-0.84208
6.33841
8.58296
2.56764
8.21041
2.29574
10.32115
2.57005
5.97423
13.35966
33.11013
19.4622
8.06376
15.61252
3.46469
9.39443
8.33021
8.77443
11.36977
9.3622
8.464
4.66294
5.3714
7.32004
-0.93283
1.63346
14.29663
11.54857
8.61866
8.27836
11.06827
0.24243
6.60441
-0.63102
10.16528
5.41603
16.73724
8.53476
8.09518
7.32827
9.51187
71.56209
3.65454
12.03587
2.74569
2.9525
4.48301
1.31781
11.8475
7.56441
12.21932
1.47014
16.11498
-0.3963
-3.53388
11.3061
-2.77489
-1.62168
1.16517
5.32642
6.05471
7.30351
7.06335
10.98715
7.80642
9.04696
11.35369
7.06736
6.12526
-3.48115
2.30698
8.91895
8.09749
14.00781
-2.04268
4.13121
3.08861
10.43711
10.75527
9.08645
8.93633
29.24551
3.81535
0.08376
2.66231
2.75249
2.57132
11.0403
64.90156
11.43251
3.12009
-0.48245
-6.57421
13.113
12.01212
7.05946
8.88836
16.36025
1.1447
18.64075
14.08547
11.57348
1.66415
13.27017
1.52127
9.81339
-1.98814
4.05261
1.79866
5.41765
-0.79922
6.56233
15.94477
6.11632
-9.72244
-14.45896
-8.42185
15.40081
5.47369
7.03601
8.92785
11.64119
6.56834
12.12366
5.32899
15.69585
6.06267
3.33286
1.63346
6.11518
9.01975
9.98229
-11.28532
-3.79863
3.37567
11.0127
-2.78364
11.85729
10.29217
3.12605
9.87352
4.34201
9.01258
120.88124
-3.12223
-2.81997
14.42704
2.83232
7.05006
17.17468
20.80217
0.55399
13.0638
2.33115
4.61893
9.17278
16.39452
6.37412
33.31587
9.15261
15.89337
7.06161
10.63803
11.59865
9.97689
4.86226
-0.42114
3.22854
6.58727
5.6053
1.47833
18.9518
16.49991
6.34386
-4.44498
-26.4456
4.30001
13.8745
6.31002
6.813
10.72306
-5.65728
21.94578
35.64496
-4.45027
7.05529
11.73885
7.83483
10.67681
6.813
10.11758
8.60251
-5.57981
-4.65048
12.12409
0.4999
1.81839
10.14723
6.13073
15.88682
-4.28412
7.292
-1.1686
4.64482
2.92158
8.866
4.57775
18.48734
5.07001
89.86304
9.50695
12.71287
15.50863
6.30824
4.87548
6.56056
11.76445
6.31957
2.00854
15.03118
8.52298
11.04071
7.06512
-10.38458
0.29487
8.09518
11.41378
11.71591
8.30125
8.11149
18.80161
31.49274
3.75378
44.94474
12.37183
-5.09428
19.0146
17.34064
937.78369
58.36707
17.47909
6.813
6.30555
15.95835
-7.94237
18.27901
8.45264
12.61284
22.15499
4.9781
2.29949
6.09412
1.46096
7.2669
14.32497
-25.82441
-6.3085
6.36093
68.94305
5.20193
-12.53413
18.39124
14.93526
5.8249
10.51581
7.69868
4.24045
-1.25694
-4.46341
-14.01159
19.20696
10.17864
3.66287
7.79786
17.66086
22.02969
-1.34804
3.73592
12.4028
18.10469
10.89384
16.65969
11.36293
8.3222
29.79366
1.3235
10.7458
17.84012
10.66207
4.84885
11.64979
225.69264
17.99813
4.83549
-10.4214
14.67875
12.51118
-5.24155
3.60617
3.02379
11.54582
30.44192
13.77809
12.40456
11.45194
5.56957
6.00391
14.46525
12.67896
12.50894
5.09397
7.9645
41.81889
1.92343
15.63126
1.03939
4.32418
11.07979
17.15054
19.48335
13.99534
30.99658
6.93241
0.21277
4.97455
-1.85096
9.94621
17.90494
8.58351
13.34968
23.09661
10.49598
3.10345
86.11444
5.57173
34.38079
30.2207
-6.81294
3.61925
4.23271
-6.00138
33.10035
5.79499
5.56523
15.02972
12.26544
11.76445
-0.74093
159.48857
74.4622
11.5378
27.49277
27.97549
618.16827
14.92682
4.83868
13.60869
12.3656
8.58351
42.43651
5.39289
13.93313
-0.15743
46.90996
0.86672
18.2059
6.56665
8.78043
10.5346
10.00406
-7.09434
6.05336
17.61232
-13.31188
4.27998
21.68465
4.56917
5.28401
-0.00451
5.29214
8.21602
10.26536
4.67722
1.97459
7.06512
-0.9844
9.03214
44.32891
34.56478
14.3892
17.68118
8.68863
20.08043
0.92149
16.18156
22.36232
17.38626
6.62094
11.21823
-5.50273
3.66421
14.81328
122.87008
9.77346
8.37158
6.57366
13.74162
10.62105
4.54943
16.19533
28.21201
1.06099
6.813
24.78875
-0.86079
2.06375
1.95169
3.75017
2.35942
-15.68465
-9.74406
7.58889
8.72568
4.98689
-3.68006
12.09562
5.85792
10.39174
4.58086
2.09563
6.06003
17.37522
5.82061
-7.68741
-3.71405
9.35313
7.0557
6.57722
8.58038
29.5028
4.10025
-3.41096
6.50966
32.16502
1.75836
15.42695
5.00422
5.863
5.09691
8.31165
2.28924
4.90899
20.2473
4.1456
8.6876
20.34327
-4.55204
10.36842
15.1234
10.26536
12.17847
-6.9744
6.56834
27.78229
31.32212
74.5893
74.63556
12.2899
10.20197
8.95044
7.06964
16.36361
3.78111
18.32561
16.02752
13.20354
-0.35934
0.35732
3.29904
75.85001
3.22607
3.14889
-10.22214
1.30892
5.23745
11.86859
12.2479
10.39174
11.1204
19.11805
-5.75414
-10.62526
3.89995
41.10251
371.97409
37.29265
6.813
7.63619
5.41512
24.52206
23.42958
12.18086
12.46796
2.13625
16.47661
12.85248
16.95918
-4.79618
3.94344
-3.41235
-7.65966
6.06267
13.20788
15.00203
19.92576
2.16029
126.06598
27.45285
95.23851
24.23061
18.76721
1.55513
25.68533
3.46673
41.53478
13.32585
16.0773
231.82628
27.41095
-0.32956
16.14071
9.60783
-1.06627
-2.22778
-1.48966
7.75823
12.88009
3.33891
13.94794
18.75176
29.69658
11.78907
-19.48878
21.46303
12.00698
0.73972
284.53928
8.22526
26.3895
-7.94071
2.16661
12.79185
-3.62676
21.8322
6.813
16.58825
11.45012
13.83866
18.93504
3.29616
3.80767
-1.98375
17.81043
1.19293
1.69343
0.37549
7.56048
4.20812
6.813
7.84034
9.14413
-0.4276
4.60386
1.65415
6.3544
0.61572
7.31558
12.52965
-1.89682
2.82906
3.39183
16.84423
3.3782
57.81737
7.78447
17.00319
26.7463
8.30125
20.36835
-15.0159
14.96539
5.61742
8.0998
9.15068
6.3566
0.81629
4.59338
-1.59051
2.69358
66.98469
7.56838
8.48862
11.7893
19.7048
20.81978
23.95552
9.54945
52.45081
9.35889
8.5497
9.53523
5.56865
-0.97588
173.77579
24.83311
4.447
2.50021
12.72956
18.16474
1.69924
18.45209
-19.15986
-1.35717
9.34272
11.80932
18.43439
3.3268
7.31914
9.41795
0.92238
-4.6133
20.59163
38.08185
423.72965
1.91581
3.32761
8.41
7.85532
5.5408
6.55556
10.96441
9.66875
7.82042
0.15319
6.30374
8.36875
6.813
7.07103
8.60251
7.85154
7.33201
5.78584
8.60251
10.43056
7.33201
7.85154
7.3292
7.58749
6.29824
8.11623
12.91914
6.0493
8.05507
8.83335
-0.74093
12.39766
8.10679
6.55556
6.04382
2.17618
8.10445
12.03587
6.55602
5.78214
7.07197
17.63576
5.30551
7.80642
7.33013
7.07197
7.07244
9.41321
7.82042
5.28673
7.85343
9.94621
12.79098
5.56523
8.07481
5.82147
7.28802
8.10679
5.55202
7.32458
8.8846
7.5847
6.0493
7.58609
7.85154
6.29638
8.09289
4.77534
7.84778
4.03799
1.89128
7.32827
5.54306
3.81293
7.51519
6.813
5.01681
12.25856
10.66207
8.89214
8.62193
10.71106
9.14836
5.02323
4.30295
6.30374
7.07244
8.89593
9.42748
7.59597
8.10212
10.18352
5.28128
13.0411
5.35424
8.63843
44.41907
8.63843
8.08605
8.62849
8.33831
8.87712
6.04382
2.90554
10.63462
13.81887
13.48927
9.67395
10.14723
5.79135
7.58749
7.84219
7.0715
7.82938
9.40379
6.03966
9.40849
10.92707
6.813
3.83378
7.5903
8.36875
4.77171
7.07057
6.55369
8.37442
8.37158
10.46356
5.26468
7.06964
9.41321
7.5903
9.42271
6.813
7.0715
7.07103
6.30101
5.05777
4.53338
7.5847
9.38977
9.38977
7.07011
8.11149
6.55509
6.55509
5.80929
7.0715
8.10914
5.8004
5.07001
15.82182
10.20197
6.31266
10.75406
7.33107
8.37158
4.17756
6.55786
8.61217
5.28673
7.28411
7.3292
9.07049
10.46356
5.57817
9.13991
7.07103
5.53167
14.48408
7.85154
7.84965
6.55556
2.83069
7.84219
9.39443
6.813
7.07103
6.813
7.84778
8.37726
10.99478
6.55463
5.02961
3.84409
10.47024
3.55802
9.39443
7.59171
10.15924
7.33013
9.41795
5.02961
8.88836
7.5903
9.40849
7.07057
6.813
3.29616
7.07197
7.07197
5.78952
4.54544
8.07481
6.55556
9.79503
6.29917
6.29917
5.29214
2.86506
7.32827
7.0715
1.63752
4.56525
7.32275
8.37158
10.86151
7.5903
9.879
7.81865
8.352
10.43711
5.07001
7.06075
6.55509
15.04364
4.80751
6.04657
31.38412
4.57698
13.0411
5.29214
6.05605
6.29731
8.36033
9.66875
6.55463
10.17742
4.52934
7.33013
8.61541
7.07057
7.07103
6.813
8.10445
6.813
5.09691
9.10263
6.55831
6.813
8.31428
5.52241
8.63179
5.27578
5.29214
4.26718
7.07103
5.78768
6.03826
9.13991
6.30101
4.27171
6.29451
9.44191
7.5903
6.813
7.58749
7.59455
7.33013
7.32827
7.33201
9.44191
7.33013
6.813
9.15261
3.87461
4.28519
8.10914
8.37158
7.85154
7.06691
10.43711
11.64119
6.813
3.30233
12.53101
8.58665
6.3109
6.813
9.38977
7.85343
8.62849
11.48565
8.61866
7.85154
10.67594
6.5574
3.59188
7.84591
15.36448
6.04657
9.56381
6.813
7.30947
7.5903
8.37158
5.53853
3.05248
6.55556
3.8024
8.11386
8.37158
8.36875
6.813
6.55416
11.49415
9.90665
14.12614
10.66207
8.61217
6.813
2.97763
9.59792
7.07291
9.67395
7.32642
7.85154
8.36593
9.39443
6.55556
3.54657
7.85154
9.13991
6.813
6.29731
6.55416
10.71106
6.0493
8.37158
5.27854
20.46519
6.04244
5.79499
5.29484
11.93296
7.83666
7.06918
7.3255
68.53622
14.03729
9.14413
8.87712
4.78977
6.813
7.58889
7.59171
7.57646
5.54306
8.88086
13.15252
9.41795
7.0715
7.06827
4.80045
9.40379
6.55509
9.64815
6.813
9.9405
4.28965
8.26594
27.40397
4.01826
6.813
6.04244
6.30009
9.63796
9.13991
7.57646
11.42698
6.813
8.36593
9.67916
6.29545
8.87712
10.69694
15.3956
6.55648
6.30465
8.34103
8.36875
7.84404
12.80187
9.42748
6.04382
10.35374
9.57347
8.36033
6.30101
6.55921
8.60572
5.30019
8.34649
8.37158
5.79317
8.62849
6.55648
6.29638
8.11149
9.14413
6.04382
8.89214
6.813
7.33107
7.07197
6.29917
8.07481
9.35313
7.07197
3.84409
6.813
6.30465
7.83849
8.61217
7.31295
9.78856
9.30442
-1.74183
6.04244
3.85434
1.07292
34.84876
9.39443
9.31314
8.11623
0.60536
2.62655
6.813
5.01033
9.42271
9.42271
8.56491
7.32458
6.813
7.07197
7.58889
5.29752
5.07304
7.5847
12.18065
8.0998
4.28965
7.33295
10.6143
8.11386
8.62849
8.09749
2.56803
2.80977
6.813
7.3292
10.42403
9.10263
7.33107
11.46032
8.10679
7.58609
3.54082
2.31155
9.15261
7.32642
6.0452
7.07011
7.32185
10.46356
9.12735
11.72859
6.813
5.78214
7.59312
7.07011
11.47717
5.01681
8.36313
5.80219
7.83849
8.11149
11.23299
7.07244
9.40849
8.6252
5.7986
7.33013
8.11623
9.91224
5.04849
4.84208
6.813
8.34103
6.55786
9.41321
8.11623
6.813
7.59312
7.07011
8.89593
4.60765
7.58889
7.06964
8.36593
1.55551
13.38576
12.71583
6.813
7.0715
8.10914
9.66875
7.32827
9.37591
5.78399
5.7986
14.9157
7.58889
6.813
5.29484
8.11623
4.5212
5.78584
5.29752
3.8024
6.5574
7.5751
3.07868
7.32642
6.813
8.8697
5.29214
7.58193
7.80642
9.13991
8.36875
8.60894
9.92348
6.813
3.91923
8.0998
11.18527
8.58038
57.05611
3.52344
9.40849
9.37132
11.209
9.91224
7.0715
7.0715
30.19049
11.69677
10.45029
10.1958
6.813
5.54755
7.83301
5.28944
8.866
8.88086
4.04288
8.29354
7.85154
6.55786
7.07103
5.30286
9.6844
8.37726
25.41101
7.5903
9.80373
9.13991
5.81802
5.8888
9.92348
7.84965
8.0998
6.813
8.10914
11.23657
4.28965
7.33013
10.70399
4.32046
7.07103
3.11184
3.46112
25.37707
53.20065
8.90865
61.35799
14.05811
4.04776
-2.71975
6.29545
7.81865
8.10679
5.28673
10.43056
7.07197
5.78584
7.0715
7.33107
8.63179
10.16528
7.84778
4.28071
4.37572
8.11149
10.44369
6.813
6.30009
7.0715
9.67395
7.5847
6.813
5.05469
7.58889
9.42271
8.36313
7.33013
7.33013
6.30101
4.04288
10.95689
54.89295
7.07103
7.32366
6.55602
8.8846
4.59242
7.5903
8.38299
4.06708
6.55322
7.85532
11.41872
7.85343
13.2554
7.33013
8.85866
7.32827
7.58749
7.59171
7.58889
7.07103
8.63179
7.58749
7.58749
6.30009
2.19196
9.14836
8.61866
7.3292
6.813
6.30101
6.30101
7.33295
6.55463
4.29853
6.29917
8.89214
6.29638
7.07103
4.81452
6.813
4.54144
-0.50833
5.30019
6.30284
6.813
9.42271
20.31363
7.85154
7.0715
8.10212
6.30009
8.37726
6.0452
7.3339
7.85154
7.85154
8.90354
8.61541
7.85154
8.37726
9.14413
8.83335
17.06719
7.85154
3.7971
6.55463
7.58056
8.11623
19.75089
11.64979
7.58889
-1.58197
5.28401
8.56798
6.813
5.56523
4.56917
4.31174
8.62193
9.13153
7.33201
7.84034
4.54544
7.30861
6.813
7.58749
7.33013
15.64178
6.813
11.85173
8.62193
9.9405
12.44287
8.03176
7.33107
-0.84868
7.58889
9.6128
7.07057
7.53652
7.0715
1.71021
6.09891
31.9752
5.27302
5.79317
4.77897
5.7968
8.37726
6.56011
8.88836
3.11731
7.58609
4.60006
7.0715
6.55602
8.11623
9.66357
5.02961
5.59084
3.54082
6.55556
8.36875
6.813
6.813
5.28673
6.29824
7.3292
7.85154
6.55648
9.15687
9.65327
7.59171
9.91785
6.813
5.78768
7.06964
9.41321
7.32827
6.55369
6.813
9.64815
13.40552
6.813
9.1232
7.84778
7.57375
7.07244
7.32642
6.813
7.59171
7.33295
12.13308
7.32827
10.91968
9.42271
8.62193
7.58889
7.32734
5.78584
9.16115
4.31174
9.66357
8.36593
6.813
7.59171
10.97196
5.52706
12.79098
4.77897
7.07057
6.813
6.813
6.813
6.55694
6.55463
8.89214
8.36593
7.84965
7.83849
8.10914
7.32004
7.07103
7.07197
8.35754
6.55556
6.55921
17.53492
14.06311
5.26468
7.58331
3.55802
10.15924
8.11149
9.14836
5.29484
5.78028
4.04288
6.813
6.29824
9.65841
8.11386
4.06708
7.32185
7.31914
7.3292
7.07011
8.11623
13.95644
5.53396
6.56145
7.59171
13.30401
80.23762
7.56838
7.82399
6.29731
7.85343
6.55786
9.37132
8.63843
5.09691
18.24726
7.57782
7.32458
23.40566
7.06032
9.85764
7.07011
8.00732
10.82599
25.72575
62.35401
13.16298
6.813
9.08645
7.58193
6.29824
11.54857
2.80977
5.78768
5.80575
7.85154
8.35476
9.9577
6.03966
7.07011
5.33919
8.37442
7.07244
9.38514
6.5574
7.59171
10.13531
18.12231
9.40849
8.88836
5.7968
8.35754
6.30465
8.36313
9.40849
5.04849
5.55646
13.61284
6.04244
7.85723
7.58889
7.07057
5.33156
6.29638
7.58889
7.85154
3.28997
6.813
6.04657
6.03966
8.37158
8.38299
5.27578
5.52474
14.21908
5.00135
6.813
7.3339
7.59312
7.84965
7.33013
8.07037
8.11386
7.84965
8.36593
9.9405
12.51928
73.72437
7.33201
5.80575
6.813
7.58749
8.10914
10.92707
11.23299
3.16758
7.59312
8.61866
5.28673
9.1232
8.61866
6.813
6.30101
10.79801
5.27854
9.15261
5.7986
6.813
6.29917
5.53625
6.813
7.84965
6.04105
9.40849
6.04105
8.11861
7.59171
8.63179
28.17861
6.813
8.11149
25.31985
21.32164
3.58067
13.02981
5.42056
65.11866
19.14991
6.813
5.52937
16.1657
5.34675
9.09763
9.08244
6.04244
4.77171
7.32827
6.813
8.76772
-5.42869
4.85222
5.81105
6.03826
-5.60453
27.91772
1.71661
3.55802
21.74727
8.07704
8.63179
3.90944
15.19726
9.8411
8.63843
4.32046
6.04657
7.59171
6.813
9.63289
5.53396
9.66875
8.36313
6.813
7.56441
6.56189
3.54082
8.11623
6.04794
25.45243
7.07057
0.48437
7.59312
5.7986
8.37158
6.29917
9.41795
10.63462
7.3339
6.29917
7.07197
7.83301
9.42271
7.85532
7.33013
8.89973
9.16976
-0.43985
9.35313
7.07103
6.813
11.51984
5.52008
8.37158
5.78584
6.29638
5.78399
7.84778
8.89214
7.07011
8.88836
10.39815
9.92913
7.85723
6.04382
7.58749
8.6252
6.30465
8.36875
6.813
7.84778
7.59312
8.38012
15.95351
6.29731
5.03279
4.06227
5.79135
8.34649
6.29824
8.61217
6.29824
15.52239
6.55648
7.33107
6.30009
7.58889
6.55648
7.84965
10.43056
8.54669
6.55416
8.37442
7.06512
9.87352
9.66875
7.8222
7.59312
9.34863
8.37442
6.04105
7.07197
10.97196
5.79499
9.5832
8.10445
10.68292
7.84034
5.04224
0.44581
5.02643
10.97196
8.63511
2.83761
8.10445
7.33295
8.86232
7.59312
8.37158
5.52706
6.55509
11.71971
8.63511
14.87968
4.84547
4.82148
6.55602
7.84778
8.32486
11.23299
6.813
7.32004
6.30284
5.01681
6.55602
7.32734
6.561
2.42069
5.31604
5.53853
6.5574
6.813
7.0715
7.5903
3.11731
7.81162
4.26718
6.813
7.07103
7.33013
9.92913
8.6252
7.3339
5.27578
8.352
6.30735
8.10212
0.09731
5.79499
6.05201
7.07057
6.813
5.80219
6.55602
4.54544
8.11149
8.10914
16.26061
33.58537
4.68429
5.53625
10.70399
8.08605
7.0715
6.55602
6.813
1.87427
7.85343
7.07197
7.84404
7.85343
9.62784
7.06918
12.42757
4.28519
7.06601
7.84778
6.30735
7.07197
7.5903
6.813
47.39047
7.58889
6.813
7.33295
8.37442
7.3292
6.813
7.59171
5.78768
7.85343
6.813
5.02643
8.63179
5.78399
5.53167
8.61866
5.79317
7.0715
6.813
7.33013
7.33201
6.813
7.58609
7.32827
9.68965
7.57106
5.54979
10.47024
8.89593
3.0981
8.64177
8.10445
8.10914
7.07103
6.813
6.29638
7.07197
7.06873
8.63511
6.813
7.33201
11.22497
8.38012
9.12735
6.0493
9.13571
7.84591
7.85343
7.33295
6.55463
1.8759
10.39815
9.89553
6.55921
7.33201
6.813
7.07057
6.05201
5.78952
6.04105
7.07197
8.10914
8.11149
8.10445
5.79135
6.55509
8.36313
8.0998
6.813
3.07868
6.813
7.07197
7.07011
6.813
6.29638
4.2941
7.85154
7.33013
8.05076
7.78778
9.3991
6.06659
12.00174
9.92913
3.77035
8.11861
5.52706
6.30101
7.07057
5.0391
2.09563
9.92913
6.813
8.08378
8.46555
6.813
7.56048
6.813
8.10679
6.30009
5.54755
8.85136
7.07291
9.42748
6.55876
11.73751
7.84404
8.34924
7.5903
8.11149
6.55509
8.34924
3.57503
5.05469
10.92707
9.26174
9.42271
5.28401
10.13531
5.32642
7.83849
7.07057
8.36033
6.29545
6.813
8.57106
7.32642
9.85183
14.45673
6.05871
8.24651
3.33891
6.5574
8.59932
10.97954
8.11149
7.81865
6.55556
10.40459
6.55648
2.81677
6.30009
4.03309
5.5408
9.65841
10.74683
10.18352
9.11082
6.05201
5.58242
12.03587
9.58809
6.813
2.64092
11.75544
7.06646
5.87051
17.74469
11.50764
4.54943
7.5903
6.813
6.55556
10.69694
10.14723
9.39443
7.80815
13.22073
6.05066
5.08804
11.58184
10.10586
7.32458
13.30401
7.32366
7.31295
7.84778
7.33107
4.78618
7.58889
8.8697
7.58331
2.5606
6.813
7.33201
4.52934
5.78399
4.02816
7.5847
6.30009
6.29824
6.29917
8.11149
6.813
7.07057
8.37158
7.59312
5.27578
3.79179
5.36898
3.95301
3.09608
6.813
6.813
6.55274
7.84778
7.33201
12.23887
6.55556
9.35766
6.55921
8.5497
3.54657
5.7968
7.56706
5.55202
6.813
6.813
11.78257
5.80219
8.10679
7.85154
7.58056
8.8734
7.07057
6.813
8.37442
6.55416
3.78111
7.81162
9.80936
5.78399
6.813
8.10914
6.813
7.55659
6.31178
4.05261
9.86264
7.02763
8.07258
9.08645
8.63179
7.31647
7.57918
7.33107
6.05605
8.0998
7.33013
3.82859
9.91785
6.813
7.85154
5.02643
6.30101
6.30284
8.37442
8.59296
4.80045
11.66709
15.88536
11.50764
5.09397
34.79769
25.13116
9.46632
6.813
10.18965
5.8128
5.27854
8.10914
2.36602
7.32734
4.53742
3.78646
7.80815
9.14836
6.30374
7.85532
8.37158
7.83483
7.84965
7.06423
7.33201
1.66223
6.0452
7.85154
3.13632
2.43414
7.5847
9.67916
5.02002
6.29731
6.813
8.62193
6.813
16.9567
15.18239
7.05611
5.29484
5.53625
8.08605
15.79204
6.07047
7.32827
15.27245
7.99939
8.60894
2.64092
5.05777
11.41872
7.06379
14.33603
11.38435
6.31353
11.33562
7.84965
5.52706
4.5212
6.55648
7.07011
8.37726
8.10679
2.58281
8.10445
7.84965
6.0452
11.80083
4.53338
8.38299
3.5523
9.65327
11.77349
8.11149
6.04105
5.54306
9.90108
7.85154
7.59455
5.81105
8.62193
7.5847
3.57503
2.38896
8.61866
-4.59613
12.4477
3.59068
-14.29053
10.92707
7.07244
12.31941
8.37158
10.73244
6.813
5.53853
5.0391
17.20848
7.84404
21.44184
7.59171
7.84219
8.09749
10.73244
7.33201
8.63511
9.39443
7.58056
8.37442
4.02322
-1.8825
9.53523
-0.53082
9.67395
7.0715
6.30374
35.97206
8.6252
6.29917
5.7986
5.78399
13.01856
8.49992
8.08832
8.07704
4.30295
8.36593
11.51984
5.53625
4.79334
11.19315
3.59188
10.6143
4.28965
4.05745
6.55509
7.59312
7.84778
7.58056
7.83849
7.3292
8.36313
21.05997
3.3982
11.37786
19.96737
56.14175
8.27836
6.55509
8.10914
7.5847
6.05605
7.82399
4.41659
6.0493
5.03279
4.31174
10.6483
8.37442
8.59932
6.813
8.38012
10.1958
7.07011
7.06918
3.54657
5.53853
8.89214
4.04288
6.813
6.04382
8.63179
6.30284
6.813
9.34414
10.45029
5.28401
16.31868
6.30192
4.79334
9.15261
9.92348
4.05261
7.06736
4.78258
7.32734
5.78214
7.07197
2.39656
6.30009
8.62193
8.35476
9.1232
17.30141
8.84052
6.55602
12.55052
5.78952
5.78399
8.63179
7.57646
7.07197
7.07291
5.27302
8.63179
1.86573
5.80397
7.83483
7.5903
8.11149
7.33107
7.5903
5.78214
8.63511
6.813
9.92348
9.83576
3.58067
9.51651
7.5847
6.30101
8.37442
6.29824
7.33107
18.15767
8.89593
7.05946
15.92023
7.85343
10.1958
6.813
8.37442
9.66875
8.10914
4.78977
7.58889
3.78111
4.77897
6.55831
17.20648
8.85866
7.59597
7.84965
4.7969
7.33013
7.07057
7.84778
7.33201
6.0493
8.37158
7.07103
7.84591
2.62655
8.34924
8.11149
7.0715
4.59624
9.83576
16.78792
6.30284
7.06601
10.02059
8.09749
12.48838
7.33107
8.31955
6.813
8.89214
6.55831
7.85343
36.36009
14.66225
9.6128
10.43056
7.33013
38.60239
4.61587
7.07057
6.55416
7.58331
6.0452
7.32458
4.79334
6.56876
6.813
9.14413
13.95644
4.77171
8.11149
8.0998
6.813
4.84208
8.8846
18.75397
5.83
3.59188
5.29214
6.55463
6.813
8.35754
10.45029
7.59455
1.62858
9.92348
7.59171
8.61217
10.36632
4.01329
6.29917
7.32642
8.63511
5.80397
9.14413
12.152
5.55646
22.16505
7.07011
11.16959
5.30286
7.07339
7.58889
9.55901
9.15261
7.0715
6.05201
6.29824
6.55648
8.11623
3.59745
9.72788
11.04808
13.56343
-1.53992
9.93481
10.36002
8.36313
9.15261
5.53853
8.89214
6.30735
6.3109
7.32734
7.58331
3.16138
6.55602
6.813
9.90108
11.24105
6.0452
9.53053
6.55509
8.11149
7.84965
4.51711
8.09289
6.813
4.30735
7.59171
8.90354
8.36593
7.58609
5.53396
6.03966
9.41321
7.84965
8.63179
3.5176
7.58609
33.57929
5.28944
6.55556
7.58609
11.96062
5.78028
8.0998
6.813
8.88086
6.813
8.10212
6.813
7.58889
6.813
9.40849
10.11171
17.15861
7.58889
9.62784
5.29214
2.61932
4.28519
4.78977
6.55694
8.09518
4.07664
7.84778
8.10914
11.76445
7.5903
5.33919
9.01635
8.36313
3.71539
8.35476
5.39758
3.36287
10.42403
3.57503
6.813
8.61541
7.58193
10.45691
8.89214
6.813
5.31604
9.13153
4.8284
7.58331
5.32125
7.0715
6.55602
4.31174
7.01809
7.82042
6.04105
6.0493
8.58351
5.28673
5.28673
7.58749
6.05738
7.84965
9.3991
1.457
6.30374
6.04105
13.96921
8.34649
7.58056
0.40023
7.3292
6.04382
7.58193
7.33013
6.0452
11.20106
7.33013
6.813
3.80767
7.33013
5.27578
7.85532
8.11386
10.21437
18.09796
5.78214
8.855
7.59171
7.32734
0.48916
12.65291
7.07103
6.813
6.55786
9.67916
7.33201
8.89214
5.31079
5.0391
7.07103
6.29824
8.61217
8.86232
8.8846
7.59171
5.07001
6.55416
6.29824
5.52706
16.173
13.38187
7.5903
11.17654
5.54755
7.07103
7.33201
8.88086
7.06964
6.56011
6.04244
7.3292
5.78952
7.33295
7.85343
2.91885
14.18701
8.36875
7.84404
10.45029
6.0493
5.78768
7.85914
7.07197
7.85154
10.43056
8.61217
5.78768
9.95195
7.07011
7.0715
7.58889
6.813
10.98715
7.3292
7.06423
8.37158
8.36313
4.02322
9.12735
10.94192
8.90354
9.16545
6.04794
7.07057
8.8846
7.06118
-1.56674
6.3109
4.04288
7.32004
5.53625
6.55602
7.32458
3.64136
24.29525
16.7714
7.33013
8.36593
5.8004
6.29731
6.55463
2.10381
5.28128
-7.50315
7.33013
4.60006
14.11813
11.77263
7.32275
7.84034
5.32642
7.84778
5.80219
6.04105
7.33013
7.07057
7.07057
10.02932
10.78635
5.79317
7.07197
8.62849
7.85154
19.14407
8.33021
37.56144
8.09518
7.83301
-1.00101
6.30009
4.30735
6.813
12.30841
1.18612
12.28836
5.53396
2.12009
5.04849
9.86264
9.66875
5.78214
11.98433
8.28338
6.813
8.37726
5.79317
28.7401
35.74032
209.01267
8.10445
8.10445
9.11905
8.59613
6.813
21.07665
5.64669
8.10679
5.79317
6.30009
4.78258
6.55556
5.78952
6.04105
7.32458
3.14889
8.85136
7.06646
13.50266
7.5903
6.813
9.57833
7.83666
8.10445
4.05745
10.45029
9.38977
8.36875
9.92348
7.32275
4.84885
6.813
6.29824
6.55463
9.3622
5.07907
5.05469
7.33201
6.0452
8.11149
31.81385
7.54894
5.52937
7.59171
7.06964
5.29752
11.23299
9.3622
33.14463
20.51457
6.5574
7.85343
6.29824
36.05523
5.58665
5.30019
6.813
11.55685
9.77827
8.866
9.14413
8.36033
8.88836
9.67916
7.56838
1.55551
7.84219
6.55648
9.15687
9.15687
5.02323
5.0391
6.0493
6.56189
5.78952
6.04657
3.04587
3.95778
12.67896
16.22785
1.46611
2.28779
6.55648
8.11623
6.30284
4.58086
5.08207
4.04288
6.55602
8.87712
3.79179
8.37158
8.63511
10.93448
10.39174
98.34868
3.65216
9.58809
4.56917
5.53625
8.63843
6.813
4.55737
5.54306
7.33295
7.27572
9.14413
8.58665
12.2096
16.3241
12.04543
6.30284
9.15687
7.58193
11.80083
2.80275
9.39443
6.813
4.43255
57.12516
4.30735
9.07844
9.6178
87.62427
5.7986
9.40379
6.5574
7.84219
5.53167
11.73751
47.86999
12.95023
12.48497
7.32827
6.55786
9.89297
5.78952
6.04105
8.37158
8.88836
7.07103
4.05261
6.813
6.813
6.813
3.3268
8.35754
7.07244
5.06391
6.813
9.65327
7.84591
7.07011
5.53167
9.60783
11.74735
7.5903
6.30192
8.61866
4.28965
9.14836
7.58889
6.0493
8.87712
7.3292
6.29731
6.55831
6.55602
8.36593
7.0715
6.57446
7.84965
7.3292
6.813
3.78646
8.38012
7.84778
6.0452
7.85343
10.70399
9.3991
6.30192
19.18462
18.01105
8.58665
5.02323
8.42386
5.7968
9.14413
10.15924
-1.43686
24.77076
8.6252
11.96991
7.84034
4.31611
8.11386
7.84965
10.71106
5.53853
7.85343
6.29824
7.58609
6.31353
8.33831
11.70204
6.813
8.6252
10.16528
8.36875
4.52771
7.3292
7.30435
9.65841
6.55648
8.11386
6.813
5.5408
6.04382
7.85154
4.60765
7.32734
8.36313
9.14836
7.06873
10.97196
7.58609
2.61932
8.90354
4.06227
7.33201
7.32734
8.36593
2.18606
8.58038
12.30841
7.07197
6.5574
10.39815
7.06161
6.55876
11.71086
6.55648
5.04224
9.94621
8.82624
5.78768
6.05738
9.67395
5.8128
9.42748
6.5574
7.07103
6.813
5.5408
8.34924
7.33107
10.13531
10.68292
3.52925
7.07057
8.8846
7.07197
7.55918
17.13947
8.34376
8.89973
8.11623
6.30374
3.1113
5.58875
9.38514
8.36313
6.30101
6.30101
8.10445
6.813
7.07197
4.77534
7.32827
6.30009
8.37442
5.53625
5.78952
2.80977
8.6252
8.36875
7.58889
6.55509
7.84778
4.76439
7.07057
7.58193
5.78028
8.36593
8.36033
9.39443
15.18833
8.11386
6.813
8.0998
8.38012
7.32185
7.5903
8.10212
7.07197
7.59455
7.33013
8.08378
6.813
8.10914
8.63511
6.55602
8.37726
10.20197
7.58749
5.78214
6.813
6.04244
5.7968
9.33966
7.07244
10.63462
4.77171
10.46356
9.3991
7.0715
8.37726
6.30101
7.0715
6.04105
5.78214
6.55509
6.29917
4.27171
8.36875
7.07011
7.84219
7.33295
5.0391
6.813
6.04105
5.27025
7.85532
7.85154
9.92348
7.33201
7.33013
7.85154
6.813
6.55556
8.61541
6.55786
6.55463
14.04682
11.92381
6.813
6.55602
5.28401
9.35313
8.352
1.43869
6.29731
6.05471
6.55648
7.3255
6.813
8.34924
6.04794
2.44471
9.37132
10.16528
8.10914
5.78768
5.78768
11.52847
8.37442
9.62281
7.32004
16.16302
7.84965
8.10914
7.3292
7.32734
7.3292
56.48576
4.56132
7.59171
8.8846
7.0715
5.53167
5.86896
7.32642
13.57571
4.77534
6.56623
7.32734
9.63796
6.5574
6.55648
3.56371
5.8128
9.40379
7.32827
7.85532
8.3222
7.58331
7.85723
6.29638
3.03924
6.55602
7.07011
6.55416
7.84965
6.55556
6.813
6.29917
5.79317
7.59171
7.3255
4.77534
7.84778
8.85866
5.28944
6.813
10.46356
7.85532
10.69694
0.94286
6.55509
7.33201
6.05201
1.11787
7.0715
6.813
9.64304
10.11171
2.5606
8.34924
5.52937
8.89973
7.3292
8.37158
5.52706
12.01685
6.813
8.6252
5.79135
8.36593
6.813
0.95289
7.84965
7.33201
5.26747
8.63179
5.78768
8.38012
6.29731
9.40379
6.813
8.61217
9.15687
5.78214
10.70399
5.28673
7.07103
7.84778
6.04105
6.813
7.33107
7.59312
2.12009
7.0715
6.30735
9.38051
4.27622
7.58749
6.04244
13.34968
7.33107
10.67594
6.813
7.85343
4.58858
39.88808
3.78111
8.63843
7.57782
10.64145
13.26824
7.32642
9.1232
4.77171
6.05066
8.64177
7.58889
8.87712
5.02961
6.813
5.78768
6.55463
7.5847
9.95018
13.05288
21.01279
8.81917
7.0715
7.77785
7.32458
6.813
12.3485
8.37158
8.37158
12.73711
10.18658
8.37158
5.02002
9.41321
8.37726
7.32734
8.89214
8.59932
6.55876
6.813
5.30551
8.61866
8.57727
8.07258
7.84591
14.28001
5.79135
8.88086
8.2586
7.83483
6.30374
4.18197
-2.08025
-6.72627
9.17172
6.55556
4.04288
7.84404
7.83483
4.16869
15.17105
12.65291
23.54419
5.03279
9.33966
18.65096
7.58609
5.54755
17.69192
5.79135
5.28673
10.20197
9.38514
8.09223
7.33295
7.59312
0.01868
8.88836
7.85532
0.78227
13.21656
10.29538
-3.04315
7.58193
8.9469
13.43118
5.28673
8.89214
5.53167
6.813
12.14252
5.06696
-2.96826
-3.61679
6.813
6.813
15.60982
8.36875
24.59784
6.55921
8.6252
5.04849
6.0452
9.63289
6.57124
20.44248
10.79801
37.98832
2.07091
13.60271
4.10647
11.81645
15.04364
7.06964
7.3292
7.57106
6.04794
16.13094
13.14013
3.88964
9.66875
-9.35734
4.72235
3.63594
6.813
8.58351
4.38813
7.07057
10.37898
6.03966
6.32463
11.87852
3.6266
-3.14628
18.57291
172.86563
15.28765
10.66899
8.63968
1.37849
5.87515
-1.393
4.28519
8.75959
7.91862
7.84219
5.82147
8.08378
4.05745
14.29011
12.55097
1.07062
6.55786
3.81293
11.20106
9.39443
6.813
5.81975
19.17947
8.78254
8.82979
9.12735
5.02323
10.04817
2.25976
11.64979
13.94371
312.53638
-6.26186
8.48135
3.29616
14.45673
9.90665
8.10914
3.56938
7.33107
6.04105
10.72529
6.58834
4.88853
2.95173
5.04849
8.88086
9.54945
3.79027
5.58065
12.51514
20.68294
-5.11404
8.89214
9.22863
58.48952
14.69647
7.5903
9.11082
7.83666
10.89039
5.64287
0.18029
5.0391
-4.98181
7.03601
10.71024
209.77785
12.57107
11.15402
7.06736
-0.21833
11.21697
-1.07871
5.79499
9.06653
8.855
5.53853
8.23936
26.23084
9.38977
12.17107
5.54755
18.84003
7.07103
-4.17713
12.31219
7.80988
4.06781
23.75335
6.05471
10.81743
11.38597
13.52684
7.3292
33.15415
12.38561
7.06873
6.55694
7.32734
7.58889
11.74646
7.57782
9.90108
6.29731
6.55556
7.32827
0.78658
-5.12723
7.32004
-10.34006
6.30192
8.31278
7.32642
6.30192
2.16825
7.51404
8.31691
4.04738
0.25863
3.07868
8.62193
0.76184
7.79617
6.813
6.55876
13.0849
11.3736
5.04224
-7.29327
3.15553
23.03914
-1.7643
-0.60614
6.31266
4.14626
9.65841
9.16115
-4.55386
4.80751
6.55831
7.33107
7.53408
9.79892
23.10841
-6.28723
6.813
2.75926
7.03705
10.15924
5.29214
7.33107
6.55648
7.58749
10.39174
7.58889
6.29545
10.32559
8.63511
7.32275
7.56972
9.37549
13.2554
20.72613
13.82522
6.36307
8.21088
3.33286
5.03595
5.28673
5.05469
10.16528
9.10467
7.85532
3.51091
3.54262
5.02643
3.54657
4.55737
8.98656
15.10332
7.58609
5.29752
17.61535
4.56525
3.37472
6.813
7.84591
6.04244
44.18427
8.72715
34.87421
7.06827
7.07011
4.54144
9.92348
21.21477
1.15707
10.26814
7.59171
-5.80108
5.27854
49.92305
1.67297
6.29824
3.00953
-14.7531
14.60231
17.07504
-7.9625
4.93283
-2.89698
-10.05464
5.59915
3.90944
-0.60458
11.98433
6.05066
10.98267
2.38776
5.7986
4.55341
2.67644
-2.55217
7.06032
6.55602
2.83761
0.72057
6.813
7.07197
8.34376
6.813
6.55509
13.27871
9.92348
6.813
3.09165
2.64808
7.57782
9.42271
8.36875
38.37632
7.07103
1.11829
7.07103
6.29731
8.09289
9.40379
-1.63553
6.55876
8.88086
12.69471
-2.91313
3.96725
3.81293
6.813
4.26305
7.82757
1.11027
8.36313
10.12938
6.5574
8.10445
2.57543
11.33771
6.55786
9.91785
8.59138
9.82515
-3.41584
16.69994
6.813
7.58193
-0.9536
7.58193
5.54306
13.17074
149.46651
9.07446
3.93381
2.82142
12.561
9.34863
6.55966
15.7531
11.05516
8.30125
7.84404
4.7969
13.89324
-3.85215
-0.63171
24.47078
7.0715
3.66821
7.82757
6.04244
8.88086
7.85343
9.29146
-20.55707
6.55648
19.10042
5.49948
3.25826
5.02961
13.13828
8.31165
7.3292
6.35293
8.34103
15.89922
4.82148
7.82042
0.66584
-0.33759
6.06529
5.53167
12.54007
7.32642
7.0715
7.84778
4.4849
4.85893
20.13984
21.00017
11.74646
3.32071
7.07011
27.50145
17.01175
17.17002
8.16514
4.13262
10.44369
8.08832
-4.8453
8.80519
9.2124
7.06964
4.71211
8.36033
11.209
5.33411
5.03595
7.84219
9.90665
7.58749
4.05261
3.5523
9.89553
7.58193
15.2144
7.58749
37.5971
11.71086
7.3255
6.55966
6.813
8.36875
26.26978
4.81452
9.87352
23.42454
7.57106
8.09289
11.76445
8.36033
9.15687
4.3248
10.17742
1.11787
5.54755
10.17134
8.63511
11.21697
7.59171
7.3292
5.78399
3.54082
6.29824
7.07011
4.57308
9.15261
7.33013
7.33201
7.33107
6.813
9.15261
10.43711
6.55416
6.32211
3.65551
4.42931
14.44386
6.07175
6.55694
8.89973
7.58331
2.57543
13.85036
7.84965
9.9405
8.61541
6.04794
8.09749
7.84965
6.30192
2.59749
10.39217
12.23845
6.05471
4.33343
5.07001
6.57
-5.99357
-11.67491
8.5497
7.07103
9.64815
15.80563
7.06918
12.00425
6.29824
3.34493
10.13531
14.46525
9.06495
7.5903
8.11386
8.55879
6.55463
4.2941
5.02961
15.67854
8.37726
1.19573
8.36875
7.84965
7.33295
10.91232
14.49095
-5.08739
-3.25169
8.73057
6.06267
8.10679
9.67395
6.813
4.06227
6.813
7.31558
5.79135
8.37158
6.30101
5.33156
1.61961
7.58056
7.07244
6.0452
6.29638
9.92348
7.06556
6.55602
6.813
-3.70085
13.6396
8.36875
17.41678
21.72174
6.55648
7.58889
8.06376
8.10914
7.85154
2.68698
14.79886
12.85692
17.54037
-13.00236
6.0452
9.38977
6.06003
86.28835
14.60873
7.06646
6.57644
7.3292
8.10445
7.58749
6.55509
11.96062
-1.50289
7.58749
-2.45461
12.4507
10.66207
4.79334
9.66357
3.5523
11.47717
6.55602
7.06204
11.55058
7.3255
2.21184
-6.22821
-3.66581
14.22658
7.06873
3.13632
6.03966
7.06691
7.8222
4.77897
-0.49448
5.79135
9.67916
13.6253
9.40379
6.03966
7.32734
6.59147
6.0452
7.33013
10.17864
2.13303
5.82147
8.32753
20.5839
1.55788
6.04794
10.66533
7.32642
13.08041
8.83693
6.04244
9.58774
3.08518
-18.29543
-3.09963
2.2372
2.58281
6.55463
3.5523
15.31647
11.41872
4.19329
10.76359
7.58609
-4.0146
7.32094
12.72956
5.93426
8.88836
8.11149
7.06291
15.62249
6.813
7.07057
4.4206
9.35313
10.17742
5.30019
6.55509
10.97954
22.32237
17.90595
3.77497
7.57782
6.55556
9.65327
11.73751
8.37442
6.813
5.53853
9.40379
4.01329
6.04657
6.55416
7.84591
12.18065
8.08832
8.10445
10.44369
2.83069
7.33107
7.33013
11.71971
8.10914
8.35476
5.5408
4.30735
7.82938
6.55416
6.30009
6.5574
5.05777
7.0715
8.6252
-1.31387
4.58858
3.31461
10.71106
6.55921
9.40849
9.11493
11.92468
17.29715
7.76984
8.866
6.29545
5.28944
5.52937
4.77897
5.80219
8.35754
6.813
-1.04153
5.53625
9.91224
7.58749
5.32384
9.8146
8.35754
8.07704
7.32366
20.70406
17.24376
5.28128
5.41146
5.55866
3.79179
5.5408
6.29917
6.55509
-7.56615
5.82319
9.90665
23.17335
6.55921
10.09423
44.40676
15.56065
6.813
8.07037
11.42785
7.59884
4.2464
4.5093
10.1696
7.32642
5.14831
3.66228
5.28401
7.33107
7.07244
9.38514
3.3268
6.30374
6.813
10.31654
8.87712
3.82339
11.69677
1.84423
-9.056
16.91121
2.00713
18.84053
4.5905
14.88617
6.57722
5.51031
7.85343
12.42924
-1.35911
-1.67226
9.40379
6.39221
10.45029
2.64013
8.10679
2.11196
7.07103
7.05904
8.02556
6.30192
21.62047
-14.7336
12.14252
7.06827
5.81802
5.04849
5.30816
4.70626
-3.06741
12.65499
8.61217
6.11745
4.77171
51.92097
8.80867
7.58749
6.813
-1.38749
5.07304
15.04364
8.57106
8.07481
25.46434
5.8283
9.90108
12.52566
12.94096
23.10416
7.07244
8.37442
6.30009
7.33013
7.29934
3.53505
5.53625
5.03595
8.11149
7.84778
10.15924
6.59974
7.5903
8.09289
10.16528
7.32734
7.0715
6.813
5.79499
-17.64174
4.30295
8.11149
31.43371
-0.99928
8.64848
8.07928
6.29638
9.15261
7.06423
11.18527
7.58193
17.04928
8.76106
5.29752
8.58525
8.10914
1.92495
1.93329
8.09749
6.29917
17.37522
-0.21624
3.80767
11.09284
1.0358
0.7882
7.32275
8.08153
9.80936
5.53853
4.95725
-13.07835
7.81865
14.49932
15.17433
9.38977
7.31914
-0.72621
7.57106
4.80045
8.61541
1.62491
7.72847
4.49946
21.27699
9.15261
10.34749
6.29731
10.1528
8.55643
2.23867
39.26717
8.55879
10.4904
1.62858
7.32734
10.17134
7.06736
-2.99791
8.10445
9.38514
-13.50064
-7.42659
9.12735
9.16545
6.32712
-2.94324
4.30735
-10.67876
6.813
4.28965
7.06918
39.06141
12.19684
8.36593
8.88086
7.84219
6.30009
10.37898
3.31461
3.74607
5.79135
22.67155
7.29934
18.11982
7.59171
12.7478
4.54144
12.03587
8.10212
7.32827
12.55052
1.00253
8.84774
7.3292
10.11171
4.53742
-0.11596
-17.84577
-19.97697
-6.49518
4.37156
10.32762
6.0493
10.73151
1.529
3.2173
-9.00897
17.84278
-7.15054
6.31002
7.84591
8.09518
14.59547
6.05336
6.04382
5.79317
10.74999
8.34924
12.28111
6.55463
6.813
7.84778
3.08518
-1.53614
7.84591
7.59312
6.5574
6.30192
5.02323
3.02591
9.3991
10.69694
6.55509
5.79317
6.55463
8.37442
7.58749
6.813
9.13991
10.95689
9.65327
1.15707
6.29824
9.38514
5.31865
6.31266
7.06736
7.32827
6.813
8.57106
9.00508
9.5832
9.89
14.61908
14.58137
11.59023
1.01235
-2.69741
4.32912
10.66207
6.30284
-6.10893
6.32463
8.60572
4.73081
5.09101
1.97732
5.72318
4.55341
-2.96969
4.10025
8.84412
9.43228
13.26703
-9.97974
8.36593
7.0715
6.813
6.08558
3.92411
19.71298
8.99821
23.15396
4.57698
5.3714
-0.4154
9.41795
5.30019
6.30374
11.09284
29.44918
9.34863
6.29731
12.0513
-0.23235
-19.31024
16.8563
7.84778
6.05605
6.0452
10.20816
-3.89819
1.24635
-1.17639
6.27056
-3.07331
14.84618
23.4612
11.86063
2.77592
-0.60458
3.42135
12.31941
7.06873
7.56706
1.01235
6.30374
10.43711
8.61866
8.10445
0.1986
6.06529
7.78392
5.65707
5.85632
4.78258
7.81688
9.04696
6.30374
4.56917
10.63462
37.64429
83.93161
9.64815
4.58472
3.54862
7.04319
8.10914
-17.51622
8.89973
8.60894
-1.98947
8.60251
6.813
6.56056
-4.49482
5.29752
4.78977
5.30816
7.5751
2.60479
5.57817
0.16045
6.813
7.31558
21.40087
-5.48225
1.62858
6.55648
5.28128
7.06918
7.33201
7.07197
4.2535
6.29824
7.33295
9.43228
14.89814
3.07217
10.20816
12.13308
8.8227
7.84591
7.33295
7.84965
6.30465
8.61866
10.14126
7.07057
8.10914
11.26539
6.0452
12.65291
2.35832
9.33076
5.78399
5.8128
-0.4381
7.77629
6.813
12.57107
3.30233
-14.22387
2.70673
7.80127
7.84778
8.8846
8.84774
6.55509
5.28673
9.58809
9.16545
8.58665
2.79571
4.9141
4.29853
8.60572
4.37572
3.82859
7.58889
6.813
6.813
6.813
12.53101
8.36313
-14.18333
5.35671
4.92038
9.27934
3.14262
4.82148
10.87802
7.33107
6.03966
7.23852
-3.85755
15.30291
3.741
7.06964
12.62195
6.55694
12.93822
5.35671
8.98656
5.56305
10.14126
5.08506
14.88462
15.53091
9.64304
6.55556
8.62849
7.58056
11.92381
6.29731
9.15261
9.6178
4.76439
8.87712
13.60042
10.81896
3.5523
6.813
5.45797
0.78518
2.99046
11.98858
10.28613
8.78119
8.34924
4.30735
5.32642
9.00508
9.03538
9.87665
8.2586
7.33201
9.92348
9.47982
11.33699
8.72843
6.813
8.89973
11.49415
4.7969
9.33076
7.20098
-1.56674
5.54531
-2.89698
5.33156
5.04067
6.813
6.29824
18.8588
6.813
9.88449
-1.28342
16.88444
54.46066
7.84965
10.02059
12.43845
9.11082
6.57683
7.82938
8.30125
4.05745
7.5903
7.3292
6.813
3.53505
3.78646
6.813
9.90108
2.60479
12.0708
7.3292
10.43711
15.63644
12.8711
8.75028
13.61468
10.06551
7.84965
-5.96522
27.72894
48.07942
8.85136
7.59312
7.59171
6.813
8.90737
5.53853
16.67221
4.88853
5.97423
8.64512
7.59171
6.3392
6.55602
8.10914
8.5898
7.58889
7.59171
9.92348
6.03966
2.04594
12.48838
6.56321
8.84412
6.813
6.30735
6.813
14.122
3.81293
5.78768
4.77534
8.0998
6.55602
5.28944
8.88086
10.04852
-0.14558
15.86185
9.6128
6.29917
9.13991
8.62849
13.68738
9.3991
3.03259
13.3022
8.63179
7.3255
10.68991
-1.04004
0.88275
3.05248
7.85343
9.65841
10.06551
9.62784
5.36164
10.94192
10.17134
6.813
7.84591
7.5751
7.59171
7.0715
7.84219
2.32189
28.33378
7.07057
11.2835
12.13308
8.60572
-2.23408
1.68633
4.85558
10.19228
-5.40932
-0.10708
11.94215
5.15512
6.0493
7.56573
6.55694
5.28673
8.36313
2.6552
5.03279
11.18527
7.32827
8.63179
6.04105
8.37442
7.33107
6.30284
7.5903
5.29752
6.30009
7.84778
4.78618
6.30284
9.37591
6.04382
7.33107
9.07049
14.04682
8.11149
8.11623
6.813
10.42403
4.80751
6.30192
19.7338
-1.97318
4.78977
8.37726
6.55786
7.84965
5.31079
7.58193
5.52937
12.11428
1.56005
4.75249
16.1726
5.85472
22.35926
5.78768
3.54657
6.55786
5.27302
7.57106
5.57173
6.813
0.28359
-5.8399
5.81629
9.15687
2.66938
2.67755
3.0981
1.9499
12.40759
5.54755
7.32827
9.1232
8.60894
5.05777
-4.07962
7.84591
-3.01026
5.54306
6.813
7.58609
10.43711
9.92348
8.37442
7.5903
7.58749
7.07291
4.78618
12.60091
4.05261
7.3292
8.37726
13.28392
14.32463
2.38805
7.06873
6.813
4.38513
136.47369
3.74607
12.73711
7.59171
8.37442
7.85154
8.90354
11.72859
4.33343
4.31174
7.84591
6.55509
6.813
8.37442
9.17408
6.04244
8.63843
9.15261
5.84169
-9.27345
7.56573
25.2144
-20.4123
4.54144
8.37726
7.32827
4.37572
3.21651
-7.1557
11.46772
5.42395
147.27402
13.1832
20.81513
7.57375
3.93604
15.90139
2.5922
6.05738
2.71015
7.21069
9.06259
28.98692
3.46673
0.30286
4.54584
14.3892
8.3222
9.90665
29.50702
-0.87455
7.58889
2.93626
-16.73559
16.10723
9.24507
7.57375
7.32734
6.813
6.55416
7.84778
6.29917
2.58281
8.37726
7.90678
2.31941
7.0715
7.33107
6.57486
3.37787
8.10445
8.82979
9.63796
7.58749
2.25646
8.37158
17.33578
6.55648
5.27302
6.31266
10.29823
7.06873
6.04382
8.11149
7.07057
7.33107
7.33013
3.78111
7.33013
0.2768
9.32192
13.50266
3.52925
5.39991
-3.54378
0.06257
9.14836
2.14429
7.33013
5.10538
6.813
-5.86829
6.55966
1.26213
7.56573
15.67814
11.73751
9.67395
7.06118
2.16348
-5.19937
2.91221
7.59171
6.29731
7.59312
7.58889
8.11386
17.36482
6.0493
6.03826
7.59455
7.3292
7.5847
8.37726
6.30192
8.89593
12.03587
7.83849
5.52241
8.62849
4.35898
8.37726
-1.41625
12.50894
7.0715
-6.61023
11.97583
1.22463
8.63843
25.89738
7.33107
6.813
5.7986
3.06563
7.33013
7.85154
8.61866
7.07103
7.84404
7.07197
7.33201
7.84778
9.41321
9.35313
3.5523
6.813
8.61866
-15.27232
8.12581
10.68292
21.0219
4.53862
13.65304
11.6071
-9.17432
-18.64061
8.30904
9.3991
8.10914
-3.556
21.998
10.47693
13.56706
6.813
4.15528
4.82495
4.9141
13.27831
18.80368
6.813
7.06918
8.10445
47.89951
2.19353
10.15924
7.84034
0.35732
7.3292
13.01856
-3.88296
5.08506
8.88086
9.66875
8.37726
5.79135
8.10445
5.1809
7.85532
9.66875
6.813
6.55509
6.813
6.813
7.07197
4.50184
9.14413
9.58809
6.813
7.84219
5.79135
6.04105
-1.05641
12.48171
1.41408
7.84965
10.53141
13.16672
1.87427
-4.01958
4.05745
6.55602
7.07291
9.82515
7.3255
6.04657
7.5903
7.85343
4.08139
-3.46599
5.78214
6.813
8.36593
5.28401
7.84778
8.11386
7.58889
6.813
7.3255
11.43527
7.07057
11.77349
6.55694
8.37726
6.813
9.15261
8.10679
7.07197
14.86965
7.06964
9.6844
8.11386
9.14836
8.37158
7.0715
4.3248
6.29451
9.41321
5.86896
10.71106
8.81216
7.3292
6.55416
8.11149
1.62858
7.0715
6.55509
7.33013
7.58331
7.06379
8.40338
25.208
9.38514
6.813
6.55463
8.37442
9.89553
6.55556
5.82661
5.53396
8.55879
8.10679
6.55509
9.80413
3.35093
-1.08752
0.90703
7.33013
6.30465
7.0715
7.58749
8.38299
7.58889
13.87612
7.07197
8.10914
8.62193
8.36033
3.06563
13.49064
10.44062
7.33201
56.15666
6.42999
5.6691
5.04224
-21.5618
9.65841
12.3485
3.30233
7.33107
10.20197
6.03966
4.8982
8.36593
9.78856
7.4402
4.12345
-0.99619
11.63742
7.84591
6.29917
19.83422
7.58609
9.42661
8.8846
8.08378
6.00046
32.68605
7.84591
12.30019
7.58609
7.58749
8.11149
8.36875
7.33107
7.84778
4.08613
5.79135
10.1958
8.36875
6.55463
6.813
8.63511
10.18965
6.813
4.63896
6.55556
7.32642
6.08435
4.89047
3.52344
4.03799
8.121
9.67395
7.33107
14.86965
11.74646
6.04244
6.55509
7.5903
7.84219
2.34284
3.48343
6.04105
7.07197
8.37158
7.59597
7.07244
-2.25493
13.73406
6.813
7.84778
6.813
6.04382
2.16029
15.65712
6.813
8.37442
7.33201
7.07103
8.36593
7.3255
6.04657
6.29638
9.06689
8.90354
10.65517
4.37987
2.0866
9.8146
7.59171
5.54306
10.62105
8.11149
8.63843
5.53167
8.08605
5.54755
9.15261
6.04244
5.02643
2.10381
8.11149
4.78258
7.24824
6.55463
9.92348
6.55786
-2.95714
8.6252
7.07197
6.04244
4.77534
6.813
8.88086
6.04105
4.77897
6.29824
6.04105
-1.44568
7.54767
5.55424
19.32267
6.05738
6.813
-8.1649
6.29917
9.40849
9.37591
6.813
7.33107
5.08207
3.8024
6.30101
8.37726
7.59171
6.55463
4.77897
9.13991
0.91101
8.352
7.5903
4.7969
10.17742
-2.27298
9.58095
7.3292
11.79734
2.2379
3.60412
7.32642
7.84404
5.05159
0.8922
13.57044
17.3842
4.35476
2.38134
6.813
13.5236
5.33919
0.85564
8.11149
5.61942
11.60563
11.11558
3.80767
-2.22943
74.85481
9.65841
8.63843
4.92663
-5.01005
11.36595
8.85136
7.84965
7.84778
6.813
7.06827
7.59171
1.87427
7.58749
7.07197
9.59792
16.44292
-1.27285
2.39059
4.80045
5.04849
7.5847
8.83335
5.65473
3.06563
10.45691
7.3339
6.03966
6.813
7.07197
7.32827
7.07057
15.57808
5.27854
2.55432
6.05336
0.25863
8.11623
7.84778
26.50453
7.33201
7.0715
7.07244
6.04105
4.27622
7.32642
6.55463
7.33107
7.3292
8.37158
8.36313
5.28401
23.08254
4.90812
6.55463
0.31539
7.32827
0.58828
20.98151
-1.31917
27.62963
-6.40726
-0.59652
9.16115
8.61541
6.04105
7.0715
7.32734
6.30101
8.89593
8.88086
9.95549
3.21047
10.69694
5.03279
7.33013
6.04244
8.36593
9.13571
-1.52599
-5.49336
-18.38616
7.85343
8.09749
7.84965
4.03309
8.0998
9.83782
4.71861
8.88836
9.36675
5.09985
5.52937
2.64486
5.28128
6.813
8.0998
8.63179
7.06964
8.3356
7.82185
3.90451
7.0715
6.04105
7.83849
6.29731
9.41321
8.63511
7.59597
7.58889
7.5903
5.78584
14.36418
-15.16298
-11.0126
6.04794
4.63749
3.38062
8.10445
4.58819
6.29917
6.29824
23.47481
15.34386
-1.04153
9.33076
7.06873
9.10672
0.21904
7.07057
5.81975
4.75702
7.81759
8.07928
4.75183
12.54007
17.74789
7.25772
2.60187
-2.78987
-5.91765
0.66584
9.12735
7.07103
7.84219
8.35476
6.05471
7.07197
7.84778
8.00136
6.55556
7.84034
6.32958
8.37442
3.64136
5.97176
5.04537
1.90817
-4.82361
8.31955
7.07197
7.07011
3.68936
3.52925
-9.09939
8.89593
7.07291
-2.53534
1.73386
11.35369
13.18645
5.33411
5.78028
7.5903
3.78646
6.813
5.55202
6.56233
12.16933
-7.34155
5.42282
5.05469
8.62849
9.02565
1.07292
8.11386
7.0715
4.43123
18.56981
29.18422
4.2941
8.36875
4.28519
8.09518
7.06873
5.03595
2.58281
10.18965
7.85154
7.72993
-5.31738
12.02634
8.64177
2.41919
11.51125
-1.11484
9.13991
46.21902
247.51753
5.7986
7.07057
8.10445
8.59613
10.71639
18.67142
9.81987
22.00752
8.6252
-9.10851
11.1204
5.62537
10.91968
4.79334
4.10492
4.56525
5.78952
10.67594
4.78977
-7.80303
7.84778
6.813
17.30141
5.78214
9.36675
5.78952
10.48366
5.55202
0.96966
10.41753
-1.03609
-8.31876
5.78399
9.42271
6.813
6.55694
5.79135
6.29731
5.28128
7.5903
6.32211
6.55509
7.32734
6.55509
5.28944
4.57698
8.57727
7.83119
7.84219
4.81102
-4.63871
-15.00484
-8.64123
18.4239
6.59078
10.68991
4.44439
5.56305
8.0998
5.78768
8.04225
10.12661
3.82859
10.17134
19.8094
-0.56646
-22.51163
4.12766
12.71583
2.85824
6.05336
-4.94608
12.32102
15.05083
7.0715
5.52937
7.33295
9.16545
8.10914
10.73244
2.34284
9.13571
8.37442
7.33201
73.68616
0.17529
9.11905
7.53774
6.0452
3.7971
19.92185
1.49774
6.55509
6.55694
10.1958
11.67578
6.30284
9.3991
12.18764
5.78214
6.55556
5.84169
5.78952
10.15322
6.29731
13.85036
5.78768
7.07103
7.85154
6.04105
6.813
3.62504
7.33107
7.3339
9.30009
8.56798
8.63511
7.5903
9.10263
9.15687
3.08518
11.84286
-4.43304
3.61956
6.55463
15.60982
-14.87077
0.37885
16.5485
6.30465
9.10263
15.82182
14.49586
8.87712
9.69492
8.34376
4.52934
6.29731
4.57308
6.03966
8.35754
7.83849
8.63511
9.16115
9.6844
4.52528
10.43056
4.52934
8.36593
7.33295
22.42344
4.78258
5.53396
2.10487
12.32949
6.813
7.31825
6.55556
-8.28043
7.0715
4.98136
9.09451
0.76184
9.09451
6.813
6.29545
4.80399
13.1301
11.34777
9.33076
20.13238
5.54755
7.07057
3.39236
8.6252
-0.73088
4.03309
12.63911
3.54657
8.10445
8.63843
7.33201
6.55509
14.10913
6.813
9.41364
5.52937
7.80642
-2.44917
9.85183
13.46375
-2.64777
10.12347
10.66899
4.9053
6.58692
8.95578
29.06989
153.46126
14.88617
6.04244
7.56838
6.23315
7.83849
9.91785
5.85792
10.8417
13.01701
53.05428
11.87852
17.08516
7.26262
10.29039
8.88086
5.78768
8.11149
5.04224
4.53338
9.00508
6.57953
8.01739
6.11857
-3.25256
31.09975
9.3991
8.36875
4.06227
6.30374
10.06592
144.58467
-9.96546
8.06816
6.813
5.8611
6.55556
7.32642
10.77729
10.24444
6.813
-7.05121
6.05066
3.69982
6.55509
7.84404
9.64304
11.65842
9.65841
11.58184
6.29731
8.10679
7.07103
6.55509
7.58749
12.99105
7.3292
9.66357
1.81839
3.80767
2.42668
5.78584
7.07197
-0.08491
8.32753
8.352
0.15689
8.62849
1.6925
9.83045
6.29917
1.14576
6.813
7.0715
5.27302
7.07103
6.11518
8.14415
-1.77894
11.83907
18.47762
-0.67831
10.02614
-2.6574
7.07197
6.04244
6.813
7.33295
6.55648
5.27025
9.14836
4.56525
9.39443
7.0715
7.32827
7.84591
8.8846
6.813
9.13153
11.209
7.82042
-15.18697
-19.1857
3.39431
6.57366
9.93481
6.55694
5.29214
7.06873
14.84137
-0.3876
5.78584
6.55602
7.07103
5.04537
5.5408
6.29917
12.77305
-3.80133
42.84172
1.9321
-1.45365
8.31165
9.88449
5.52706
8.8734
7.83849
11.88673
15.5014
878.52698
10.77204
7.45716
9.42661
-1.9224
8.10445
5.28401
2.21543
8.84052
5.54531
6.30913
7.06291
-11.72622
9.69457
12.81234
6.59716
6.813
12.71583
8.0998
9.88449
7.2669
7.29934
7.32642
186.65865
257.64142
2.35786
12.05869
7.84778
7.58749
8.86232
4.10025
17.55717
-4.38848
13.86321
-0.64346
2.35832
7.33013
8.64177
6.813
2.16029
-0.31172
6.813
7.59312
0.19233
9.10672
6.55602
-2.33201
6.30555
-4.44344
-12.68042
29.10807
10.44369
3.3268
14.9336
9.64304
6.55602
6.813
7.32734
5.29484
9.6844
8.11149
11.24913
8.62193
6.55602
8.36593
8.37442
7.84404
11.48565
1.68176
-12.63921
0.53457
6.55556
7.3292
19.36746
25.31985
8.8846
11.52393
8.60894
2.15231
8.37726
10.45691
7.85343
10.62564
4.6301
20.31915
12.25218
4.55737
9.32192
7.32004
11.18527
10.60086
5.58875
9.60783
7.57918
5.09101
24.4614
8.31955
3.87964
10.04852
0.08274
2.33817
-1.93804
12.97752
20.16485
5.57389
11.63905
5.5803
10.70399
7.3112
-9.30738
13.36038
11.10798
7.82938
14.04828
4.47155
12.25641
15.60312
-0.72621
-0.19938
1.95169
-10.70343
5.00135
58.66769
8.84252
3.58964
8.44223
15.71566
11.74217
3.78966
10.14126
11.51125
1.52978
7.75719
38.32203
13.0638
14.03052
1.73386
16.0698
10.79801
7.25565
3.40518
14.17247
17.98936
11.43527
28.53821
11.77161
7.30183
30.4328
13.42265
8.08605
8.34924
7.69868
10.12347
12.13308
2.55857
5.62931
9.29146
6.55921
12.99887
8.3329
3.30884
4.32362
8.36875
17.55937
-7.28257
7.97244
4.06708
-10.65762
20.39028
11.17741
18.416
17.01826
44.2177
8.0868
21.00017
6.56233
13.18975
4.88853
-3.53422
7.57918
5.05159
6.813
6.30555
14.48816
12.20608
10.43974
-0.36372
7.14978
10.03692
15.94822
9.07446
6.813
5.82147
3.08518
5.30286
4.31611
-0.47478
-1.77657
19.08181
4.31174
7.57782
6.05066
10.87802
15.30291
12.57107
0.52128
12.90996
10.15242
12.72645
10.93448
11.28268
8.10679
4.73921
3.82859
7.79786
7.82757
8.73487
5.30816
10.73648
9.21039
8.73164
1.71661
9.85183
-1.46246
36.28075
55.56364
6.813
11.36032
10.89281
14.00781
11.75544
-5.67387
6.55463
22.49249
8.61541
4.19074
4.12804
6.55648
3.98668
11.9089
9.05085
4.52971
42.60395
6.813
11.33562
9.8411
10.39815
12.68378
16.00108
-7.66124
-0.58676
-5.82242
12.59199
6.20347
3.56979
2.34284
9.29003
5.56957
7.83119
1.41703
5.4569
3.09165
3.81817
3.06563
5.5408
3.62504
8.352
12.8128
4.91725
28.28979
5.08804
11.73288
21.47546
16.71551
27.59843
11.64585
6.813
-4.66344
7.20904
12.6842
1.56377
-19.40736
11.52322
16.10761
9.60783
7.32094
49.46442
13.67516
9.09047
5.54306
11.32977
13.5789
21.61094
10.4223
14.19358
8.61541
1.57303
21.0274
9.11493
7.57646
14.33603
8.87712
6.5574
14.83971
7.98576
-1.51321
5.28128
6.30645
10.05983
3.03062
38.6909
23.15574
17.87387
9.6936
16.60114
8.60251
8.0906
0.22988
69.67557
3.93863
7.55531
4.24252
13.2891
8.012
46.22935
6.51472
3.45346
47.14206
7.32004
11.16179
0.69299
10.34749
15.55421
18.36293
-22.10462
6.42173
-7.34999
34.14454
7.89384
9.57833
4.56917
6.07557
13.52684
1.86573
9.65722
7.80298
6.5658
3.92411
8.31428
7.32827
7.81512
6.60349
12.02227
8.8227
5.32125
3.32193
4.11422
-0.50399
17.57696
12.69708
24.03926
18.80343
3.96049
13.86263
18.04475
6.05605
11.63262
8.05723
15.61574
8.93633
6.56708
9.97689
14.92682
-2.11547
9.03923
9.63796
4.06227
7.05285
7.29605
10.68292
8.34924
8.88836
7.84034
23.17177
-3.9567
3.19561
14.23025
15.87258
12.30609
4.12906
4.84004
-0.68636
12.16933
6.0743
-2.55217
10.23271
9.01296
4.0868
9.33036
1.92343
6.813
9.01635
1.48122
-7.26122
6.57799
7.22562
2.72117
5.30286
9.88449
0.33715
7.82938
4.64847
1.98413
33.74981
3.19221
4.37383
23.94122
11.22497
9.60452
9.15261
6.1911
28.23042
9.62784
8.07928
10.81896
2.77945
6.813
9.66875
8.07037
9.3622
6.06918
7.7056
0.76222
46.06507
10.19228
10.38535
8.36593
3.78646
6.30101
19.28791
14.56349
4.28965
5.20452
2.94019
11.86658
13.34968
10.39217
7.30861
5.22746
20.67348
14.16087
6.13073
4.82495
6.35218
473.62885
18.8588
12.16022
4.81801
23.26692
30.90321
16.86967
2.02324
4.06227
5.79135
-3.58639
16.45876
13.0955
8.34924
7.69413
19.07324
0.32743
8.866
-0.10609
8.34924
-2.95004
-0.47189
12.9549
6.813
-1.67843
5.81975
4.30735
18.01321
0.81409
21.82286
7.3292
9.38514
12.19027
11.01876
5.61341
-0.46447
10.72306
11.74646
1.97459
-6.77403
5.8611
7.29851
5.84662
-5.07807
12.03133
7.06204
14.67063
12.14042
16.47988
15.78949
3.32832
5.51734
22.88351
11.3061
8.04649
10.43056
-0.29482
7.77305
7.31295
14.09951
9.3991
8.855
24.82907
4.53742
5.79317
9.29577
11.17741
6.813
9.88449
-4.51841
-26.27346
4.60765
3.37472
5.72649
5.91618
10.2736
4.20127
14.42957
11.04808
7.06918
10.30431
7.29934
51.19973
12.80187
-12.39017
4.82148
18.21802
9.37591
10.45691
2.37369
25.35749
6.813
0.96009
324.70404
7.75657
7.54767
8.10914
10.71639
300.26755
36.0776
3.85229
20.99796
17.94134
2.27782
7.05946
7.78447
9.80413
9.02392
7.06601
8.7895
4.80399
6.813
-0.43651
-2.72787
8.78119
2.78614
1.81006
17.64833
19.42133
10.70311
3.33286
3.11093
9.74281
5.08207
8.01334
7.80815
10.41105
-0.69135
9.98915
20.37105
-0.36427
19.26573
3.52718
7.58331
13.71196
10.92707
24.68871
5.58665
18.64375
4.6338
18.26232
0.73094
5.83838
12.24634
22.24397
14.31464
-2.85569
8.49708
-1.73273
1.8432
7.0715
25.95712
7.07103
6.813
22.79765
7.50165
11.32185
9.38977
8.80519
9.11082
11.45111
11.31948
-1.38531
8.02556
12.71583
4.80045
5.02961
8.98589
9.81824
7.2912
7.31825
17.03355
8.06816
8.32753
13.51312
25.49025
3.37472
13.82478
9.07844
6.813
4.384
13.94794
6.06529
-0.11728
7.06379
9.4889
18.46993
2.08456
2.66034
7.88521
8.84052
-0.87077
-2.19709
13.93102
-2.92967
-10.19654
27.70119
10.67594
11.86445
15.11394
22.91004
-0.72131
-13.3047
-1.55389
5.59501
7.32827
8.07704
2.91221
14.45453
2.14429
-13.85583
-0.51066
-15.4198
6.58142
10.4521
1.16679
7.06601
8.3329
8.00732
9.91224
6.55694
8.31165
9.27439
7.32458
11.36171
7.3112
-1.02412
2.66231
32.16001
18.0649
13.26703
6.813
7.05245
7.02926
0.17749
4.68076
3.33891
25.79657
7.56048
12.62647
26.53866
22.57455
1.72691
3.82339
8.30643
3.6247
12.47195
16.44328
2.83991
12.561
12.13308
6.813
-12.77728
6.813
-4.88559
-4.40502
7.5502
5.09101
11.13856
12.96293
4.05423
6.813
-6.54529
13.19336
15.76245
11.71351
5.83169
9.65841
15.96606
15.44271
21.73267
22.69994
-2.71595
7.55402
14.62979
8.83932
19.28791
8.49425
7.30435
13.00735
7.32094
13.78677
3.35093
-10.52239
10.07694
-2.29931
9.08244
7.07057
13.37276
-0.45214
6.813
-2.41737
1.76506
0.93119
2.8884
2.46442
8.95044
4.07187
7.55789
6.05066
13.69833
6.32546
3.08518
4.08139
11.34569
27.66578
22.55966
-4.20171
7.55789
8.71885
5.42507
-6.58795
11.86063
3.08518
9.40849
6.1628
8.23936
5.63903
3.77651
10.84723
5.84987
-10.03098
-13.03864
-1.0183
12.23397
5.58419
3.61369
9.98771
9.85764
52.01736
12.30979
5.18885
3.10813
11.54033
3.97062
4.79107
1.68357
11.55685
10.69694
20.42903
3.10452
3.52957
14.34083
4.15078
-6.23486
6.813
19.58276
8.67539
5.78399
8.58038
3.33286
5.27578
9.65841
16.1657
6.55876
4.84208
-0.90668
18.73058
24.31635
8.72772
-4.23267
5.56305
20.99915
-0.10646
13.40769
12.6633
9.94736
12.73506
6.31002
25.77711
9.3352
8.32486
7.83849
6.31872
11.59865
50.0802
41.65678
20.86609
10.57648
9.30009
15.82182
5.81105
16.78792
4.54943
8.36593
9.51651
8.8846
5.1144
9.11082
7.81865
10.86447
10.15322
12.19404
24.25533
23.37752
-10.62941
11.63091
7.76664
9.34863
12.15114
9.65841
9.42661
13.2582
211.55611
7.14741
40.20222
12.88326
9.90322
15.40522
34.53504
2.73887
5.81629
8.06596
8.79483
9.35313
26.44442
2.30287
4.31174
8.76439
8.03385
9.29146
6.58475
9.23719
8.4692
6.31786
3.52177
-0.78696
7.5724
21.93409
4.91655
9.27157
7.91351
9.07446
4.6301
8.64143
3.43851
16.76251
13.46673
5.81105
10.31654
3.14889
14.77152
-1.31155
11.78257
7.83666
22.88748
-0.21401
-3.14437
4.03186
3.30233
7.32458
5.30551
15.30246
12.10493
4.05745
8.5898
13.53041
20.27714
15.62577
8.08378
-15.2522
11.87403
4.29853
2.19468
-1.17366
8.97924
22.99071
13.43419
2.73925
6.813
4.10647
9.29459
1.99904
-6.71657
5.55646
15.22718
5.57817
13.92917
-4.44874
8.29281
4.98397
-3.05038
75.08349
5.56086
9.53053
27.53335
7.05904
6.813
0.71166
5.05469
6.04794
13.73406
22.67489
32.81113
19.19542
2.15048
8.08153
18.8588
8.3329
8.07704
8.58665
3.16138
17.67855
10.52623
7.56972
10.5813
22.02623
6.813
11.17741
12.40759
-1.42981
1.39236
9.45739
5.56741
1.12772
43.30365
8.43496
19.4201
3.05948
10.62669
10.17336
20.05441
48.62651
11.68844
1.15585
10.6143
7.2904
5.83337
9.51651
52.312
12.41409
9.24921
8.06816
15.9463
4.82495
35.5201
59.37238
27.47132
19.75715
38.72289
6.813
11.72859
10.46534
13.85421
0.88237
6.813
6.08435
2.63335
13.21455
27.72894
-1.12707
4.28071
2.67644
10.44369
10.67594
5.28673
6.32211
-2.27989
28.69147
4.95423
1.49559
18.01931
-4.90023
8.04862
9.6178
11.27725
58.60428
7.7928
8.55272
5.57173
10.23856
17.51624
7.5751
3.3741
5.30019
10.05983
5.1057
10.75278
10.74004
6.31266
-3.4604
18.71255
6.29917
10.85436
16.3757
8.58665
7.58193
4.05261
10.66207
8.10445
10.38535
6.04657
10.33504
1.31781
7.06335
5.79135
4.05745
5.6012
-1.18227
8.55879
5.53853
20.63823
10.93448
5.54531
9.80413
48.04895
0.20352
2.59402
3.52538
1.63417
7.2904
9.27439
7.54767
11.95137
8.27088
16.2442
26.67728
12.69471
5.05777
1.02214
5.28944
7.5631
5.56741
8.61541
4.52528
3.12367
3.27752
10.77204
7.83119
3.62504
48.92163
3.66173
7.76506
11.78084
8.01942
13.16379
4.27622
28.9877
5.35506
5.62537
12.57065
6.31527
18.58238
14.57625
11.05724
8.7778
9.04696
-5.88889
3.90944
5.81629
12.79098
8.20238
19.00829
4.37572
2.40929
-1.15412
5.19933
47.38823
-8.45839
20.03255
8.63386
7.04506
3.85943
8.30384
7.07011
7.06379
5.04849
3.56452
-14.1286
22.52254
7.80988
3.05984
6.0493
2.449
5.29484
0.5591
16.73841
9.76805
8.52086
11.94215
-5.32556
19.71193
59.21278
-1.2632
10.37898
48.49628
46.06236
2.61116
5.69066
9.11575
8.49992
18.40298
14.23686
3.86295
8.97197
19.69382
22.40426
15.91238
13.5201
498.65482
14.80013
155.09567
5.08095
5.81802
4.32912
1.20531
5.84004
17.72067
6.32629
2.61207
7.06423
6.32127
6.35144
5.60734
7.56441
18.90657
7.79617
36.53702
4.29336
12.3485
10.91968
5.32384
7.58609
8.27586
21.04059
7.06467
3.13001
8.59296
9.89
-0.21401
8.83693
-0.99036
8.25616
8.33831
6.30009
12.09731
9.05788
6.57083
6.813
18.08178
15.13684
3.86451
7.83119
8.79827
9.09047
3.3268
8.08605
4.32046
7.6098
-0.94159
0.81265
11.35369
19.63035
13.23225
-3.2307
7.31034
9.91224
2.42668
4.16869
11.12321
2.35832
17.38157
-1.34911
6.317
-4.1116
6.32379
12.17107
11.23299
8.85136
0.029
11.61558
5.11728
4.939
7.48651
11.78166
32.75552
10.44062
11.97583
10.57428
13.86828
12.78103
5.19149
6.813
8.53773
2.80606
5.33919
7.30435
5.33666
9.11082
13.83116
7.06556
0.37737
9.89553
2.9525
7.3255
0.48916
5.1287
8.74135
10.14126
9.93962
1.51118
12.32025
10.03729
9.38514
10.95689
4.80399
9.16889
7.06556
7.53408
3.47788
58.69028
21.23318
5.30286
22.90788
52.82618
28.57084
21.11307
29.78152
13.0638
6.813
17.48199
31.69686
1.42949
9.38051
12.43762
10.97552
3.90451
10.15322
7.84034
15.47308
9.93437
6.3144
-0.11766
8.36313
18.74946
12.34807
8.95757
5.10278
18.44348
28.1422
11.89654
1.15585
10.23856
12.59823
2.05513
11.11558
5.84498
11.64119
0.83274
4.61142
4.60386
6.06003
4.09085
7.32094
8.59613
8.3329
-2.11547
3.28168
-0.48245
10.04091
4.60765
6.33524
22.50478
45.88511
6.39283
6.31872
9.60783
1.25274
17.06584
8.85866
6.813
8.85136
12.02345
5.54306
21.8411
37.45701
15.16038
6.07175
4.57308
6.05471
8.81216
11.62408
0.06257
0.01518
23.27206
11.64979
15.2122
-0.54301
16.66579
12.60055
12.4915
21.43536
30.49827
3.93863
8.30643
6.06135
8.77107
51.54697
1.10151
21.78103
2.13625
13.05369
5.64669
11.47379
-3.5922
1.55513
4.39261
16.36025
151.04587
8.51716
13.07475
13.2256
7.49617
4.15528
15.06524
3.6305
10.00406
22.56792
6.813
4.9781
14.8931
8.0594
9.92913
29.53998
7.3292
12.15903
9.90984
-2.05714
9.91946
68.67776
25.2025
14.79931
0.25216
7.8222
8.61866
8.189
6.12526
11.95137
7.55918
3.1164
6.813
10.98267
12.25641
27.76675
15.70385
12.79185
46.50471
4.25058
13.63874
22.45099
4.09988
12.11728
8.31428
7.56573
12.64255
2.62655
4.54144
4.58472
10.12938
19.92185
8.07704
6.30913
11.18842
1.76506
13.873
1.70227
15.85348
11.71086
8.855
-2.02993
15.77722
13.19257
12.40759
7.77144
23.92561
20.78566
9.55422
9.63796
-0.10708
1.01235
8.11623
14.3342
4.89498
-19.20564
0.1551
18.45481
7.06467
7.77305
10.9262
1.05133
1.25161
-4.46658
11.15578
-16.06719
-3.97334
9.29852
7.56179
7.05204
13.78677
-12.57476
11.209
14.17728
4.70176
10.38025
9.38808
-3.88515
0.15385
1.46459
8.54369
5.83838
25.28537
9.8828
12.79143
47.90742
8.75079
6.813
7.53652
6.11032
-0.85491
8.07481
11.19315
7.81688
7.91521
11.69677
15.40756
1.08978
20.03497
6.11632
4.09085
7.28566
8.4747
10.12938
9.04696
5.62537
5.83838
6.813
9.02013
22.41817
29.39208
16.50192
5.79317
3.01585
6.813
10.56769
6.04794
15.65961
1.38846
26.5104
8.65143
15.49354
2.90279
9.24094
10.43449
4.08928
32.39746
6.06135
5.12586
0.71017
11.33771
5.58665
3.13001
6.32127
7.30351
5.38817
1.77598
-4.41963
-20.73115
-24.32899
15.53706
2.06303
4.82495
4.04978
30.44473
7.85343
17.45008
4.87548
4.67722
6.05201
7.32642
7.83849
9.13571
8.58038
9.11082
2.35141
10.35923
11.43571
9.07844
34.32712
3.12367
23.63192
7.31295
21.1477
34.10883
134.59505
8.27836
8.25374
12.96099
9.98771
4.14173
2.91885
18.06163
4.37572
11.80771
12.56991
2.43683
6.0452
12.14963
9.75791
5.85311
88.36002
7.98962
27.84326
21.0274
5.08878
10.57428
1.72525
9.23271
9.57833
8.84052
11.67578
-0.50172
7.05611
5.54306
7.82578
23.05047
66.10165
2.88541
2.44023
6.37277
5.98874
7.81437
2.43123
19.70593
21.41447
-1.18795
-7.36863
3.61642
8.53513
22.70695
7.58609
5.80575
4.29853
3.66821
11.89112
5.87051
4.01826
18.94224
7.05204
8.12237
25.33442
26.17365
29.28344
11.50764
44.43557
9.08645
5.84498
11.21387
2.38896
10.14723
4.58858
25.45092
26.06117
11.81395
4.34168
-6.55317
8.352
7.83301
4.33343
6.07608
110.22238
25.5738
6.13611
10.67594
6.32876
10.08845
16.7468
11.89869
10.43056
1.72525
9.08645
4.43651
4.55737
11.05548
2.01021
3.46673
15.88536
-0.81153
16.0905
26.9976
6.813
11.56515
34.04586
15.85439
18.81665
21.15318
7.24235
-0.42094
0.06161
1.66223
103.24644
6.30645
4.36738
9.3352
8.65439
13.0533
3.92411
12.03172
15.6604
1.80171
17.06719
19.51013
8.73164
-5.42121
8.83758
3.1438
4.09085
14.8931
4.91094
16.11498
5.56086
7.80127
1.43469
5.07606
8.84412
5.81105
6.57205
-0.86779
3.87964
8.34376
6.59113
-0.67906
10.13531
5.57389
19.53132
3.35691
2.45173
7.57375
3.83378
8.32753
8.8734
4.80751
8.36313
19.22585
7.83849
9.57347
11.41049
2.21543
2.91704
7.83483
8.01536
9.02392
3.81293
10.89039
7.07011
8.56798
4.95725
21.75221
9.54945
1.22438
10.58089
9.60907
13.8679
5.7986
9.8411
12.72645
9.79892
9.79892
-11.72666
15.36482
9.13571
22.14842
5.61509
11.1004
5.77339
13.47866
4.44961
6.813
11.62408
8.65902
19.0696
9.24094
12.17107
39.3821
5.64287
6.5574
12.16933
7.73288
8.46373
126.72054
54.51976
6.3304
9.31314
8.60251
9.64304
4.93283
6.813
4.3248
7.58193
4.36738
7.89354
7.78945
12.43762
8.32486
1.86776
11.05548
5.53853
7.5631
-0.9241
10.12661
37.66566
-0.86048
-0.0149
10.31654
-1.04081
11.32185
6.813
68.96929
2.27688
7.5751
12.06787
-1.11928
55.71985
12.22607
11.23874
12.53101
10.58089
12.29271
17.41252
16.44406
11.98052
9.54945
-1.52599
1.80352
5.30019
13.02981
4.62639
10.73648
12.01324
4.30735
14.48408
10.65732
32.85478
4.55341
5.8128
7.84034
9.11493
61.93298
1.40557
28.74578
6.45404
28.28395
7.3052
13.40164
10.67681
8.84774
8.33831
3.68936
7.76984
20.39849
8.29354
42.4959
32.36089
31.50298
19.86726
7.06248
2.72516
10.11171
12.561
8.60251
8.5898
2.87107
10.0429
6.0452
13.41996
13.62669
13.76165
9.86264
10.86869
9.09857
9.30878
10.71816
8.0998
6.32546
9.41321
8.99393
11.20106
258.54654
12.51928
0.21341
10.07653
10.15924
10.1215
12.21171
19.68857
18.52966
7.31295
79.04095
30.70547
27.4896
42.89349
17.60304
18.01321
11.39669
17.60622
6.31353
-8.00475
12.4477
15.92023
16.75598
-2.58528
5.80752
4.66653
113.58076
9.20838
0.64657
7.78778
0.76184
3.35691
7.06691
61.70543
23.75734
6.813
12.6633
8.29099
9.60287
7.82578
11.80771
14.56907
-3.25678
9.39982
6.813
9.13153
10.93448
2.40413
9.32633
6.57446
9.99859
4.54943
8.07928
6.32712
7.82578
9.34863
3.43737
13.09678
-8.46322
28.04833
15.87711
1.52011
5.65238
27.77157
-5.44268
49.83694
5.77965
19.69788
23.95824
4.14576
9.85183
8.72843
13.94255
2.07806
19.80434
15.59736
5.82319
8.62193
15.64178
7.31914
11.04808
5.82147
15.9628
2.51463
4.69131
6.57838
1.26213
5.36654
28.59623
20.27116
5.07304
10.26814
7.58056
12.40456
6.813
0.67292
6.813
8.38587
25.50956
28.61732
11.713
44.73864
5.36164
7.81162
8.32753
3.14262
8.0906
4.06227
7.56972
8.08605
6.30465
24.6559
15.57335
-8.83239
36.0479
10.99903
18.5497
14.27289
23.60745
70.50018
25.30136
7.84219
12.70921
6.30374
10.63165
16.21699
9.36675
13.58804
5.12301
9.83045
11.62408
14.81328
12.48171
0.53839
5.1057
8.60894
4.72235
9.02773
7.06248
4.54943
3.96252
1.51118
1.65047
6.55694
5.28944
10.04177
14.33689
19.22939
5.7968
15.93361
10.22145
3.60301
9.79892
10.08845
23.08541
23.53589
16.56239
20.02621
90.1806
2.00251
-1.38926
4.59242
7.58889
4.45999
-4.76625
9.35383
21.41626
6.41998
7.53167
13.53241
6.813
17.56176
0.6765
7.0715
5.30286
5.99347
6.11632
10.82599
5.54979
19.67661
9.02013
12.09562
35.77484
98.79861
7.81337
7.06291
6.30735
10.60757
4.57698
3.7971
8.05723
1.51547
4.77211
3.85178
-0.77927
28.37375
28.24652
11.74957
13.67431
-9.06912
-14.18333
3.24728
9.51952
8.5407
17.62926
6.31786
12.4477
4.65211
11.57094
9.8911
-4.64591
22.45099
12.47897
6.08186
13.97177
2.27182
12.04954
13.17307
85.31601
10.6143
12.12366
1.11901
8.82979
8.09289
8.13186
11.34569
10.20949
13.58963
9.85183
1.91657
13.52684
8.06596
12.36806
7.54517
2.57691
9.85723
13.4738
8.84774
-0.57021
58.95979
17.31058
19.45701
7.75564
9.05085
13.30401
8.33021
20.59163
14.58433
387.66238
10.36669
8.04014
28.72873
17.57696
8.5318
9.47869
14.6488
30.47139
18.11348
6.813
14.91246
-9.13772
20.62653
8.24891
3.69285
6.1129
13.67431
4.34627
15.36567
15.19726
8.27337
9.29577
5.7986
7.32458
2.88541
5.56086
7.06204
9.90108
19.17947
7.56441
5.11151
11.66362
7.81512
5.27578
4.83184
6.56708
-0.3066
33.51176
11.99421
18.02251
11.13985
1.02214
13.69965
8.0998
6.56189
6.813
249.00415
15.38124
8.855
-0.51109
18.53619
24.63528
9.30878
25.29565
223.74175
4.32755
2.5922
14.45673
3.22854
16.64277
15.36567
16.46031
8.09289
6.07557
19.73862
25.51196
5.20968
9.86264
10.39815
6.05201
8.72373
16.67046
29.67833
22.17984
14.1428
11.16179
6.3109
8.72843
12.81234
9.34863
10.3862
31.8159
12.66895
4.85893
1.90014
-0.68819
2.17618
13.23225
7.31736
7.20849
7.99351
10.40876
2.76871
15.94298
12.41756
11.6071
7.54642
8.80173
27.70119
-1.40611
6.56917
3.81293
7.32004
10.0429
4.84547
-1.29583
-0.9079
10.29338
-12.23568
7.56706
11.17741
16.50366
7.30861
9.81987
6.813
6.1001
1.61634
13.70426
1.95816
1.74205
7.77305
118.64309
3.95438
12.30019
359.69199
34.94751
11.00729
6.11176
7.80127
31.94774
49.05662
8.855
10.86151
5.93695
10.6483
13.4915
12.41247
12.20608
1.83495
2.11161
8.51426
44.94109
10.38137
2.63819
19.62757
10.86151
3.90451
2.64013
9.11905
0.47397
9.921
6.30374
8.57727
5.8128
7.06827
7.80469
2.77945
9.83045
5.9247
5.31865
11.17741
20.32259
8.52885
3.2044
0.32476
2.73887
6.05638
5.9006
6.813
8.87712
7.78447
9.24094
20.41616
5.10679
8.7914
43.576
7.32642
9.42661
8.58665
13.03116
2.50021
8.34649
8.61541
3.54082
7.31382
5.03279
14.02077
7.55402
3.51635
14.36252
9.31752
5.02403
7.29523
2.78931
8.33021
12.73711
9.6178
13.25153
20.57458
8.58038
6.813
11.70204
10.74999
3.31053
29.42223
11.71071
9.86264
5.56086
-0.70369
9.05085
21.85029
5.7986
2.60601
6.56537
6.30824
7.5724
2.64092
3.3982
7.32642
9.07844
12.05869
2.35141
4.56917
17.90419
33.30067
15.24222
7.5751
10.91968
4.75579
-9.81297
10.36842
1.19293
10.41623
12.14252
2.19196
9.37591
-0.79117
20.37663
34.84587
23.42908
14.17392
2.79944
-4.86622
2.91885
9.85723
21.34395
320.27744
16.82199
12.80187
10.15322
5.34675
11.37786
-1.96914
4.55737
7.56706
-1.98375
8.09289
6.32463
15.59474
5.58454
6.06529
13.69833
2.43734
11.35369
17.30588
14.71651
9.66961
6.30555
3.81293
2.32412
9.32633
4.37156
6.35514
6.56011
4.3248
13.27871
7.29307
9.93367
2.20977
22.4313
3.25756
1.98277
5.82319
41.61738
4.83868
6.07936
9.36675
1.25274
5.54531
-3.2292
10.64145
6.05471
8.866
9.13571
6.30192
0.97797
2.4711
5.58665
8.34649
-0.59412
7.58056
9.66875
5.27854
7.32094
7.54267
16.23288
19.92007
1.82254
14.79886
6.0917
27.3546
11.07782
15.31647
11.15445
18.34198
28.12112
4.81452
6.04794
2.14429
10.28212
16.26551
9.37591
7.49617
13.59572
3.85943
7.96311
2.24636
7.52807
-13.87689
4.59242
9.09451
4.11422
8.09518
0.35069
7.3069
0.99819
5.28673
5.32384
12.53225
5.30286
3.53505
5.53396
6.813
6.561
10.94719
5.41375
-0.70369
8.32753
6.06267
9.09047
2.7928
12.93003
22.29007
11.09284
3.01585
5.89326
4.57698
16.44491
14.08098
3.07868
54.1935
6.813
8.09749
5.28944
8.06632
4.61518
13.49064
10.10004
-5.94228
15.1234
16.2442
13.46928
2.99684
7.49835
8.53773
10.42838
1.31781
12.33877
5.89768
43.6412
40.10015
15.22372
9.83045
6.04767
-2.37645
6.60132
6.317
51.96323
11.45944
85.33253
10.08268
15.91486
2.91885
2.82579
15.67814
15.40756
12.69471
3.36881
13.3612
11.39412
6.30555
3.65752
10.41753
9.58809
4.76561
19.8094
15.62577
5.93829
7.06964
3.79179
7.3069
-5.89989
13.28624
4.07664
10.95689
3.40981
8.05723
7.32827
-0.75343
14.45453
9.80413
12.06202
9.75791
11.22497
1.80171
4.84208
14.45673
7.56972
10.17134
10.68292
8.34924
8.82979
12.25856
7.06512
1.44786
15.85439
9.86264
7.32458
0.94286
-1.10596
9.15687
5.27854
4.53742
11.11093
8.10212
6.55556
7.33013
8.11386
8.36875
6.813
4.78618
6.55509
6.813
6.55416
7.3339
3.05907
8.11149
7.07197
10.68991
6.29638
6.29917
10.18965
8.11623
7.85532
6.813
7.0715
5.28401
5.85149
7.07057
6.813
9.14836
10.1958
3.78111
5.02961
5.78399
8.352
8.64177
6.04657
7.06556
7.06379
5.79317
9.68965
3.53505
7.58609
8.8734
-0.36427
6.813
8.62193
11.692
7.32458
7.83666
7.81688
7.82578
7.58609
4.09556
7.5751
6.31002
14.62382
5.54531
14.66225
9.11082
2.64092
12.35826
6.55648
4.2038
-5.82079
18.74581
2.1559
18.91626
6.813
1.8713
6.35069
7.5402
8.56491
10.15322
4.17455
14.12347
-6.4804
8.37158
7.84778
12.33877
10.31042
7.05165
6.08682
8.79827
2.77945
11.11358
7.85343
8.11386
13.4915
17.48146
5.45511
-27.3374
17.00133
-2.81399
10.49567
10.37581
6.813
4.08139
10.47024
7.06827
33.01339
-3.1053
-0.60614
16.45233
10.50306
10.23232
4.01826
7.64578
6.55966
12.97093
1.75952
10.36254
21.85029
-1.33582
-2.84014
7.44297
3.54542
7.84404
9.07844
7.56972
29.35108
10.31654
12.73711
17.67626
5.64606
17.25224
35.22254
35.65075
42.87753
-1.94619
-19.61622
0.5643
18.0649
6.57164
5.19556
17.45266
3.57503
9.24921
43.57209
21.94141
7.27348
-7.83102
8.83296
8.27764
-1.20972
10.5563
-5.45175
16.2442
-1.54123
18.28293
7.90789
-7.67022
8.85136
1.457
11.03337
20.00718
65.77701
23.44858
-4.35405
10.67316
13.42529
6.06135
7.74185
-5.15774
6.13718
38.19046
11.98635
4.56722
22.00961
11.78795
4.16869
5.85632
8.9155
4.61518
-0.77473
5.57603
5.81629
6.06659
5.29214
3.0981
7.31207
-1.21378
5.63321
11.4674
8.84412
4.07664
6.813
3.13001
8.60572
8.07704
8.07928
10.47024
3.56938
12.72262
-5.82995
-14.25507
-17.37877
-0.58914
-5.37285
6.20713
-11.10391
-5.76179
15.4688
4.37004
6.57406
13.23669
8.37158
7.56441
-5.79108
3.64677
5.59293
2.42169
3.92966
7.67206
8.51716
8.81917
-3.94055
-5.588
-17.19233
-21.45264
2.07225
-3.2197
-4.57932
8.38299
5.53167
0.74128
7.85343
9.81824
7.53774
-18.79839
-14.48552
-15.32196
11.46513
11.13856
4.05866
78.2427
24.10463
6.55648
-13.37897
5.81105
7.8222
12.40759
12.01324
6.32546
7.57646
8.56683
5.84169
2.23021
7.3069
4.45611
1.04063
2.20302
2.87865
7.58609
6.56665
11.13087
60.07866
8.01334
10.91968
6.30101
-9.11494
28.12112
10.60421
11.73199
8.51716
-6.07826
2.26306
24.66422
17.95461
17.2892
24.27641
-0.20375
-6.7559
-5.722
0.92037
0.28616
6.55831
30.74509
9.06141
6.813
18.09171
-4.58083
6.813
-19.61622
3.00095
-2.16506
-6.73256
10.33067
-0.69382
4.4981
10.59929
5.39054
5.304
-13.61517
11.42548
11.62281
10.02932
5.5535
9.52078
2.26494
2.99157
29.9328
8.01133
47.95771
-6.53067
0.38956
7.32366
8.61866
-4.16199
-4.9914
6.30192
4.78618
3.43138
-4.30531
3.31766
6.55463
3.89403
-0.80116
3.82339
4.35476
6.813
15.74364
4.71553
7.3255
11.18396
26.0079
8.8697
5.81802
12.77411
6.56233
11.9364
7.73585
6.58656
3.83934
12.17466
17.13947
4.77897
4.61518
-2.6149
-16.38932
2.06063
4.04288
12.42365
10.84723
5.78768
6.813
5.35175
6.813
5.87051
-16.26869
-12.26659
-8.36987
-7.38826
3.38824
9.34863
10.43711
-4.38787
-6.12881
-3.58114
-4.73044
-24.9169
3.91923
3.43851
6.30465
6.30645
10.96131
3.80077
13.57044
4.45999
4.36242
-11.394
2.25976
8.09749
2.44158
9.41321
2.2525
14.72945
8.77443
1.65235
-15.16115
13.98291
-3.28127
2.16193
9.06141
-3.27189
7.06646
1.98113
-14.19127
9.89
11.20106
9.11082
4.2941
6.30465
2.69011
16.50192
6.29638
14.71278
-17.10663
-7.5892
20.04996
-2.64062
-0.29449
5.29484
8.09518
16.31017
18.14268
-11.32876
30.69247
11.26815
-1.7385
12.16774
219.38986
18.6258
34.98212
29.08317
3.92934
13.05288
1.89128
4.7969
7.78282
14.21908
-17.68587
13.13489
-7.30812
5.78214
5.81802
5.5803
-1.74949
14.67574
9.33076
17.26488
5.05159
11.97923
44.40198
-1.6154
12.73978
17.96076
7.53652
-11.6853
8.7024
-18.77759
-8.24576
4.70915
2.904
1.45559
17.10404
5.32384
9.34115
16.94786
-19.73973
-12.09046
-3.53293
11.79098
-5.43012
5.28944
8.31428
12.86527
4.69481
7.3292
5.55424
8.10445
12.51928
-14.8896
10.44369
3.56938
4.17313
27.01236
-2.98723
-12.88671
-23.1389
46.17788
7.05778
11.18472
1.08553
12.35826
7.5724
5.82147
6.813
7.82938
5.6053
4.94952
5.12301
-7.52178
9.53053
13.67325
9.879
8.84412
1.75632
2.27422
-8.9269
3.89337
10.95424
3.71219
-8.15289
4.05745
14.9472
17.71539
-19.97128
8.24891
15.39146
-1.18559
8.96331
3.67882
11.60667
7.82938
0.20815
3.69982
3.28375
1.60157
6.56011
1.46611
5.28401
11.86063
6.10481
5.06391
3.94824
4.09216
4.37572
8.34103
-2.56566
-0.01971
-8.17245
10.88161
20.80245
8.85136
6.30284
4.60386
2.87567
2.58281
10.22687
69.82479
12.98817
1.98704
-4.96053
5.05777
7.85723
9.91353
3.24643
-12.08553
6.32295
-19.83035
8.06986
32.1985
-7.00995
9.54885
-5.46625
9.30442
7.21517
19.67661
-3.21345
1.65893
4.5951
5.31865
-6.13974
34.03329
4.67851
-8.66415
11.97583
0.95289
8.37849
9.64304
12.22908
53.41863
120.70454
1.71661
16.81921
4.85834
104.90519
0.0298
5.13716
7.52569
13.27308
9.73467
7.54392
4.20524
-3.78002
-1.26998
11.55105
6.17914
3.94824
5.1294
6.09772
0.56179
0.40444
6.15883
-19.22834
11.90453
198.49994
42.39482
35.36494
-1.24205
0.57858
4.77211
3.90944
6.30824
4.4206
-11.63329
-9.21734
6.813
9.91224
8.8846
7.81162
13.33863
1.07261
-4.08019
7.06601
2.92667
-0.55831
2.45173
14.54117
2.63026
12.72956
6.08804
4.94512
3.63594
5.80397
10.81772
1.07062
8.0998
6.813
11.59023
7.59171
8.30384
1.9983
8.09289
9.36675
11.09383
5.09397
13.5251
15.49974
15.11
6.59113
-5.15445
7.06781
-9.81177
-8.50614
-13.6335
-12.22275
8.17751
4.03742
16.32371
2.1559
17.47909
20.05139
24.14597
8.63843
16.03165
11.41049
6.29917
9.57347
27.99981
9.62281
5.07907
-3.35056
10.22687
9.50263
9.05475
5.80326
8.09518
8.352
8.04044
29.82117
6.561
0.61785
7.06964
4.81102
11.96991
4.40447
3.88964
10.45029
4.08139
8.58351
5.90782
-11.6509
-4.44534
1.17445
8.19343
2.71827
4.85222
3.83968
-16.5551
3.34777
-11.53421
1.20465
14.43819
7.07244
2.83489
7.26121
-5.56628
1.36607
10.60086
2.58746
1.44786
-25.95258
5.78584
39.56636
24.35117
7.54517
6.31527
-25.15013
4.71553
10.10004
6.18194
-15.5048
7.30861
4.78618
7.05325
6.35878
9.16115
2.20099
6.11376
-11.7107
12.76745
-9.87235
-2.06713
13.60002
0.33481
0.14975
-11.24056
5.60326
4.63232
1.42256
8.34728
3.40981
4.78114
11.11558
8.10212
18.18584
2.8096
2.25543
9.89345
5.89059
68.89702
-8.98455
8.00334
13.82104
2.64758
0.8922
8.07037
8.79483
9.09007
0.68723
2.63375
19.09602
11.11558
5.8004
4.88817
10.16679
4.91094
-5.12441
2.7928
9.86264
-1.854
2.92547
8.0998
10.86151
5.53853
7.53652
7.58609
10.62782
3.75617
6.813
3.28749
6.36164
8.7914
6.55556
9.85183
-0.14091
4.31611
7.31382
-13.5658
-24.4281
12.36618
-16.8062
10.95029
6.64894
-4.22662
8.94407
-19.66879
9.08419
5.34172
3.81817
8.11386
7.32185
15.51703
5.82319
11.10798
4.39223
9.54108
7.83483
7.0715
9.65841
6.05066
2.66938
4.06708
9.91224
5.30816
8.60251
7.07057
8.35476
3.43851
8.05363
-4.51792
10.36068
22.09785
11.12724
5.10861
-4.26691
-3.96412
14.77278
10.8443
6.16379
-8.22379
-13.74212
18.5497
6.62743
6.813
-8.47104
-8.45662
1.02836
23.80321
1.00015
10.54807
33.75168
36.96454
-4.0151
3.07176
0.1986
5.65987
4.85067
1.66062
10.42648
8.55272
8.39583
14.33773
7.76411
-26.38978
-0.04391
-5.60389
-11.28644
-10.4337
8.57727
8.866
-3.79876
42.57366
-8.35617
-9.41866
1.50223
6.04105
4.49058
4.42991
8.06973
2.42668
-3.00412
12.69471
7.51519
5.86268
0.84643
13.26768
-3.0934
4.91094
1.67297
10.91968
-2.12516
0.84127
5.14024
10.22687
30.44164
-9.35662
-3.50074
12.89997
9.76985
2.36602
-20.74848
10.26536
-6.25029
-22.44153
-6.03431
6.34463
39.39679
-6.64108
-4.49482
7.27873
8.66934
8.80867
78.51785
22.59681
0.41709
20.74439
-4.13515
-4.49482
16.08323
3.98601
8.8227
6.33202
0.41921
19.0522
2.30366
5.54979
10.16528
11.13087
8.07481
8.63179
11.25183
10.56892
6.56959
6.813
7.29769
15.55421
3.39601
10.41753
5.29752
6.07936
5.00135
-12.6622
3.0714
12.22908
6.30645
3.46112
-8.77127
-16.95985
10.59376
1.29937
9.83045
7.57106
17.82187
4.82495
0.33642
11.83403
23.5235
4.7969
0.38956
8.78458
6.55556
46.03132
13.10088
-14.61269
49.88489
273.9751
49.15177
12.75004
4.17313
-2.53366
17.04112
8.00409
-8.99503
0.64742
14.96947
-12.76083
4.34201
8.34103
3.83457
5.80929
6.813
0.24507
-2.16631
-5.84137
-10.51274
-2.90674
10.84296
2.59016
17.06584
-0.96236
6.31527
-2.0709
-1.50549
11.54033
7.81337
9.64304
-14.75813
-20.8709
-1.16982
7.84591
9.11493
-7.63454
15.2448
3.0365
9.33076
10.1809
-21.70486
3.41661
10.58752
1.05133
-8.05029
1.59844
-4.48724
7.78612
17.50693
-0.79489
23.85828
10.50039
3.14262
8.82979
6.55831
-5.70279
6.30374
5.02961
4.27622
4.60765
3.16138
8.62697
17.03623
-7.82764
8.71885
15.23624
8.34103
3.14968
0.72403
3.77753
-12.64327
-3.13068
-9.97736
13.00363
1.75952
2.57831
2.25403
-0.81878
7.06691
12.66895
4.82148
9.83576
10.40459
7.78118
10.36842
3.06256
6.1129
80.52499
16.67668
0.3396
0.58455
7.57646
60.55634
7.01153
49.84443
1.40045
1.64604
3.1438
10.63462
8.07704
3.10452
1.11866
10.91968
5.79317
5.06696
5.29484
7.58749
7.32827
16.82506
12.40759
16.9567
9.72407
14.66674
9.10263
13.2438
9.69696
9.58809
5.03595
4.34627
5.3714
-2.51669
14.92334
8.29354
16.3948
9.77827
9.11493
12.93003
1.88401
8.7778
5.29752
6.57164
0.06333
10.65087
5.28401
7.53167
3.55394
0.30835
248.78848
1011.98541
4.42122
9.71904
1.21129
-20.90615
-3.30246
-9.01363
7.47507
-0.20841
3.34418
8.82695
13.48531
0.16296
7.58331
-3.09963
7.76824
-11.54903
5.93829
0.0298
18.96777
12.69345
0.39546
9.58095
0.60379
-1.23977
11.34351
10.74322
0.48992
13.99575
7.91351
2.55729
-7.85345
-4.15347
15.3149
7.52333
7.32827
5.54531
7.58331
-2.58107
16.36517
-0.2728
12.13308
16.1892
6.3109
4.92351
1.87737
12.95467
12.93822
3.75113
-7.86624
-2.34722
7.3292
11.61558
4.32046
3.56938
8.46373
3.11731
12.7478
2.19353
0.63632
11.64119
0.86542
-14.09237
-13.11352
-13.89335
-13.44079
5.56957
8.09289
1.29011
6.813
13.55526
2.54702
13.5435
4.65862
8.81216
13.64186
7.80469
13.05243
6.813
4.384
32.25008
26.30138
1.45456
9.63072
14.64284
8.56798
12.53225
-0.09189
-11.76719
2.97763
-18.22465
-7.97524
-8.35061
6.34944
-12.92908
2.03972
17.71955
22.76847
-4.05121
-1.57046
28.48753
13.82041
4.43042
-9.7642
-14.59222
10.23856
7.31558
9.6178
1.88279
3.49997
1.60511
9.10263
12.93003
6.18747
10.09423
8.59296
6.05605
15.13807
3.61406
9.12735
13.52684
0.4999
0.2239
7.33295
2.83761
8.36593
4.8284
7.07103
-4.2781
9.89
10.86869
-6.66443
3.16526
-1.21992
-20.3315
-16.57181
3.5395
18.67204
-4.98955
-20.11081
17.5542
2.92071
-17.29412
0.96939
-0.63971
11.37705
57.80032
5.8249
-8.00078
-2.91788
4.35052
7.84404
10.33504
9.07013
4.65934
13.60271
9.63796
6.98542
4.17313
24.70366
7.70365
-18.44839
-10.91034
-16.17732
4.39905
4.58086
4.81452
-3.19089
4.31967
1.73386
8.97197
-3.76724
-9.8621
8.55613
11.41872
0.84273
6.05738
5.31604
4.85558
-2.61205
11.67578
12.21932
0.68925
3.17994
8.34649
-0.0166
12.32102
11.50268
8.63179
7.35946
-0.7355
4.2941
9.31314
9.55104
8.3329
2.66938
6.813
10.73648
6.813
2.09329
14.16826
15.24355
-3.03578
20.43481
15.37727
-11.03407
-8.41245
-1.30964
-6.96294
-6.0351
12.35919
14.53937
5.50748
-6.96985
6.97324
17.42385
-3.71728
9.62784
-4.13118
-1.18757
8.6252
-0.66681
0.83322
2.23867
10.67594
24.2452
14.60873
-2.30404
8.22526
-3.16565
19.12719
3.01196
6.15075
-6.50045
-3.5491
1.59844
-0.9567
0.60651
5.88339
-5.36632
6.57246
9.51651
8.29099
-4.12194
-3.79227
20.94066
-16.84261
-3.21646
5.34172
0.50388
4.94952
5.55424
5.00422
-2.65262
4.30735
11.36171
8.08153
16.5424
6.0181
11.72576
36.54207
3.83119
3.8219
1.47947
13.03116
8.00533
-7.93392
14.44137
-3.16694
0.06223
4.06708
10.66207
9.08645
5.54755
7.82578
21.90381
13.33264
7.57918
6.30645
15.21459
6.32876
8.8665
9.37591
6.29638
7.32185
1.67297
14.54791
0.94085
-14.97708
9.42988
10.02059
14.36252
4.83526
16.06743
4.62267
7.06964
-1.37113
5.5408
7.32275
4.83526
13.48037
0.94505
-10.2907
-20.53183
3.85288
2.26167
12.55052
9.66357
6.813
-4.07309
-3.58954
17.70089
3.60854
4.60386
9.28717
0.26187
8.05076
8.27337
-18.17127
7.31647
12.72645
9.67395
1.77119
29.5005
-6.32228
3.81293
12.01685
5.52937
11.06476
-6.44229
10.92707
23.48767
-1.87205
13.72432
1.91805
10.77043
-2.41429
11.43824
3.28168
-4.38409
9.05085
8.8697
12.12366
43.18724
8.61866
7.58193
12.96293
-8.37152
0.72094
4.3248
-1.7955
10.37898
2.23056
4.60006
-1.34329
-19.47918
-9.27244
26.24563
8.60572
7.5847
6.813
8.56184
7.84219
7.83119
9.53995
5.28944
24.02837
5.55866
7.7112
1.40672
11.59865
10.76359
10.62782
6.42426
11.25183
3.84922
8.09749
11.16959
5.80397
9.12735
5.55646
14.8542
5.53853
10.43711
11.39669
3.55394
12.39766
8.57106
-7.9636
-12.18683
4.42858
13.22291
-3.72279
6.09652
-22.55007
10.71779
-4.0141
5.22495
6.31266
9.04309
-0.54968
3.54657
9.2124
-7.58685
10.51844
-4.79775
15.10503
-14.5616
3.94618
7.83337
5.43495
7.51062
-2.2903
7.05085
8.79896
7.56573
8.11623
6.813
7.07197
6.5574
9.60287
6.06003
9.12735
9.18847
-9.26148
9.23271
9.95018
7.84965
0.04251
22.67155
7.53897
11.80563
9.30009
12.16933
6.813
3.67882
11.1004
8.10914
43.37905
9.12735
5.53625
14.30972
-1.19549
17.0565
3.01288
5.27618
2.26167
28.47053
8.7363
11.49146
10.44062
10.65517
6.31266
2.86506
8.35754
6.31872
-9.58423
19.14991
13.66298
7.68873
2.66034
11.21387
18.71255
5.07001
7.06873
1.53787
9.86264
6.30465
-0.3876
8.60251
4.52528
9.91785
9.36675
13.66298
-4.55421
1.89974
7.58331
8.37442
10.62105
-7.1479
21.53011
21.70145
15.58892
8.51942
10.69694
8.866
6.56494
10.0429
0.64698
7.59171
6.31178
8.56491
11.16179
6.30555
10.4223
12.09562
6.813
6.813
28.69147
11.73751
7.83666
8.51716
5.06391
11.8223
3.63672
7.51404
9.1232
-1.76486
1.44348
3.5523
6.813
6.55876
9.86807
8.58038
4.17756
7.83301
8.06158
2.95824
11.43527
5.78952
4.28965
1.43869
5.84987
9.14413
8.08832
6.08435
-1.59226
3.07787
39.62001
18.77192
4.21315
8.72203
-17.68065
11.59865
-2.21674
1.95816
13.396
5.83671
7.67258
-14.14024
8.56491
-12.36095
13.03116
12.64902
-12.82094
-13.19686
-5.5926
-18.30752
15.60028
16.6435
11.92468
-2.79313
-11.79657
-10.19475
7.07057
9.55901
0.61572
8.85136
9.12735
-0.52676
12.23887
11.90559
7.32734
9.11905
7.58193
7.06379
12.18065
7.32734
2.924
3.13632
8.55272
13.34968
3.69104
10.83304
8.63511
-0.97588
-13.54693
4.2443
12.94096
10.79801
6.813
15.02215
8.52298
1.47518
-6.71984
3.75407
12.25116
12.82377
1.8596
8.08153
10.10004
1.69924
8.09518
16.62589
41.66653
3.39236
12.70921
16.88521
14.64067
4.25475
15.24222
7.85154
3.82859
2.98406
5.79135
6.55463
7.82757
5.80219
9.34863
6.813
7.06873
6.561
12.91914
5.02961
9.38977
8.10914
7.51519
-9.37941
0.71166
8.6252
157.98192
60.80331
9.53995
9.94736
18.23701
10.71106
8.09289
8.62849
34.44896
6.813
2.75211
55.15169
6.32295
12.82123
10.34499
-0.32956
8.69068
9.08244
7.65066
10.47157
5.84987
20.52835
4.79052
5.3858
3.55802
13.94794
10.17742
6.57526
8.79483
12.50379
2.09563
7.58889
17.29715
11.49953
7.06691
7.07291
6.813
0.69973
17.15861
10.0449
12.31941
5.68889
4.07187
2.83069
-2.9578
-2.31867
12.7478
22.06185
1.03041
3.56938
6.31957
-0.25039
-6.90384
10.50769
8.36033
10.27034
12.6578
-17.9627
-4.53443
10.6638
1.59016
-18.77253
-0.88574
-2.55754
3.13632
3.21311
2.21543
10.79247
4.94206
3.99067
3.50545
13.81887
7.06379
2.10381
6.04382
3.6305
6.06788
5.80397
6.29731
8.08605
2.44084
4.31538
10.59418
11.45194
8.352
8.59613
9.42661
11.61558
3.95245
10.68335
8.52298
-17.49332
9.49346
10.80456
11.43571
2.61932
1.57303
6.56011
11.07035
16.90299
17.64197
5.58665
10.62782
1.69052
1.5991
4.34201
10.65517
17.75021
2.05513
6.0743
2.27688
4.59242
30.99961
14.7417
4.17756
7.06423
20.54508
10.12347
6.06788
8.60251
3.59188
3.34453
0.45602
6.05471
5.35671
7.5631
6.05201
4.04776
9.65327
1.383
7.0715
4.77897
8.58038
7.84404
11.01149
7.74065
16.22256
4.2941
8.59613
7.31647
5.54755
-6.15339
8.04649
13.81206
4.09085
8.58351
12.12648
9.52506
14.07307
1.72784
-2.7665
10.38535
9.11493
7.84591
9.89
9.54945
8.8227
2.38896
13.85586
6.813
9.5832
1.93329
0.58649
12.06787
4.16869
6.34463
23.33382
1.29653
20.94834
11.20106
9.593
10.14126
21.49261
8.62849
10.41018
-1.08369
7.05165
9.15346
4.78258
7.83483
8.6252
5.53853
4.26018
5.56305
3.78646
10.31042
6.29917
9.60783
4.33773
4.15266
4.30498
6.56145
4.82148
6.813
2.41167
11.64082
-6.05586
4.11884
6.30645
3.37472
0.32476
8.85136
11.70204
7.31647
8.23463
0.34689
8.09518
-13.03077
-2.86088
7.04135
2.14195
12.21932
13.38436
5.32125
5.78768
6.05738
5.55202
9.83045
5.16477
12.22908
12.35826
3.55768
-8.74964
4.94348
9.29146
6.30284
4.28965
8.07258
1.51118
8.07928
4.72574
-2.95004
15.86939
4.09556
-1.38926
0.9227
-6.5174
9.30442
4.4576
8.77983
8.37158
7.33013
2.78614
3.62152
4.28071
2.66938
3.98852
7.71375
-15.23065
-4.25167
-7.17994
11.82522
7.07011
12.55052
1.57303
9.11493
8.11149
9.11082
8.07481
10.6143
7.56573
14.32497
4.38887
8.06158
7.33201
10.71106
11.62408
12.93003
5.86426
9.84646
6.55648
8.60251
4.78258
7.58193
9.11493
10.41018
7.31295
8.10212
8.60894
7.06873
10.91232
10.64145
5.57817
-2.24509
10.16024
5.08804
10.78417
11.45194
10.41105
3.64136
11.36171
1.60157
18.12231
4.57308
6.04244
11.15402
6.813
9.30878
7.84591
2.12818
-5.14291
7.32185
0.04088
6.06267
-12.92305
-1.73192
-11.1249
13.26121
3.12367
6.30555
-6.67617
6.55509
9.41321
-10.4623
-13.16348
-5.27097
7.50835
6.05871
1.06099
6.30735
8.0998
2.99684
5.09101
15.79039
6.31786
8.31691
8.10445
2.99684
346.92407
-10.35987
6.07684
10.58752
-0.60079
12.76033
3.71539
9.28646
15.19726
7.79956
12.01324
51.7001
3.35093
0.95049
4.52405
4.90777
11.96062
6.56792
8.03594
4.95588
-2.79764
4.04776
4.4792
8.08378
12.6633
2.75926
8.56491
23.06937
2.87187
5.12301
6.561
8.55575
8.75775
0.64584
12.04002
-3.14928
1.40097
4.11422
6.813
-0.03109
11.72193
1.636
-0.36297
5.749
12.86764
-20.0868
0.96716
3.53343
2.15337
11.6845
3.63594
8.88836
7.56573
7.07103
8.89214
7.58609
5.52241
7.06781
-3.29527
-8.55403
10.94192
11.67578
12.04954
13.56706
7.06601
9.43533
4.18197
19.16937
6.813
4.03799
8.03803
2.90554
3.42582
-2.35905
13.36767
2.9452
5.06085
9.91224
11.47717
2.54316
-7.602
6.59651
-2.36406
2.33506
11.57689
27.9443
4.56917
0.98702
6.61938
4.23476
5.33666
10.31042
11.73751
6.05336
5.7968
10.13531
5.78952
10.93448
5.02643
4.77897
11.74217
5.04537
9.11905
6.1129
9.37591
8.09749
5.26747
7.3339
6.813
1.08022
-0.29556
7.33295
9.60783
2.42719
-19.27838
1.84502
6.05201
16.14695
5.12586
8.08605
8.07704
5.56741
0.46988
-17.21755
79.77165
10.97196
18.09409
-7.90289
5.42346
8.56184
8.36593
9.07924
2.57062
2.45486
15.08173
8.84052
12.96293
4.54943
8.0594
2.51387
6.3304
8.31955
3.49448
9.53523
-1.46076
6.10246
12.2487
18.40298
8.2586
11.72859
27.13103
-0.70369
14.9336
12.04456
5.35671
-2.77636
1.76377
10.65087
13.20354
0.22988
8.50849
13.57044
2.44471
7.56838
9.11082
3.19221
3.65752
9.89
-21.37527
9.1528
8.07481
10.10586
7.07103
6.57246
-1.70918
5.54306
7.33107
7.45911
5.66635
-17.99793
21.96051
6.813
6.813
5.57173
5.56957
8.0998
-16.35441
-4.68432
27.31211
8.87712
7.56838
8.09518
-4.35978
11.44359
5.78399
7.59455
7.84778
7.84591
3.80767
11.36595
0.72674
21.05997
12.96388
7.06964
0.98277
9.40379
23.83632
2.28444
9.9405
9.10263
18.98705
3.83378
10.34749
5.32125
14.44137
5.56523
19.4622
8.36664
9.38051
8.62193
8.34376
7.06873
7.31382
-0.87366
2.42668
12.72645
9.91224
22.12674
4.78258
9.62784
14.08627
2.61207
8.30125
-5.45667
9.83576
4.28071
7.06964
6.813
8.10914
8.29099
-3.76872
-10.23452
13.94371
5.12015
4.77534
7.33295
8.36033
3.54657
1.86573
13.48531
17.23263
3.85943
9.62281
9.63796
8.10212
3.64136
7.84778
9.38977
6.06659
8.07258
6.05871
-1.6596
1.01235
-7.66088
8.35476
12.51928
8.86232
-0.34109
6.813
1.71021
3.7857
20.26206
-5.5383
17.9804
5.55866
11.67619
5.14276
5.7986
9.07844
5.56523
9.51651
8.34103
8.74135
1.81006
10.86151
-11.3014
-14.11055
1.726
15.90139
6.813
10.2398
8.36875
11.6845
-20.97534
-0.87784
6.813
-12.10822
-11.01632
5.07907
0.41921
5.31079
5.11728
12.68378
10.70399
9.91785
3.98718
-0.81817
7.57106
11.91468
-2.78237
16.84087
6.05336
7.30775
5.24701
-0.03924
4.11884
1.09402
0.61572
7.04928
7.07057
7.77144
6.5658
10.13531
6.56277
14.36252
7.06423
-6.4408
6.3109
23.18256
5.8674
5.32862
3.68409
9.39443
12.28836
5.29214
2.16825
5.05469
7.33295
2.42454
15.79039
6.55369
7.06512
14.445
4.11884
7.81688
6.813
3.31461
11.02682
6.33762
4.38513
-3.33441
1.96365
1.43869
0.68925
4.77897
10.91744
7.32458
5.64669
7.05989
8.58665
4.2845
-1.16587
10.64145
7.03705
-1.60037
174.40103
8.5407
2.70442
6.813
7.07197
4.45611
1.97459
7.81618
5.07606
6.813
8.51426
9.13153
5.54531
1.36418
6.813
6.30101
8.0998
8.60894
0.81575
-3.5061
5.78214
4.31174
8.10212
5.28673
12.16152
4.76439
7.07244
4.44368
14.97452
5.80397
10.72529
9.05085
7.84219
7.32642
11.71046
6.5574
5.56741
10.93448
12.48838
12.71583
1.49324
4.57698
6.30555
9.34863
5.8249
9.49346
10.14126
10.28613
13.94955
106.4995
4.04264
29.07895
6.07047
27.8484
4.68076
16.37706
9.66357
6.56056
-3.9204
-3.20669
8.61541
9.75286
5.56305
10.12938
13.83755
12.71583
7.59171
4.77171
7.07197
47.24817
4.64847
8.82695
3.53256
5.8888
10.38535
9.13571
13.96921
8.0998
5.52937
9.35889
3.56938
7.31736
7.82578
8.30904
7.58609
10.92707
2.16029
7.31736
9.35313
4.40041
-3.29527
-11.82103
9.67916
-2.0702
21.17929
6.06398
16.46114
4.15528
10.70399
1.16416
3.96252
5.06696
2.34284
8.10212
7.82399
-1.21807
13.42812
11.81645
2.05513
1.71661
4.77897
3.19221
4.79334
-3.13171
7.7928
5.54979
9.72929
9.90108
7.06873
8.80519
7.33201
16.67046
3.92411
14.16087
7.58056
16.26883
7.32734
5.28673
5.07907
11.95137
10.47783
6.0493
4.28965
9.61913
19.32341
-12.54597
9.83576
8.10445
8.06816
10.42403
5.05159
6.03966
7.84591
6.813
32.48047
9.14413
8.37726
6.55831
4.52528
-4.06454
2.47403
6.55648
2.98406
5.52937
12.5334
0.97559
6.813
-4.2159
6.55602
10.42648
16.92083
8.61541
7.33013
5.03595
7.58609
7.33201
7.33201
6.04657
7.0715
10.1958
7.07197
3.16758
-3.80857
3.8024
7.82938
11.24913
12.0567
1.75952
15.28765
7.58609
3.52538
11.41872
10.50942
-13.74311
5.85472
9.83576
-0.13431
12.8867
11.6845
8.37442
5.02961
9.63796
4.28519
11.46873
6.813
7.85154
6.813
8.11623
7.5847
8.34649
6.04244
5.32899
1.92495
4.78258
9.38514
0.66819
6.01739
7.99156
8.79827
5.83337
5.39758
-0.08679
6.56011
3.33327
10.62782
4.03799
6.29917
2.60479
-1.61659
8.36593
4.06708
0.32476
11.78907
5.38103
2.1559
-0.07262
10.5751
14.65747
12.80187
3.56979
9.34414
11.75589
3.11093
4.47155
9.63669
9.86807
-0.21198
-0.50833
1.61961
25.25079
7.50055
12.81153
6.813
9.29146
12.04954
10.60086
-0.21833
7.06691
9.08244
-14.03312
1.90051
-4.17499
12.29271
13.6303
6.32042
3.54454
9.79374
2.71387
-11.61741
7.53408
6.55694
9.73782
5.29484
8.60251
10.20197
1.79332
3.50545
15.87496
5.5193
9.99859
3.13632
7.29851
10.31654
7.80815
-1.56674
36.3306
0.68597
3.08518
7.05653
6.57
3.90451
13.96187
-1.05388
6.33121
13.99614
11.45864
9.56157
8.10679
8.78119
9.41795
7.82757
14.58371
-0.83556
11.12724
8.36875
4.57015
13.00735
13.21455
-29.87536
26.75839
11.16915
4.57308
7.79956
4.83184
10.11968
4.0936
7.81865
7.84219
-4.37095
127.0905
-15.07959
3.95492
-5.80821
-1.80816
8.51716
15.99874
8.8734
22.03009
3.78753
22.01988
5.33411
12.83096
-2.7665
8.63033
0.80929
8.80173
11.265
1.63529
16.06097
0.87397
8.82624
54.03548
9.70819
4.89498
13.02981
13.04284
8.04862
7.85723
8.35754
10.05983
8.31428
18.91546
10.31042
32.33889
9.32192
6.3392
12.80187
6.57164
-11.86796
5.84825
9.02773
4.09556
14.03287
-1.20588
4.30295
11.209
11.76445
11.74735
8.57727
8.93773
5.13681
10.00406
-1.12541
10.09796
6.32546
2.97081
13.60197
3.05984
16.50739
9.15687
10.01506
0.28359
11.32061
8.39166
-17.9834
3.80592
13.86828
15.15279
8.23699
7.04773
12.55276
42.63626
2.0503
4.14413
5.68742
3.56371
12.2096
7.59171
7.3069
9.79892
4.70176
5.05159
5.30551
18.76197
7.78612
5.84279
9.89775
2.07918
8.60572
7.31382
2.5064
11.69995
20.32848
2.69358
-3.15429
7.94132
7.06335
0.8922
10.10004
1.96863
5.64095
8.25132
-2.71341
8.954
6.0493
6.57326
2.62655
-1.89682
67.89
7.06827
10.10625
10.38535
12.09562
10.79108
3.10976
-8.57516
4.31174
8.31955
3.51635
13.82522
29.53553
19.3586
21.25103
4.06227
-18.48245
-7.78147
-4.51927
7.43474
10.30007
10.4904
35.47604
-9.03719
7.06032
7.84404
5.49138
8.96655
0.19723
1.43869
8.36593
8.84052
13.21455
11.41222
10.26814
14.35053
7.06032
1.50418
147.31563
-6.74023
5.03184
0.19639
27.25753
7.83483
18.64881
11.7431
19.31017
7.31914
-2.52131
-3.89477
-8.69238
4.82264
-3.50142
2.73202
20.41955
25.01424
5.30551
26.19261
2.50486
57.41079
26.73701
14.64226
4.65211
8.07928
5.28944
4.15078
11.82762
-3.23951
5.1287
13.23225
10.56665
6.813
7.57918
8.11386
5.56957
11.66709
4.10779
25.33826
28.14735
10.47783
7.76506
14.46293
7.74336
11.29827
13.49064
4.27949
17.57696
-1.22846
17.10363
8.61379
10.65517
12.19992
15.64098
5.13435
-15.46162
3.1903
0.63632
-0.52676
9.37132
9.83045
7.06918
10.44369
7.84219
7.75876
13.56343
9.07049
12.49864
9.15261
3.12367
9.97343
-1.43917
8.07369
1.11866
40.43847
18.94282
0.25147
1.30083
-9.13345
0.74251
18.64323
5.84498
4.85893
11.18012
48.47055
24.52738
9.39832
14.62585
9.38514
2.21543
-1.08961
-11.61388
-4.5316
7.06736
6.55831
5.64859
6.813
5.64287
5.02961
6.04105
8.88836
-1.41521
15.27445
8.56798
6.813
7.85154
2.09935
-3.20419
-21.11444
-3.28327
6.34076
7.56706
-4.7553
3.62504
5.56305
26.38889
-0.31751
7.05946
21.27536
3.14433
-0.756
4.70315
294.52814
9.30442
12.22607
-3.68607
5.06085
6.813
6.56277
13.86828
14.16297
11.42002
6.15883
16.73594
16.52345
0.04088
12.99371
18.63514
8.86232
8.34728
-1.9224
12.38775
8.2961
3.60496
5.27647
5.33104
10.52757
7.84034
0.86376
5.05159
8.07704
18.53662
18.09409
20.88376
2.38054
6.56665
10.89767
7.05904
124.6279
-7.98226
-1.72258
11.96456
26.42543
12.50894
5.2148
7.84778
7.32185
9.5832
20.16485
-3.67255
4.41256
5.44438
10.07122
-10.61248
25.54709
6.56364
10.41105
10.22106
5.89474
28.64086
12.15795
9.99859
6.30645
0.65603
-1.94619
6.37746
4.84885
1.01235
11.08532
9.38051
3.93158
8.09749
-14.57846
-5.94823
-1.95906
-4.72298
7.31295
9.85183
4.17313
26.29859
3.86451
4.78258
12.82285
16.02585
10.03729
9.44411
6.06135
29.76669
-1.0496
10.91232
5.13153
-5.33101
9.85337
5.15143
13.59079
6.813
77.42834
5.08506
7.98192
16.84307
11.32977
4.10818
8.08832
4.07664
3.16138
2.4711
4.04776
4.32912
1.73386
0.34318
-11.34601
7.71717
-8.94341
14.75937
7.7112
8.09518
11.21279
18.10966
9.40379
3.38337
12.9248
5.54531
9.03538
13.4915
2.74017
0.90036
16.57229
15.81204
-11.87289
4.12766
6.813
-3.69039
11.5608
-0.59185
18.74878
8.67236
-15.11651
6.813
-6.54943
4.96425
7.80127
12.16933
7.57106
6.29917
4.3248
15.92765
4.28519
14.6488
9.32633
4.38263
6.34844
2.46743
-5.6082
7.94132
10.6483
18.7704
10.68292
5.33919
2.28142
7.30861
-4.41643
5.14554
2.50743
5.52937
1.42025
8.0998
4.09556
3.40518
0.63632
-2.78612
6.813
3.54862
11.81168
1.63791
6.05871
10.88313
-12.1002
-1.66449
10.59418
4.2941
6.04244
1.56005
379.06091
5.01842
10.79185
30.33701
-0.11917
12.38183
5.43842
7.80469
-9.78094
-2.91746
9.30878
7.86029
12.86764
4.55737
4.87219
2.41167
5.54531
3.41559
-1.85886
4.52638
6.33604
8.75116
0.78227
6.32295
5.59293
9.85903
-2.29805
-10.68424
-1.67319
8.41869
12.54097
-6.24828
4.39223
15.30291
13.45484
13.3719
-1.61751
-11.43078
10.73723
8.08605
8.03176
8.86232
4.60386
4.36448
12.85052
-11.98395
-0.62281
217.30626
7.24171
5.05777
16.19307
13.73672
77.23616
6.32295
0.99267
3.19221
3.96252
7.82042
9.31752
0.24243
5.97999
9.52506
-13.6531
-13.7294
-6.55374
10.65155
0.99267
5.58454
3.74202
21.65315
6.30645
5.29752
5.06391
15.92491
4.20326
6.18379
6.34463
11.29827
-2.00146
7.55659
4.02734
11.68936
9.33966
5.56741
7.85154
5.80219
13.94255
-7.75619
-19.38516
2.03924
-16.22287
-9.36068
-25.37191
0.61399
9.74448
17.5151
-9.4018
4.3248
5.02683
6.15381
5.32077
3.96586
8.90968
6.32712
-24.32056
10.91968
7.58193
4.32046
6.24468
-7.06962
96.49888
8.49425
-12.85582
-7.10496
-2.9072
6.56451
-5.9013
-3.84974
5.7986
14.21335
10.00406
5.81802
7.84778
6.813
16.52345
1.59685
13.21581
8.33831
3.11943
-13.54096
5.13716
20.10113
6.55694
27.02087
7.00539
-2.68215
-0.83681
-9.36572
17.21057
15.74143
-10.9006
-0.49938
11.19207
2.40715
25.3862
6.33604
22.39197
-9.29907
3.53041
5.61942
25.889
6.813
16.89989
4.85893
-1.20544
-10.83534
6.3144
13.93782
-19.89329
-6.77142
-5.64462
7.63857
29.02756
4.05261
-3.8272
-15.9977
10.8104
-0.92011
4.27622
12.90829
2.22007
9.02659
5.55646
5.56305
9.98771
7.78945
6.813
7.30775
12.6842
13.71196
-1.87604
-5.29903
-23.47071
10.67681
179.06534
-1.37732
6.813
5.17824
-13.91631
7.80642
16.63108
8.82979
5.14276
88.22894
5.65049
6.59878
2.24156
17.57696
0.90199
20.79148
15.5538
-18.59282
20.96779
6.10364
14.73445
-11.12667
-15.79709
2.9914
-1.83261
4.57308
129.34695
9.84722
-2.86382
7.82938
11.83563
14.98481
8.04862
5.32899
6.813
7.84591
3.22253
10.65087
7.54767
2.86466
9.50263
7.98962
12.6117
15.19726
-1.8822
-13.438
-12.55544
-10.29291
4.75249
27.13218
5.29253
11.01476
7.91521
-9.47923
-8.06241
8.5407
0.51976
12.30019
6.32546
-2.33909
8.31165
15.83808
14.4686
12.65291
14.58225
10.82599
-4.56406
1.94792
14.11813
12.13308
-4.2877
-2.39589
16.63767
6.05336
6.08558
-3.42398
5.57173
1.33612
-6.32161
3.84409
5.34675
5.59708
2.40413
-7.93816
5.65049
7.89819
6.813
22.76052
3.19603
8.8734
11.45075
10.4904
9.58835
-7.91176
-1.75475
-7.86138
-0.85034
17.68118
5.08506
5.59084
4.2464
5.47369
-0.44863
10.25625
15.45448
16.09987
25.26989
16.65434
4.80751
5.58242
-3.22428
-9.76298
10.78055
8.04014
-5.1033
3.24218
11.8981
0.50506
4.25891
-10.34069
-0.65459
9.39443
9.82515
11.71971
9.37591
9.03538
33.38731
8.05076
6.97112
-4.86951
-7.81044
-12.64527
3.00787
-6.92799
-4.9868
6.813
5.83838
2.08456
10.00367
31.82002
2.67755
-0.50655
4.28519
23.47554
-0.50399
16.79658
4.34201
3.56452
13.08411
4.26369
9.89553
13.00735
14.22948
22.75864
8.84052
1.94299
4.61518
-0.43192
0.25863
-8.03692
-10.81459
-9.15066
-25.77777
7.68028
20.96657
14.43061
9.3991
6.813
7.8222
10.88313
9.41321
1.95942
-5.40182
31.60229
15.68207
20.11041
-4.20217
-11.91572
4.05745
8.07704
4.92974
7.3292
-17.36613
-9.72933
-13.47027
-8.14019
13.50266
28.65869
-11.13782
8.10212
7.42498
0.43204
13.7629
3.64136
5.89029
6.98176
-1.07772
13.23822
13.34968
69.52884
6.57644
6.813
11.03337
13.37369
6.06003
-3.21021
9.11082
-23.78195
5.0552
1.83833
3.34453
8.59296
3.39431
3.65752
-3.9187
5.46224
0.09957
-6.52334
-15.5744
-1.61202
10.52021
3.86762
12.18764
1.04513
3.42709
15.10878
2.35
-0.16824
15.9136
23.02267
20.46561
11.59865
9.28717
2.23497
5.37624
0.75843
-4.55729
-24.31023
5.11151
12.43762
8.50563
6.06003
4.39223
18.7797
8.57416
14.56732
27.00488
8.31165
2.33506
-16.91348
-2.04268
3.85561
5.30816
19.24118
-4.07655
12.22908
9.59338
11.01876
-2.85569
6.40424
15.88044
5.50149
12.79143
10.95689
6.5574
9.58809
-5.70423
-13.6782
-7.54633
11.11076
86.09702
0.58059
-16.02606
0.00901
11.07035
5.07606
6.34309
7.75564
11.50439
7.28645
-3.16694
7.84591
13.84349
9.07049
4.23104
14.2697
6.55786
14.09631
33.4922
8.61217
0.4999
0.81454
1.64198
0.9792
-8.7274
8.29281
-3.42694
-6.68161
18.18365
17.23263
5.8283
-3.54794
-7.21341
-4.5932
-3.49665
-1.60394
-0.4306
-7.40272
1.48122
13.01536
8.8734
10.86869
-2.41476
12.86271
2.50743
-5.8528
2.03285
8.05363
4.48231
40.41314
21.33937
-12.17584
13.23545
13.12233
-0.41038
0.24069
6.813
5.30286
4.85446
6.32295
5.39758
8.82624
12.85379
-5.61484
9.93962
1.51118
10.60003
10.67594
15.07763
-2.9634
1.21409
4.176
18.15167
-14.63454
13.14013
12.25461
8.08832
18.77117
5.37382
6.06267
7.06601
43.37905
11.44359
-0.54968
10.14723
5.08506
8.27836
20.04968
15.471
15.37651
-9.32028
0.3479
10.63803
14.90091
-2.08509
9.72864
7.56179
7.54894
14.74392
6.07175
8.88836
6.56408
19.8749
19.66083
223.42445
1.62634
2.73408
3.16138
2.56803
15.3865
-16.18453
-16.18424
-5.32181
5.11728
3.6946
-7.86901
5.42563
1.48122
12.04954
3.57503
9.30945
6.38972
3.36683
30.87502
29.16788
6.33121
6.55648
-5.56558
-16.38497
12.50815
9.27439
3.21047
13.93102
2.00251
18.39124
2.88541
2.12818
5.09985
7.55147
-16.65278
5.85311
0.95289
89.85909
3.63594
0.53457
-2.91868
6.59974
-9.09222
12.89136
9.06259
5.43842
-2.517
2.80606
7.06423
13.042
4.52528
17.31976
2.37414
-11.53905
5.07092
18.83853
35.88511
12.42365
18.40165
9.00135
8.26104
12.87297
3.98268
8.55575
2.22321
-6.91149
13.45409
-4.84055
0.11714
2.02977
-10.85132
32.52093
-23.94837
-14.79199
1.9149
7.21069
7.301
8.59296
8.87712
8.29867
1.99904
13.87741
-4.60383
-11.84514
-15.98214
-11.80897
-1.30217
-20.41398
4.77534
11.35403
-0.28379
4.41659
1.45992
-2.40514
-17.69935
2.92375
-2.21479
24.76499
10.13531
4.94512
7.06118
8.33021
0.39047
-3.65047
1.64021
2.3118
6.813
3.79179
13.40242
25.889
6.5658
-7.21713
-5.22139
3.44419
27.82284
315.54089
21.62592
3.79483
6.05201
4.72574
7.71975
11.69399
-15.046
-11.33259
7.53287
6.10128
12.71583
8.63179
14.2469
-19.31698
-1.28573
5.89326
7.06601
4.6301
-2.41498
-3.56109
7.56972
10.68991
-13.88804
10.04001
3.51431
10.60003
9.5832
14.3892
9.07446
7.54642
14.97024
10.20373
-4.46427
10.20972
-5.09281
0.53352
3.23751
13.88074
10.11171
9.78856
15.39478
8.27836
4.55737
5.54755
12.27959
16.41284
8.36875
8.60251
4.86558
6.07684
9.07446
8.2961
45.04507
-6.86969
9.01635
5.83337
11.84256
-3.95447
7.80298
19.35193
12.38666
8.8227
-4.80109
-3.33514
4.16869
1.97105
7.4897
15.18239
12.561
0.95689
6.46665
11.94215
3.56371
10.18352
9.56455
300.58542
8.2586
9.21644
5.44718
7.56048
8.84774
1.49324
-0.08306
-0.65459
5.27854
12.11428
1.24332
6.30284
3.83894
3.63167
6.06135
9.63289
5.34172
11.14714
2.42454
7.32275
13.76165
6.0452
8.08378
34.36195
11.42698
1.40169
3.6305
2.66938
8.83238
6.813
5.87361
2.87746
7.07197
9.07844
15.85348
7.3292
7.58193
7.57918
8.89973
9.05475
1.75952
15.34547
5.81105
6.58834
7.32458
6.29917
9.93481
9.91785
10.47024
14.65747
3.64677
6.05201
6.04794
7.03811
19.36662
44.05289
103.04347
-7.1811
9.53798
3.88465
17.01364
38.79273
21.6374
8.34649
9.65327
7.06423
37.92626
-9.49502
6.813
16.5485
8.53254
11.15445
41.0714
8.3356
1.2386
16.18957
5.57389
-1.15673
-6.86119
-5.1363
-4.72298
12.63595
4.42327
-1.32078
1.84854
6.813
8.34649
23.4023
14.32943
11.14628
5.80326
16.19501
7.94849
6.813
16.99591
12.63033
-9.13624
-5.35756
13.39428
3.69552
-10.91106
15.60028
-0.85491
2.61288
15.34938
-6.25084
9.02316
0.16045
16.70405
0.68723
31.21803
19.42834
-3.28008
6.813
-22.92979
-5.70617
-0.51702
-2.34531
2.85139
6.06529
10.74322
4.86558
2.33506
8.82979
11.78907
5.80929
12.70525
12.32907
10.96131
11.06827
16.11498
-9.87415
12.89511
11.36595
-6.71402
17.35667
11.56028
7.77629
6.31002
25.4466
36.97803
7.3112
10.84012
2.77442
11.90559
10.20197
12.01857
11.20106
8.34649
3.35691
7.3255
18.46993
-0.72847
7.84404
0.96009
2.7263
7.06781
10.70399
5.80219
3.61406
6.55831
7.80642
10.67594
12.48838
3.00319
6.813
4.05261
7.79617
551.98779
34.80407
23.4135
3.71539
4.2941
5.28673
4.09085
5.49948
11.65504
2.13625
12.53101
9.6128
6.3304
10.71343
5.39524
14.58137
41.9837
9.77316
11.16179
7.06601
3.42671
-1.10479
10.35374
20.88266
1.87427
55.58089
6.55648
29.53998
-2.48273
17.27609
5.11151
0.45308
21.87037
2.63375
6.56364
7.12824
-22.72102
6.813
-1.22928
13.44299
3.92411
-1.61907
7.84591
10.37264
65.52745
9.39655
1.51884
-26.8395
-0.5073
-6.80573
10.53547
9.52732
0.1495
14.00781
4.02246
5.11256
3.65752
10.81896
7.16127
9.98229
4.09962
9.58508
10.43711
6.813
2.20764
2.19196
7.06736
15.18545
5.83337
36.28776
6.30555
2.64808
0.01868
4.84885
7.06646
11.49277
3.46112
3.19221
11.46032
0.82792
6.58798
9.69845
15.64601
10.78417
8.01334
30.86753
10.71639
7.83483
6.56834
9.70331
-11.12239
15.05083
3.21651
-8.89658
6.813
-7.78959
9.33076
26.33742
-1.44568
3.65216
10.59418
0.34725
9.39443
40.68835
87.78279
4.17756
7.84404
11.19689
16.20115
11.72859
-2.10038
9.91224
11.97923
29.36427
118.64922
32.63007
-5.09276
1.79516
7.77467
-0.37902
3.06563
11.36977
5.28401
2.72825
10.00406
11.74646
5.12015
8.82979
9.88449
6.55966
7.84591
-4.06454
9.5832
8.89214
9.27864
5.30286
7.06161
7.3255
1.14651
4.03799
10.17742
14.32497
7.30183
5.54531
8.35754
8.57416
8.31955
7.80127
15.72104
28.66939
20.17228
7.32004
7.07197
6.05336
8.34649
7.06827
5.81802
9.56863
0.72736
8.61217
5.79317
7.07011
4.57698
15.71566
7.3255
5.55202
6.813
8.34376
7.32275
7.84778
6.813
-2.06383
3.0981
5.79135
22.70695
8.10679
5.28944
7.58749
7.06873
6.30735
4.82572
8.0906
6.05738
18.21802
5.12586
8.67236
-8.75456
7.58749
16.72619
9.76251
7.53287
11.79583
12.69621
21.50603
226.70743
17.83761
15.86572
8.76772
86.54914
268.23566
36.95811
6.813
3.85434
9.593
21.62047
6.813
8.05723
-0.81399
0.29186
5.82319
-4.83539
22.28354
12.68901
6.31957
11.94215
1.31896
14.90132
5.80397
8.29099
11.41049
18.98705
4.32912
5.28401
6.56408
10.57098
7.07103
4.36738
6.60741
11.68374
4.9898
2.97081
17.47226
19.94368
8.63179
287.33969
17.10363
1.41099
13.34968
4.04288
5.57389
11.93296
6.55509
7.58193
6.05471
6.29917
5.03279
5.53396
13.2554
18.01258
1.47648
-1.42031
9.57833
3.58628
12.86954
2.67919
22.77337
9.30009
133.30826
8.16301
1.96639
0.02273
-12.54257
3.25756
27.73943
9.91224
4.78618
11.22497
6.813
8.60894
13.0955
5.42507
-7.59837
9.36675
4.7969
-5.72742
6.55921
9.41321
10.51581
16.35492
2.88683
12.41756
-21.61441
-17.87097
6.05336
34.25076
19.72277
2.55528
9.89809
8.89973
12.24333
8.4583
16.0905
9.40379
6.03966
-1.17639
7.07103
2.80275
8.11149
9.89553
-8.03497
24.54553
13.65127
4.59624
12.66972
9.5573
17.43336
9.19243
7.30861
2.04213
8.10212
6.813
4.44046
10.88313
11.93379
-0.75343
5.78399
5.83169
4.05745
0.50764
3.07217
2.60479
8.855
3.64136
4.04288
6.813
10.62782
7.301
25.17155
5.12586
23.75335
18.12837
4.09085
8.36593
7.33013
0.95082
5.06391
12.52142
2.66938
6.31353
-1.94007
3.54657
8.84052
11.20106
9.85723
10.49672
3.35691
4.78618
8.41869
9.93481
1.41099
7.99351
6.56056
3.80767
6.55921
5.05159
3.89461
17.63576
9.39231
7.3292
33.02819
7.39666
10.07122
6.813
5.62537
6.55876
-3.7432
7.27722
10.91968
31.59494
4.03764
4.64847
3.10452
15.48215
-8.42367
7.84591
14.49427
4.56525
13.2438
7.04696
8.36593
7.06691
7.65066
-5.81775
-7.3627
8.82979
5.33956
14.73503
12.21932
3.44986
7.06379
-3.7402
-0.36144
8.10212
10.72529
7.57106
7.32366
8.60572
8.32753
9.60783
-8.07363
2.15231
13.1751
8.32639
8.54369
4.54144
11.18527
13.58804
9.31314
5.56523
6.813
12.45781
2.69746
5.81975
6.31786
26.15729
4.70077
17.39893
-0.43372
12.3701
6.813
12.12517
-6.83399
-19.38804
7.06646
3.04587
6.813
-3.34425
13.00634
13.27287
3.33891
6.58029
3.18609
6.06135
7.3292
6.29824
5.30286
11.46873
6.813
7.68517
2.82374
8.11386
14.32285
7.55918
8.07704
7.84219
13.32585
8.07704
12.02528
12.57757
1.71189
2.30997
5.46859
8.84052
11.50764
6.56277
7.83629
-0.59013
-0.8121
8.09289
8.88086
5.61542
5.65238
13.10785
6.813
8.84774
7.5847
9.88449
8.4343
3.89079
8.52298
87.0286
30.49758
5.32125
6.813
12.16022
6.56451
9.38977
12.77305
13.59604
4.56525
4.78258
11.18527
9.11082
5.34675
7.84591
5.54979
10.58089
-0.4154
10.11758
10.11758
10.59278
16.14695
16.18274
3.40402
12.46796
6.30101
10.36632
7.06964
6.33202
12.63911
6.55694
-3.56437
0.57858
5.82147
20.98719
465.2558
7.81337
-9.93039
13.34968
8.3329
9.13991
2.35942
4.40447
8.09749
6.561
7.32734
10.11171
10.49672
7.58331
0.9227
6.30009
8.88086
2.41167
9.92913
6.29917
10.65087
10.25428
13.41941
-2.34622
5.19149
0.16426
-1.51495
3.15514
8.62849
-8.84569
4.56917
9.35766
5.27025
6.55648
6.813
6.56056
17.67855
15.76245
17.34359
12.80187
6.30374
7.55659
6.813
13.25897
6.64228
11.95093
0.04583
4.02773
9.11082
9.36675
8.14208
5.9035
5.03279
14.17392
0.15478
10.66899
4.30159
10.18965
9.15687
12.93527
7.8222
5.28944
1.75836
1.98704
9.10672
5.06391
4.12345
8.37158
21.16634
3.58067
15.37727
6.04244
6.36236
5.31079
4.52934
1.31781
5.8004
7.58331
10.91232
7.33013
21.55748
-0.09096
6.813
5.53396
9.54667
14.97378
40.31609
9.97843
10.4841
3.07176
6.56665
2.43414
8.36033
4.03799
3.28997
7.06118
545.54358
16.34124
-9.5693
9.35478
10.66207
8.83335
18.14649
19.65091
27.96812
7.82399
6.561
6.57953
-0.02617
31.13324
23.09905
52.9618
6.0743
-3.96512
-4.96053
6.07557
7.06918
3.92897
10.39174
5.16748
-2.15874
3.33891
11.26883
7.81512
-3.52211
9.89
-3.28205
-2.67986
5.35459
11.13258
14.04547
16.19983
7.31736
7.32185
4.91094
12.30019
7.18726
5.71312
95.54171
147.08405
-4.33782
8.01942
-8.21995
7.57106
-6.23699
15.31732
6.00084
13.23399
19.59588
6.04657
3.11093
3.83894
8.62193
11.94215
15.10878
6.03826
4.03799
1.18371
8.36033
6.813
8.38012
2.09563
1.16368
19.86889
4.81452
5.30816
35.25805
19.40001
17.49764
12.152
8.15877
9.88449
8.74135
4.58472
6.03966
5.81105
5.34172
11.20185
1.52422
-5.93751
-2.04268
10.1809
6.813
8.56184
8.28568
6.12415
11.7489
-3.2698
7.32004
14.26182
4.57308
5.29752
8.36875
2.23021
-1.26998
1.0358
8.20917
-2.74451
13.34968
11.05548
11.90559
4.02816
5.52871
-3.83088
10.16286
18.17205
8.05723
8.8227
2.43734
44.56956
-13.23215
19.82177
13.35934
7.06691
19.3252
-0.21401
11.63262
3.96252
9.03155
7.77305
14.44137
5.29214
12.1501
8.33021
6.30465
8.27088
5.78584
5.03279
10.39815
4.59624
-3.94376
6.04382
6.55463
8.3329
7.06964
4.513
7.03292
4.08613
10.12347
9.35766
3.02842
3.91923
5.54979
10.36632
10.27412
5.00135
14.81328
2.85215
17.81338
11.16179
10.01506
-2.09653
-1.98675
-5.91351
6.54544
1.64572
6.37746
-9.22725
-4.84263
6.813
0.93119
-5.50459
-0.79282
12.70921
4.8284
5.14276
22.73505
10.66207
6.05605
-1.84999
-1.35101
-5.11568
-6.57715
-17.07044
16.87623
12.53101
-1.21807
7.56179
5.60937
3.92897
25.98733
11.50976
3.27001
8.52007
16.67046
14.58137
-10.80264
5.12015
-0.60897
0.94827
2.25403
7.06032
8.61541
-18.1319
44.27646
9.84646
6.813
8.88836
7.5631
-15.9826
4.10492
7.07244
19.2269
7.3112
8.58038
5.80575
4.81801
19.86557
8.57106
3.70503
8.34649
8.10212
-5.32246
11.13087
9.62281
0.22988
4.89498
6.06398
9.31314
13.71196
10.46534
-3.01397
9.11082
7.5847
3.11731
8.3356
2.95379
2.01582
8.37158
7.26262
-10.20646
6.4948
4.84547
10.11758
-0.48846
7.58889
21.78945
15.29792
11.29046
9.31314
-1.78734
21.43745
52.39981
9.23135
5.42507
8.3222
1.42025
9.3622
8.37158
6.30645
5.55866
6.55509
8.08832
5.28944
11.74646
14.12614
7.3255
7.59312
7.78945
8.30384
10.94719
9.86264
12.80187
-10.10051
19.94499
11.6554
12.05398
5.93695
7.28411
-7.40078
1.94161
4.81801
-10.23888
4.86889
7.80469
3.94824
10.82155
3.97197
7.77467
1.20212
3.64136
0.03549
7.99351
8.08153
14.52886
7.06335
9.86264
8.84412
14.61478
5.52319
15.00203
8.55879
-2.61242
13.43948
8.08832
13.85421
4.80399
0.9915
11.74117
9.65541
4.63947
9.46184
-0.44767
38.47483
26.28303
7.77791
4.19074
18.01321
9.39832
-3.14056
-10.90641
-13.40976
-12.22905
18.0789
59.6146
-1.06627
6.31353
31.73446
5.39991
8.06816
5.45367
6.5574
8.33831
4.4981
12.16152
2.84451
4.61142
-15.86847
69.94351
3.93863
8.60251
10.15924
12.24333
7.76405
24.01478
5.12301
12.20534
16.1657
5.84334
4.513
9.37591
12.91914
7.2912
13.28141
4.01826
16.35844
4.62639
5.55646
15.92491
4.75579
8.7914
6.57644
6.07175
6.813
6.06398
2.39656
6.31527
7.06827
3.0981
3.11731
6.30645
8.34376
5.04537
8.59932
9.32633
13.26229
-7.77934
-6.12798
5.10933
8.71252
8.61541
6.55463
7.84965
7.0715
8.81216
6.813
2.44084
15.74143
3.31461
-0.23518
3.40859
8.51137
13.43948
8.56184
2.80275
8.36593
18.35145
9.65841
-4.09529
9.07844
7.05946
4.46386
-2.80174
7.07103
5.7986
8.10212
4.14173
11.44359
22.49249
5.27647
1.11934
-1.58041
11.25183
8.55879
20.17228
6.31002
7.33013
7.32642
9.13153
11.80083
9.13991
7.59171
6.813
9.33966
6.12081
1.97317
3.54729
5.34172
35.07028
7.54267
8.13448
8.4583
27.69432
21.2034
16.6484
9.66875
5.29484
14.21908
24.72362
235.03055
1.26357
10.31654
7.96682
2.55024
8.19343
11.18527
13.93102
2.58318
1.2746
9.02773
-4.40835
12.65676
15.80563
10.14723
5.57603
13.05824
7.83119
11.69326
6.08435
12.06507
4.60765
24.14162
29.95787
39.56343
13.0638
10.94192
16.14874
18.09111
9.07446
11.96062
3.8024
20.95926
9.57833
4.2422
16.01517
6.18929
14.71221
4.15043
10.67681
14.78702
7.49292
8.84412
2.30592
7.25293
35.18117
15.54271
13.78227
10.851
11.50439
3.28997
6.57164
5.80752
17.13992
12.01324
-5.34713
11.58344
30.16522
5.8249
7.25091
6.5658
3.23452
6.08927
19.22191
30.62848
4.81801
9.6128
7.32366
14.0708
12.6842
38.83324
15.97795
17.38734
20.20991
0.58995
6.813
3.10565
7.32185
6.30735
6.07175
23.92805
17.20848
6.6126
16.67668
35.01408
33.89846
6.35805
4.02734
5.30816
116.42546
26.21696
5.87669
12.09562
6.55694
0.33565
6.56189
12.85461
8.29099
2.83761
5.59708
12.97398
33.44576
7.48022
1.91397
120.9913
11.38897
18.92258
12.75854
4.79334
4.56917
19.37787
3.92411
-1.29619
11.50764
7.98576
12.71937
10.6742
25.6974
6.32876
8.866
8.58038
14.0708
17.02686
18.70948
4.55341
13.68738
9.27439
18.99123
11.20808
6.16477
7.05085
10.50306
19.55355
10.00877
6.36448
57.49903
83.36997
11.37639
11.06827
22.2832
-13.7704
14.73163
20.42282
4.01826
8.954
-5.44675
8.36593
5.30816
11.95093
10.41018
8.72487
5.87051
19.48264
-0.57983
7.06467
7.30947
6.05066
6.813
8.0906
14.10913
4.2941
6.317
12.02721
61.42319
7.06248
8.05076
18.9374
0.5636
6.33364
73.19051
5.8249
1.5719
29.32106
-2.04268
20.36748
7.23663
-4.7589
26.43895
7.64216
6.813
12.45781
2.6552
15.54658
5.28401
11.17741
8.30384
5.39054
8.51137
7.58056
12.40759
25.20917
30.75484
10.09423
6.31614
10.7785
5.30019
9.07049
14.68735
7.27572
12.66895
4.37987
23.14507
-4.83383
2.97119
5.31865
2.63335
0.44258
9.09967
9.89553
10.1958
14.75591
3.95778
24.38808
7.23852
0.23664
13.01856
5.86896
9.31752
9.66486
13.81969
10.91924
21.25103
5.86268
5.53853
10.62105
22.00527
2.12074
6.813
9.593
9.593
11.44359
15.61737
78.18973
9.92348
12.54257
7.98192
3.2044
-0.40323
6.813
11.2672
5.78584
3.56938
11.47539
15.37224
6.30101
6.07684
9.93481
9.06259
3.94344
7.06781
6.04382
11.96991
11.04071
11.57348
5.33156
6.06398
19.18993
4.58858
11.95137
11.66709
4.56917
-0.94956
10.20373
44.87
5.93155
27.65722
10.57428
34.24268
19.64169
6.30009
7.83483
5.02323
6.32042
2.93207
2.87865
-0.4154
28.62194
24.19287
15.58279
9.97343
40.62626
7.78447
9.95549
13.19257
25.97613
1.11829
6.57953
12.90996
17.80526
7.83119
9.11493
11.7489
15.77602
7.3255
7.5847
7.58889
7.05946
5.02643
3.92897
5.55424
4.44831
32.12724
7.3052
6.813
10.198
9.09857
6.29545
7.54267
6.56917
-3.46916
13.48531
-3.66581
13.7629
28.37862
5.2071
7.06781
46.59462
203.6987
11.41049
7.29442
3.86451
10.80497
9.24921
7.06873
2.08742
9.20437
3.14889
15.30291
3.5523
6.813
8.5407
11.72859
13.32677
21.45686
9.19243
16.86357
8.10679
9.1676
15.10332
7.32004
8.30125
6.06529
3.07217
9.91785
9.56863
10.14126
5.04537
4.57308
1.529
7.5751
-1.67226
9.41364
9.01635
14.20551
-3.81186
8.8846
4.03799
10.33504
7.04967
-6.8216
12.80187
7.29523
4.75579
6.813
8.58665
2.92547
7.29687
5.83671
9.71498
19.22807
7.06781
7.26835
7.00617
51.20595
-5.35426
6.813
8.8846
9.88449
8.57416
9.3352
4.33148
6.05471
8.38012
2.80275
15.8372
6.813
83.70229
8.78458
-0.17609
0.96816
43.1768
19.3887
52.94956
6.05201
9.13153
-1.20936
8.08832
7.78118
8.10019
8.352
8.02351
4.79334
7.5847
33.10448
17.63009
3.92897
16.60349
7.72993
-10.9225
7.06032
7.81162
3.4758
8.72843
35.7338
19.39778
60.10579
7.30267
9.62707
7.04619
4.05261
2.09329
10.44641
-5.33579
40.85223
8.03176
10.67029
-8.69065
10.22145
8.08378
9.01635
9.66875
5.12015
-4.09844
3.34453
20.31915
7.32458
6.30645
1.15707
7.98001
14.89554
5.78214
7.94489
15.92491
10.62782
5.31079
8.88836
5.78952
3.46897
10.80497
15.34088
-2.80489
5.10861
-3.32395
14.41438
15.29697
82.94289
9.61249
5.92054
-0.68819
16.05713
29.56815
1.59251
6.56537
10.60757
0.59497
7.30605
32.10565
11.24266
11.50439
11.87607
3.81817
8.09289
3.35691
8.48862
15.24222
8.09518
7.59171
9.879
5.11151
9.36675
14.10571
22.80198
6.813
9.80373
-2.35989
19.69382
26.12167
-7.93894
7.28908
11.29046
11.69525
7.32734
1.24764
10.30431
6.32295
8.57106
11.96991
11.74646
3.09165
5.84662
-0.69023
10.68439
9.94376
10.07694
15.11394
15.41517
13.15252
8.48862
16.0698
5.46011
4.07187
7.80469
8.79483
10.26814
15.12814
8.34376
0.01868
2.96472
10.25033
5.78399
12.74451
28.69147
6.05738
6.30645
3.86451
32.16894
11.28424
6.813
12.95632
9.77512
10.91886
26.66606
7.06601
12.61939
6.56189
9.84646
3.37472
14.88171
5.31342
2.25646
24.43524
1.03407
16.86245
8.83693
11.45111
32.95881
8.35754
10.66207
5.58454
3.82859
11.99797
11.17741
7.8675
36.90923
69.0159
-0.72019
0.04159
-1.14303
20.3261
7.82938
6.813
3.13632
8.58862
0.59652
18.40165
3.06563
9.34414
6.55648
7.55789
6.04657
10.54807
10.35374
10.64145
10.65732
83.17175
18.79568
6.57722
9.43533
0.48345
554.9549
83.67168
15.37727
18.71026
12.17107
8.09289
5.15658
6.05066
9.32192
7.81688
11.29046
5.81975
11.20106
8.06158
7.8222
5.52937
9.03155
0.45602
2.27619
9.49957
7.70005
17.275
8.40591
3.08518
9.64815
10.41753
17.98172
16.06743
4.46841
12.63911
8.03176
8.26841
12.94753
26.12957
-5.20394
23.35976
13.68738
6.33364
8.70937
3.61956
7.55402
14.42826
11.3061
21.25265
9.92913
12.02345
8.07258
5.06696
8.05878
6.60225
15.064
23.16149
1.80171
13.0638
4.55737
7.56838
7.32458
6.34076
8.27088
17.99982
6.09412
17.57403
37.98832
11.33562
19.27127
6.09291
32.25209
4.80399
10.32885
4.18636
7.07244
11.14628
14.69976
18.69531
12.45214
12.47
11.45194
5.58454
14.88387
4.56525
-4.49482
9.38051
9.66357
6.09412
8.82979
11.45194
13.53638
7.53167
16.728
17.33204
12.46627
2.18408
4.74587
3.13632
7.5903
12.26846
18.52285
7.30016
3.17377
7.5751
5.89768
-0.97346
4.99431
7.98001
14.97024
12.62195
8.01133
14.27926
11.74735
24.00068
19.3252
6.29917
10.45029
13.0411
17.156
9.879
10.38535
16.66579
5.56269
-4.92405
21.17296
2.66703
0.4999
5.30551
8.61866
7.31825
13.02036
12.9248
11.96991
6.813
8.60251
1.22952
6.30465
3.25235
3.64066
20.46561
4.82079
4.87219
9.99314
9.3064
10.47274
4.06307
10.08845
6.05336
7.07103
23.4829
5.29214
11.71351
5.30286
5.83
9.89809
7.06918
8.87712
10.68991
7.79112
12.36806
12.67896
12.05059
9.42528
11.9334
8.54369
6.0452
6.04657
7.06781
7.58609
6.813
3.55394
24.08813
14.95654
2.55024
9.75286
6.57205
2.56432
12.91998
-5.96955
20.31137
42.05648
5.56523
17.71469
7.06646
1.15585
8.71252
5.16477
6.30555
12.16152
5.84662
11.76445
1.37361
10.39815
7.29769
2.9278
3.39236
14.71342
10.94939
1.80171
38.36319
9.55901
7.57375
-0.54645
4.61893
11.97745
-0.55831
-1.31522
7.79112
5.12015
9.82515
6.59181
51.39266
77.54372
2.93572
9.34863
6.56321
7.31647
1.91617
13.5251
6.813
6.31527
10.54807
4.66653
3.3268
11.07035
8.11623
12.71287
6.05471
7.07057
7.06335
9.6844
22.70695
7.31034
2.26928
6.06003
6.813
8.56491
36.75219
7.77305
17.43906
2.22321
13.27308
30.32128
60.1112
12.80187
36.64437
20.12923
12.03133
7.7619
8.35476
-1.02922
7.81688
2.51463
2.0152
2.5606
4.54144
5.05159
7.57918
3.02842
4.54144
6.55786
2.23867
8.05507
7.84404
11.71971
42.51964
4.64482
4.05745
6.06267
3.78605
8.62193
2.89214
10.42838
1.51416
10.36842
1.66415
1.88279
3.81817
4.03799
19.07744
4.69481
6.5675
9.48284
8.34728
2.60601
13.63874
11.23299
8.08378
5.8004
2.12009
10.43449
5.25706
2.22321
8.3329
9.69845
5.38817
14.57502
10.12347
85.1248
19.79668
5.3641
9.94489
13.97177
10.51581
10.32269
6.56876
6.55966
9.30878
-5.90507
2.61207
15.93983
48.29787
5.84004
5.5408
3.48897
16.52345
9.81686
10.07998
11.57473
11.59865
94.13571
8.27764
3.44797
10.87123
15.77341
8.36033
15.80765
9.96081
7.33013
9.13571
7.85343
21.47696
-2.34832
12.24741
13.2438
7.56838
5.55202
56.92781
62.70958
18.90215
18.1377
12.31941
7.80988
7.54143
13.28066
9.40379
2.74569
8.84412
39.9454
5.57173
11.1004
127.40908
-9.9544
8.28844
-2.02826
11.21387
11.10305
54.75124
42.10953
9.93437
7.49835
17.63009
159.87166
5.29484
9.78856
4.80399
24.9838
3.13632
7.05006
35.01246
7.06204
8.76106
8.75116
3.72569
5.61742
5.32384
4.43255
19.68225
12.27162
8.08605
9.85266
1.38137
2.59749
-2.61346
6.06659
5.35918
13.33821
4.84208
14.65369
7.81688
4.56525
7.77629
9.07049
2.35872
11.799
7.82757
3.19832
9.98229
7.58749
9.96081
10.45526
5.33411
-2.26211
9.85764
-0.61027
2.70673
7.77629
8.45022
16.37959
-2.89844
13.66298
3.08518
9.33844
3.6113
2.2379
6.34463
5.63903
4.85222
8.34924
12.37617
30.0344
-4.11546
9.12694
17.65441
5.56086
6.30555
5.06085
1.26213
7.51634
5.94096
10.58752
7.29361
30.96349
-0.49732
1.8596
7.0557
9.54945
13.03116
5.56305
6.29917
1.53787
0.41087
6.55602
6.30645
12.86271
13.46232
7.06512
8.10679
3.8024
9.07049
9.16115
8.59932
9.8146
7.22983
3.54657
10.57428
14.6488
10.13064
9.85723
30.69989
6.38141
6.05471
2.54316
6.31178
14.88617
13.20848
2.90034
10.65087
4.11422
13.72432
-1.97288
12.6117
6.813
5.9247
24.12964
11.69326
8.06816
9.10263
6.55556
-4.13546
10.07122
6.30465
16.04565
20.43233
2.11545
22.11169
19.04264
0.37549
27.42268
38.15312
17.26488
7.06379
1.83495
9.10263
7.06827
5.27854
14.33773
11.23519
7.82399
9.08244
6.813
6.31872
7.82042
12.71583
5.02961
6.05871
3.16138
7.06918
6.56537
13.72432
5.04849
3.7971
16.41087
4.81102
1.16517
4.80399
11.83132
15.92491
12.82285
6.31786
3.17994
4.76071
13.40769
19.25929
35.34935
40.81519
5.30551
9.68396
11.19315
9.10672
16.34962
36.39728
69.69727
6.317
8.09749
7.81512
7.3292
6.813
18.4449
72.75794
8.77443
11.61558
-4.60969
13.20884
-3.19872
12.30841
15.26058
5.54979
15.5125
14.1763
8.71568
7.47507
18.7704
7.04889
11.19689
16.94311
6.813
6.06267
12.65291
9.13153
10.91968
-0.12814
6.32463
4.56525
7.32458
4.54943
4.3248
10.54157
-0.4585
10.86869
18.77616
16.87354
38.58047
16.31868
10.37264
6.55694
7.30183
5.6012
9.92348
9.31752
21.78945
5.19933
13.41438
26.70792
9.65841
13.5789
4.35476
3.32071
2.06303
8.30384
9.02013
5.6012
138.84651
5.09912
6.813
6.813
7.5751
7.30435
-2.45461
20.18572
5.03595
11.64979
9.01635
10.91232
5.89914
11.92381
6.12304
7.06827
10.71816
18.32004
10.17134
2.03646
3.74607
4.88203
10.37898
14.95654
10.68292
10.96131
9.4753
6.56494
3.39431
9.80413
7.29769
10.41105
12.3656
10.67826
4.22101
9.2829
5.45367
2.73202
10.41105
1.47518
7.05904
2.98406
11.17654
8.50563
3.59745
5.94229
3.24643
15.8681
4.84547
12.55097
5.20193
12.04002
5.76011
4.42858
5.07907
8.58862
14.58137
2.89016
6.57366
8.69687
-1.29619
5.33666
16.84565
49.27539
7.84965
-0.9241
12.48838
6.56189
-0.08306
11.02605
9.40379
6.30101
12.8867
9.4889
0.00752
4.44439
7.33295
7.3292
4.30735
13.83116
21.74577
8.29099
7.81865
10.78417
2.57831
9.33966
8.97924
6.813
9.88449
8.3329
4.10025
6.04794
3.88964
2.41919
4.04776
6.09291
10.66207
7.84034
9.20437
12.3485
4.64482
39.34222
4.04776
12.32907
22.84979
5.66726
11.20106
7.06873
9.64815
6.30192
10.6454
6.813
14.16087
10.12938
8.57106
11.17741
8.60894
15.59392
8.8697
6.06659
1.89974
14.23987
31.59494
10.98984
9.71684
18.99123
6.813
7.28256
2.11196
11.74735
10.59418
12.02634
2.81677
6.06918
7.05862
6.37277
12.18524
5.79135
9.15261
7.55147
7.82757
9.11082
84.4411
16.13152
21.01742
7.57646
8.61866
7.32734
3.33891
15.42199
10.44062
-1.33331
15.70967
0.27586
10.14723
0.28359
-17.65478
0.87251
12.76931
7.5502
3.04711
43.88185
21.9585
1.10957
9.17278
-4.43605
9.07446
12.51928
6.30101
64.99784
11.71086
7.5631
9.84646
10.59929
-0.73828
11.97923
10.50306
9.65841
9.6128
7.32275
15.0576
6.813
9.35766
21.75221
7.85154
50.77993
12.55139
10.5751
17.8473
3.2146
19.65091
53.97715
8.78798
34.14359
5.09985
7.58609
12.2487
12.23887
2.05588
5.56451
13.58963
-0.89879
6.813
10.99438
15.36448
7.8222
-3.14783
15.49974
15.18239
4.36319
8.82624
6.05605
11.13856
6.56364
-0.36769
8.30125
12.96293
3.65216
4.77897
9.34863
6.30009
14.41607
7.32827
14.52547
52.15556
11.68844
10.05983
16.23934
5.81975
4.80751
9.835
11.16179
10.15924
12.18065
13.29043
4.30735
6.30555
6.56959
8.8227
25.07221
8.69687
7.56706
1.53787
5.8249
9.17278
10.36002
11.20106
3.35691
7.82757
6.813
-0.35498
9.31752
8.6252
10.13531
8.34376
4.7969
5.83169
1.94161
9.8411
17.01098
6.55556
10.8759
12.63911
9.62784
16.26061
12.38561
1.61634
6.55786
13.34968
8.31428
8.08153
9.90665
10.96441
10.14723
10.17742
-2.12371
7.59171
15.19726
49.48838
7.57375
6.56792
8.59296
10.91924
1.26026
12.78103
8.60894
6.30009
7.58331
5.32384
13.2438
13.38307
7.75564
7.06781
12.95632
-0.20251
1.78492
5.81455
6.813
6.30284
-0.65459
13.72211
2.52066
7.54894
0.14471
9.82515
0.9024
8.85217
-4.84263
19.80792
3.48343
21.01279
9.43972
3.45127
5.29214
8.0998
7.3255
18.6258
11.73345
4.34627
7.06873
1.87427
6.56834
5.04849
11.04808
7.5631
13.72211
8.85136
9.13571
9.89553
6.32876
10.98984
9.64135
12.85461
6.0452
10.11758
9.74783
7.56972
2.59749
8.30384
13.46673
6.30735
52.64306
8.55272
18.08554
5.7968
9.40379
6.05738
6.56494
13.8371
11.59865
4.08139
15.74143
7.84965
4.03799
5.54979
3.97666
3.88618
12.70525
6.813
4.27171
8.34924
9.67916
5.28673
8.61866
10.39174
5.07304
6.04657
7.2904
8.61217
4.29853
-0.27207
2.42668
8.11149
11.13087
7.04245
7.57918
4.05261
12.31941
7.84034
-1.56458
15.62664
-0.28379
6.55921
6.05066
7.0715
7.3292
7.84404
-0.65459
10.99703
8.02351
10.29823
12.78103
4.58858
8.92934
12.73978
13.10785
7.58056
11.65842
10.6483
6.55463
4.60386
79.29169
10.56892
10.42403
10.11171
8.78119
8.83693
7.82757
8.88086
6.12855
6.813
0.4567
3.06563
7.84034
9.66875
6.06135
4.55341
5.3641
8.49708
8.866
4.26264
11.66935
6.55556
10.35374
11.46621
11.16179
6.04382
15.33358
7.82042
6.55786
10.89767
6.813
5.35918
11.04071
7.32366
6.03966
15.19726
5.53167
16.3241
52.55289
11.33771
26.47692
11.36977
-1.05313
12.0708
15.59474
22.14106
9.63796
6.55786
12.35826
5.03595
9.63796
7.25772
9.38514
2.87187
34.91985
13.30401
9.03155
11.62408
8.08153
18.10201
8.07928
5.80397
14.521
2.61932
1.20212
2.64013
4.06227
-1.19614
7.55918
9.05866
4.59242
7.53652
3.29327
10.02059
5.32642
33.24969
13.27017
8.0906
11.42698
6.813
8.62193
6.813
6.06659
9.87352
7.81865
4.81801
27.19533
12.67373
9.41321
27.34822
37.06019
13.27871
9.32633
7.85343
7.04967
8.35476
20.9374
12.99887
7.83301
9.49346
12.76033
5.53167
1.31014
12.43762
14.02077
5.30551
6.55921
5.52706
2.39656
8.08605
2.46376
12.23887
8.63179
6.0452
12.76351
4.57698
10.62105
6.30284
24.73074
2.71921
9.72407
10.18658
7.3292
13.82478
6.30009
15.85439
10.96441
8.06158
9.80413
4.82148
4.06708
10.81896
10.13064
22.36704
2.53419
4.54144
8.36033
2.3293
17.84458
-2.24807
12.28836
8.10212
8.82624
8.61217
6.34692
9.83576
7.50723
3.16138
9.36675
7.06691
18.3261
4.06227
-7.24702
5.79135
8.8697
16.81921
13.37111
8.23699
4.85558
13.90926
4.57308
6.813
3.28168
22.85109
9.58809
4.50558
7.06964
8.37442
15.3838
31.6599
12.98079
4.10492
10.79801
4.94817
10.4904
10.33504
5.52008
6.29824
6.561
6.813
7.84219
-0.40323
3.61406
7.58889
69.14897
15.34719
12.23809
-9.22618
19.57585
7.5751
5.54306
6.57486
4.34201
4.57698
7.06873
9.13991
7.83849
9.35766
9.13571
8.10679
6.55509
11.95137
1.14651
3.58628
6.0452
4.78977
14.05811
-9.18923
4.68429
9.62281
11.75544
9.18847
6.59009
2.70017
5.3858
7.84778
12.84583
19.70844
8.21832
8.954
10.82599
12.88326
14.60962
4.53742
4.28519
7.06964
9.41321
9.40849
3.55802
13.32677
8.84774
28.12907
8.57106
11.66709
11.27357
1.11866
15.97795
8.06158
8.11386
11.35369
30.51479
21.87743
3.79179
-3.95988
9.91785
5.05469
6.30009
9.3622
21.73267
35.67107
8.63511
7.57782
5.90925
8.3834
3.21047
2.59749
8.82979
8.36593
9.13991
4.78258
-2.7938
0.72057
7.31736
7.30947
7.07291
11.34569
6.35733
20.31002
0.01979
8.26349
4.05261
6.813
14.56732
7.30605
8.0998
7.06512
6.09049
5.55866
6.813
1.26213
4.33773
19.8094
7.84404
3.78646
6.56321
7.8222
8.4343
6.56277
8.32486
8.11386
9.63796
5.52706
3.77615
10.97196
10.13531
13.13049
11.17741
11.19315
33.34019
8.0906
13.90926
4.09085
5.81975
20.26541
5.54306
6.55876
8.61541
9.31314
3.14889
8.85866
6.55509
6.813
9.15261
7.59171
5.01681
6.56011
5.80397
13.55526
7.99351
9.86807
6.57246
2.64092
18.52966
9.65327
9.16115
9.81339
9.80413
39.25468
2.84532
8.29867
13.33821
4.16423
18.17205
6.31614
10.95689
14.60962
7.05046
4.4206
7.57646
14.02077
5.28673
7.3112
10.1012
3.47788
8.83693
17.76046
9.35313
17.81103
-3.23951
2.9762
5.6371
4.87548
7.50499
5.8858
36.60514
5.8283
13.26703
8.62193
5.81629
7.84591
7.32185
15.5623
8.82979
12.30186
7.05085
7.07011
6.0493
9.38977
9.65841
8.8846
3.56938
9.38514
6.30101
4.80399
6.30374
2.5606
9.90665
18.11982
7.06118
17.63615
10.57428
11.38597
3.24048
14.3892
21.28134
6.06003
10.17742
9.66875
2.82374
5.04224
8.32753
-0.4154
7.06556
2.5922
10.70399
-0.69135
12.4477
8.29867
4.07187
8.07258
7.83483
3.63594
4.11884
8.8734
0.06333
0.48437
8.33021
31.57237
7.57646
9.66875
34.49757
1.76801
7.3339
1.70794
27.23161
42.11388
10.86151
3.56371
8.35476
11.59865
11.23299
5.7968
7.85154
3.10452
7.85154
8.60251
8.59296
6.55921
8.3329
6.55831
9.67916
6.03686
7.25429
5.54531
9.08244
7.30775
9.41795
8.61217
7.32642
13.42812
13.07394
9.92913
5.13716
6.813
5.8004
7.3255
10.71816
9.70819
7.74035
9.10263
-0.95916
11.94215
12.17107
8.29099
10.37264
4.85893
6.06267
7.0582
37.37173
7.32275
4.56917
8.80519
12.6117
18.51575
10.10336
25.61508
2.37293
8.61866
8.855
10.27412
14.0188
2.96472
11.33562
6.04105
-0.25957
7.58193
8.35754
13.43321
9.03923
9.37591
6.05471
3.11093
6.08682
7.5751
14.89554
-1.69139
6.56537
8.34649
5.76934
12.6991
12.43066
13.3022
26.77877
106.22211
10.76412
22.83419
0.32476
11.64979
11.21697
10.07694
3.83457
10.49672
8.0998
6.36448
6.05871
16
9.1232
4.77534
5.54306
9.13991
12.43762
4.78977
12.01685
5.80929
8.82979
6.04382
6.55556
6.30101
9.64304
10.06551
4.56525
25.21196
10.13531
2.85139
5.07907
8.89214
9.37132
25.50452
7.30861
5.33411
5.0391
7.57782
16.52587
3.47788
5.7986
6.33121
5.09101
6.04794
8.10445
5.79135
1.75099
7.5903
7.3292
6.15883
16.98788
7.81865
12.50379
8.09442
8.08605
9.61547
14.37705
9.60287
17.08516
8.08153
8.25374
5.27854
5.88278
2.16029
-1.44987
6.56494
8.84052
0.0747
13.69965
13.09678
10.05416
7.73585
8.58862
33.96975
6.29731
10.97954
4.79334
1.28353
11.68844
4.39223
4.03799
7.33107
8.37158
5.54306
2.69048
3.8024
2.59749
4.81452
7.32734
6.30555
6.55786
7.32275
8.866
6.06529
9.88449
10.68292
8.38299
5.27302
4.53742
9.39443
12.39766
10.45029
7.30775
9.54469
-3.96204
7.31914
10.58752
6.813
3.85434
7.30435
3.64136
21.25017
4.31611
10.12938
17.31436
-10.61802
13.69596
31.21039
5.47697
10.33918
15.50233
7.06736
6.813
31.64702
12.21534
10.20197
14.44137
15.57633
4.53742
4.87548
6.05201
5.06391
4.10025
11.09284
47.4803
13.60485
116.15212
20.81139
13.93609
10.36632
4.83184
0.29186
6.55463
10.94192
6.05605
9.89
11.16959
6.0743
9.83045
4.80399
12.19721
17.58368
11.23257
3.61406
5.53625
9.65841
7.32275
7.31736
12.10493
2.12009
6.32712
6.04657
8.61866
6.813
6.05066
8.36875
-0.90668
3.90451
6.55556
9.3991
14.90091
3.78646
8.8697
13.40769
4.04532
7.06379
6.0493
8.866
9.89
10.60086
1.22042
11.67578
7.33107
7.06781
15.1234
6.05201
6.55831
12.49864
-0.64242
3.69982
13.13828
15.72354
12.10493
8.88836
11.209
0.81862
11.49415
12.73241
7.31914
9.14413
11.58184
9.27516
8.55879
7.5724
10.99703
16.09908
6.813
8.8227
17.51624
10.25428
9.57347
-2.22077
9.35766
7.5724
7.32185
6.04105
6.30824
4.32046
8.11149
5.7968
13.98203
4.04288
7.07197
28.8697
8.05076
4.05261
8.02762
8.11149
9.92348
6.813
6.813
4.78258
6.29824
18.91546
7.05904
8.30904
12.94096
6.55416
7.84965
8.09289
13.78227
17.01401
9.35992
1.43232
2.62655
9.52584
9.97151
11.62165
7.05862
5.08207
6.813
8.352
14.02918
10.70311
9.20038
5.57888
8.86232
7.58749
3.07217
4.35052
6.813
6.813
2.70017
14.15566
10.0429
15.01412
7.55147
5.58242
10.90498
20.33101
8.02556
8.08832
5.36593
30.87756
21.77852
9.55901
6.04244
6.57605
4.82148
5.07304
12.98506
9.05866
2.17618
14.32696
49.45028
49.4083
1.62491
5.57389
18.6555
17.52074
9.77985
20.43756
12.39507
9.95549
10.66207
10.06551
10.43056
8.11386
7.06512
4.54943
10.17134
6.813
6.04244
5.7968
4.78258
5.82147
3.80767
7.81512
9.6128
5.36654
8.09749
10.55458
11.73751
8.10212
8.08605
7.06736
7.83483
10.65517
0.5047
14.82687
0.05193
6.06659
9.07049
13.5789
13.99534
7.03497
20.01321
25.31118
6.34463
15.71237
55.55438
11.12534
12.01857
17.44067
13.21455
2.90554
14.42957
17.16702
25.48821
28.70754
18.73058
3.67882
3.22441
27.40397
7.58056
9.80936
0.74723
5.80929
19.76866
14.99651
3.65144
3.01585
21.10013
2.87107
9.66357
5.54755
2.21543
11.72859
8.09518
6.55648
4.27622
7.80815
8.87712
6.30192
7.06873
2.81677
10.70399
5.53625
10.16528
6.29731
8.36875
4.55737
7.32094
6.05066
9.6844
3.07868
7.0715
11.21697
10.63462
6.04105
54.8317
96.13802
9.35313
1.9983
7.84778
-0.21163
9.86807
49.21382
36.13137
3.63594
9.60287
6.56145
7.5724
5.55866
37.32492
3.05331
22.82985
10.89281
124.90173
4.39633
10.50823
-3.22428
13.27579
4.13718
7.80815
13.46673
-0.24873
2.42353
4.3248
2.0866
29.5028
12.67415
15.10503
21.94373
6.20863
-2.20441
12.58118
7.07011
13.00735
12.27839
7.33107
4.54144
12.25856
7.58609
32.32059
11.17741
31.17686
22.75697
12.14252
9.83576
1.07062
5.40917
6.31178
7.82757
11.77304
8.79483
5.33156
9.08244
10.89039
11.66709
8.08832
8.62193
10.70399
4.28519
4.53742
6.56364
6.813
7.58331
4.28965
9.16115
6.813
6.55831
6.04794
6.04657
8.78119
15.02885
7.3292
8.10914
-2.51973
-1.98675
14.68928
8.28844
9.53523
5.54979
-2.73269
7.31295
7.32004
10.19228
2.27688
8.30643
12.98506
4.54144
6.813
1.06099
5.82147
2.71827
9.52864
3.36881
4.85893
6.55648
6.813
9.21497
24.02038
6.29917
7.07197
6.30645
9.40379
10.41623
6.813
17.3063
12.95023
9.13991
3.33891
16.05169
10.77204
6.813
11.6071
6.05336
5.85149
15.98488
6.31527
3.41559
7.32458
19.67628
18.75397
16.49643
-12.38176
50.9239
19.17779
9.02685
8.34376
15.97795
7.84965
-2.45495
13.7629
-5.90987
47.8677
12.33877
-3.99347
55.88498
14.44872
-12.49224
3.02702
-4.61
19.26232
3.18609
6.55694
6.813
7.82578
11.2672
6.813
7.3255
6.5574
6.57124
6.04105
5.00708
16.70074
6.18929
8.28087
7.57782
10.20197
7.07103
8.10679
7.06736
7.5724
10.07122
5.304
1.45826
2.1483
6.30192
6.55648
6.0452
5.02643
10.71816
3.0981
0.69731
5.14554
8.26349
5.53625
8.37158
8.85136
153.81065
8.63179
10.94192
10.38535
14.122
3.13632
10.41105
5.17824
2.56917
19.99889
8.60572
11.90732
17.08976
5.07039
35.93721
4.21315
13.34968
19.48482
9.13069
-5.26076
4.31174
6.813
14.58585
-10.46637
17.18363
6.07175
9.42589
5.63516
6.59385
-9.29736
7.57646
-6.192
-13.58141
12.60957
9.54469
0.83024
11.57473
7.06873
12.71034
-10.59251
3.69982
9.78341
18.9374
12.99619
0.95049
8.121
7.74336
52.11533
18.33124
15.77341
15.10332
10.88313
6.57799
7.84965
3.69982
10.79108
12.561
6.55509
15.79039
282.75537
3.42135
7.23413
5.30019
9.32633
19.99069
13.39428
-18.30708
9.34414
12.10493
4.79334
7.07197
3.39236
9.27864
3.08396
7.59171
5.57173
-0.14764
8.30384
-19.4255
5.19411
13.93609
-0.24985
-3.85755
8.82624
7.33107
6.55369
12.54007
8.51716
16.92083
1.18371
8.87712
5.55646
8.07481
8.98656
103.70154
2.96472
21.81491
15.69459
1.14885
6.06398
8.0998
8.36313
6.06135
11.64792
10.66899
6.04382
6.32876
6.20606
10.08268
10.60003
14.69079
1.18371
12.93377
5.03595
9.38051
7.07103
8.11386
6.813
11.75544
5.28128
11.43527
8.0906
5.59915
14.47535
6.33998
9.38514
8.11149
0.43204
21.59052
7.30183
0.15689
6.32794
6.35757
-2.21288
8.36875
3.81293
5.27578
8.62849
8.63511
14.77396
-2.93723
7.83119
29.49635
234.54392
8.5407
7.06873
1.52234
7.32734
8.8734
8.11386
7.49726
12.24333
36.36705
3.23663
11.03337
-14.91317
-1.38337
-12.08359
4.86484
8.98289
16.42786
303.80637
5.9035
-9.23767
9.13153
2.35059
5.55424
9.41321
-24.42705
-2.95348
22.03234
34.41208
9.32192
-9.05508
-2.96415
1.69226
8.54369
3.35571
12.6842
6.56364
4.30735
24.72115
7.58889
8.25616
3.78913
17.86205
-6.39272
-1.58041
7.78612
7.5847
9.68877
9.91785
9.40379
6.29824
1.25274
6.813
14.3119
11.84286
7.32458
5.57603
9.03155
14.86793
8.37442
6.813
8.3329
17.54517
-21.57437
-5.57989
2.87187
8.80519
7.58889
7.83849
8.08832
5.81105
9.62784
4.52934
3.73592
-13.92198
-22.70959
11.09284
437.67535
131.02173
-7.17324
7.58609
6.561
8.52298
8.00932
1.25274
14.47038
10.98267
8.10212
9.13571
9.14413
8.05291
2.09563
7.06873
0.54012
13.53215
11.46513
65.95209
-4.20668
8.8734
2.00713
4.06227
7.05946
4.35476
4.31174
14.9604
-1.59781
4.78618
6.19999
17.19619
11.17741
13.83755
8.63179
7.0715
9.41321
10.45691
1.50596
15.53326
-3.48696
6.29545
12.01324
14.99944
10.83304
5.29752
7.53774
5.56741
8.8697
-0.83626
8.37849
-8.22576
18.8588
11.06642
10.33067
10.1696
12.8334
7.57918
7.58056
8.73487
-1.76301
29.28187
8.35476
0.67057
10.27861
9.40027
2.87746
6.30645
6.03966
5.31079
-0.64279
3.31529
8.03594
8.10212
10.24444
8.53476
13.43765
12.51661
9.1232
6.04105
7.33295
14.09745
-4.2534
12.82409
8.71021
-1.31055
10.11422
-11.94733
5.71985
-2.75087
19.79668
17.61874
12.45781
18.92395
2.59431
16.62746
10.0317
12.31849
8.64177
-3.34539
7.07103
13.84194
4.80045
11.50268
-8.6168
10.1681
9.37591
9.91224
8.8734
7.58889
5.12193
5.15108
4.55658
8.7914
14.24932
8.8697
4.80751
10.93317
10.85436
35.54641
20.49871
12.37617
285.56595
6.813
-0.48634
-2.06827
4.78258
6.55602
4.40447
6.55509
0.65678
-1.41625
3.81293
6.31178
-0.0635
6.58904
12.79292
8.89214
9.36675
0.82271
7.32827
10.87123
9.78856
12.59823
16.93456
8.49708
6.33998
13.80037
15.59798
7.77791
0.96672
6.29917
6.55463
8.88086
4.03309
6.31266
10.17742
10.55458
8.36033
13.72927
14.78449
7.84219
8.58665
27.01967
9.64304
8.8846
6.813
7.07291
23.00862
10.19228
6.813
5.09691
24.5709
3.83171
12.51514
14.51393
6.03966
4.81102
8.10445
7.54517
13.88687
6.59216
6.58291
3.50955
8.47746
-4.91024
4.89606
-9.6682
26.99516
-8.48974
7.33013
6.813
7.56048
8.10212
11.83907
-3.83936
-22.73733
18.17772
-2.37058
9.94621
4.9927
3.07868
8.73135
6.65902
3.29616
-0.14764
7.58193
7.59171
11.58184
10.16024
-0.15204
-3.76588
351.16638
13.95415
7.80298
9.1232
0.91176
4.53742
6.55921
0.3465
7.54894
8.82624
5.83
-7.92565
5.30286
8.99024
8.51716
-1.44783
8.90354
-9.16655
4.9141
10.28613
7.06691
7.0557
5.29752
2.73887
-26.16733
3.0038
5.34172
7.33107
5.28128
4.13262
12.82285
-6.03759
9.83576
10.39815
13.22667
4.30735
8.00732
70.35802
8.26349
8.59932
6.813
41.97623
2.17618
10.79801
11.27029
4.66653
28.65433
-13.09204
20.04857
18.08017
16.16302
7.33107
7.58889
12.49864
8.74461
12.40759
8.87638
9.51187
9.65071
50.624
6.29917
12.07045
2.44307
2.02996
3.00787
0.94827
5.78214
6.29824
7.31558
4.28763
8.8846
3.93863
8.81566
9.09451
9.63796
12.96293
11.45111
10.4841
8.26594
6.813
6.4708
9.71113
3.30884
10.41105
5.5877
10.17134
6.813
5.07606
2.50021
20.4453
12.56927
39.61374
3.78646
6.55369
7.84034
3.85943
9.04696
18.03387
12.26579
3.01585
5.55258
5.56957
9.42135
-7.48397
4.4111
6.813
5.87361
6.05871
4.04776
11.50764
20.76499
14.90812
19.83422
-2.24216
-0.44659
14.8542
24.8676
12.90108
4.86558
21.69852
3.31461
7.33295
5.30551
4.29137
5.23247
11.38127
13.22073
24.84234
5.53625
-3.09692
7.06873
8.34376
4.39223
10.45029
8.3222
9.13571
6.08558
8.10992
14.27289
4.89498
8.00732
5.12193
6.813
5.32125
15.15033
-0.61819
1.56053
-7.17646
7.83483
258.59137
-3.13406
-4.41408
-3.90358
8.96474
15.77475
1.97459
12.08634
9.15261
5.02961
10.15924
8.36593
12.00739
6.813
4.56525
8.60572
7.83849
12.1417
8.29099
171.07779
22.18763
3.33286
9.87352
10.92707
2.84532
19.96737
31.91892
67.93835
7.85532
26.45216
16.80711
11.43527
16.41041
9.80283
3.60102
3.56938
6.813
6.55694
-9.00093
5.82661
9.16545
7.5903
14.68535
0.82271
4.07664
6.29917
15.79487
6.813
77.09621
65.57044
16.45488
1.79866
6.30374
7.06736
7.83666
7.3292
8.05076
9.14413
6.55648
7.5903
9.66875
6.813
7.33107
9.85723
6.813
6.58438
8.30125
11.41049
10.04521
-0.70024
29.65226
0.06872
9.42589
10.29338
7.83119
8.88086
6.813
9.53995
11.92381
8.82624
28.39187
13.042
6.813
16.13094
8.35754
-12.17496
5.37624
5.86489
8.0998
29.92386
23.08335
5.5408
7.79786
6.30101
18.66298
13.96886
0.99267
6.34076
16.39394
6.30913
9.87352
14.85329
38.08273
5.20968
7.31647
6.5574
3.51018
-6.40761
4.52934
7.06691
4.80751
3.82636
15.01796
6.38528
6.813
3.5523
0.87327
2.4806
29.16968
6.5574
7.85154
1.83495
7.83119
5.28128
-4.25526
7.33107
3.0981
13.6253
7.57918
9.3991
7.83301
6.30284
9.22455
8.0998
10.16528
8.09289
9.65327
5.54306
7.57782
16.13014
19.27528
11.27615
3.8024
11.17741
6.30374
4.27622
12.60149
11.46873
13.42223
5.53396
5.03279
8.0998
8.37726
10.17742
7.3255
6.0493
3.6113
6.813
8.11149
-0.69023
6.55694
9.60287
10.5256
2.10381
8.74135
7.06467
4.13718
-1.26269
8.8734
-0.63767
10.09423
4.43651
4.78618
6.03966
7.32734
7.06873
7.85154
6.04382
9.65841
6.813
8.06816
-0.74485
6.3768
-4.21262
7.55789
0.96009
7.76506
8.08605
9.36675
13.02036
3.77574
9.39443
15.75917
72.12672
12.81192
8.121
15.13807
1.61961
8.36313
3.87964
8.03176
3.84922
9.91224
7.58193
7.5631
10.79108
4.52528
5.79135
3.72376
9.89553
23.27206
9.15261
7.07103
11.16179
9.38514
7.82578
4.77897
8.56798
13.90077
12.99619
1.20531
7.32734
7.82578
7.84591
10.44369
7.59455
8.89214
8.09289
4.36319
4.92663
7.06691
4.10492
48.73521
3.83378
6.56451
7.31825
17.40592
-2.71626
-5.57981
25.77061
3.59188
6.32463
6.10364
11.67578
2.6552
10.1958
9.33076
7.31914
8.57727
8.61217
-4.83169
77.00556
24.00184
6.31786
7.04928
6.813
40.35796
8.69411
-2.69301
3.96725
7.06556
-2.7123
6.55966
4.30735
8.03594
7.07244
7.84778
6.30284
17.94219
8.07928
8.37158
16.94728
7.57918
6.03826
5.79499
7.32185
8.34376
7.33107
8.62849
8.36875
4.57308
20.22727
5.72318
5.79135
7.06827
4.85222
8.36313
5.11151
2.99896
6.813
3.30848
9.38051
-15.32393
-19.10078
0.96672
9.65327
7.29851
8.60894
8.8734
5.30286
2.15192
2.93207
11.71086
21.18126
9.69457
5.27302
0.08274
-1.64399
6.55509
10.20197
10.56769
-1.164
0.30665
5.56957
7.28026
7.94849
10.5351
5.86426
7.15625
-3.75521
6.31614
4.76235
17.38114
10.34827
10.40459
9.89553
8.29867
13.96921
9.82515
9.92913
6.813
10.17742
7.58609
9.78341
10.61261
7.52099
19.22076
-5.70344
-14.66209
10.89767
5.02961
10.41018
4.11884
14.71221
9.11981
8.6252
26.34406
5.0391
2.47841
6.32629
5.53625
12.54007
8.90354
7.06781
7.07011
7.33107
1.96639
5.52937
5.52008
7.85154
4.07187
4.11884
14.52547
6.30465
6.813
5.84825
7.83849
6.03966
3.2559
-2.76824
5.6012
10.02614
17.39608
11.73916
34.88814
8.91207
8.8227
6.56233
7.57375
5.32384
8.11386
7.06873
6.32463
14.08098
5.36164
7.06964
6.04244
11.73751
4.80399
8.89214
3.80767
8.34924
6.55831
12.66895
13.70856
17.97914
8.11623
7.02508
0.48992
13.28141
34.90372
-0.3963
13.64618
11.19689
7.80298
12.11428
-6.74289
12.9436
11.62281
7.58331
8.36875
7.33107
6.55369
11.35369
6.04244
0.76184
7.06781
14.75591
-6.8501
0.68723
11.3061
6.813
9.83782
9.58095
-2.95004
6.02834
12.79098
6.813
20.32923
6.06529
9.96081
-3.96611
-1.27848
-10.61616
2.93626
18.75609
13.00363
8.55272
11.28177
7.84591
9.64304
5.34424
13.52684
18.5844
7.06379
0.84643
2.56432
20.60185
10.11171
5.55424
8.88086
8.83693
5.55202
4.33773
4.35898
13.11896
9.39443
3.51175
7.07244
9.1232
8.8227
6.5574
14.42957
16.16695
6.69128
5.57173
8.86232
6.30284
-0.50172
10.09423
7.82757
5.8004
7.75719
8.59613
33.88808
-5.41769
11.96991
15.00132
-6.71456
-7.55284
23.15877
17.10363
14.50919
26.51977
6.31353
7.70699
10.84723
11.79168
6.30009
10.5655
10.00955
9.49804
9.66357
6.813
5.60937
8.10914
5.53625
6.55556
7.32004
8.8734
7.06964
-0.57983
6.5574
5.79317
7.84034
0.37737
16.13094
6.39221
14.68232
8.07258
20.80513
14.19936
6.1628
30.33985
6.07047
27.73716
9.13991
3.32071
10.18352
6.55556
7.06781
5.86268
3.56371
54.58745
4.54144
88.59433
0.54604
8.8846
21.01279
17.20848
6.55602
13.24463
7.55531
5.58065
-3.16091
0.72403
6.5574
21.22877
15.392
19.8094
8.26434
-9.09147
58.49981
11.90559
-0.50655
6.29731
6.813
7.5903
5.78768
9.11575
10.67594
3.83378
5.81975
10.18352
17.79267
3.1672
-10.05127
4.31611
9.35766
5.79135
1.529
-9.99679
6.30009
17.4097
18.69783
10.4845
5.77841
-14.05375
54.08313
-4.43801
4.47155
27.59601
6.813
5.658
-3.65302
67.548
30.79767
7.8222
3.1903
6.04105
100.63583
11.38597
12.2096
10.17134
3.79179
7.29605
11.37705
7.3255
8.31691
11.48565
8.62849
10.22061
9.15687
11.13856
6.03966
9.87617
7.82399
4.84885
2.27688
21.72897
9.08645
10.22106
1.45902
0.0104
0.54251
5.05159
0.0298
9.95195
11.94215
3.87964
2.81266
37.75557
11.88424
6.06267
-1.14368
7.81337
-6.94853
2.03924
6.813
14.70617
8.78119
4.86558
9.11493
10.70399
6.57446
8.06596
13.45484
2.69746
13.20926
6.36307
6.02073
-3.35837
7.53408
6.813
9.48284
1.62858
8.55879
9.41321
7.05989
15.36448
8.56491
6.813
10.99478
9.10672
6.06398
7.06827
6.813
12.73241
4.53742
6.04244
4.78618
15.05042
9.52078
1.3013
3.78646
10.45691
6.813
-5.8464
1.46096
4.7969
6.09291
10.37379
5.79317
18.90215
-17.48092
11.85596
-2.67301
15.349
0.69299
6.06003
-6.79873
-12.90104
10.1958
7.50499
-16.31199
30.16339
9.99859
7.05862
11.58184
5.03279
12.06787
10.17134
5.13153
8.11386
10.17134
13.20926
11.4674
9.53995
7.06964
6.55602
7.84219
7.32458
8.28844
-0.31806
21.97284
7.3052
2.97763
6.55416
15.31732
10.66899
8.62849
5.40389
36.92488
11.00585
-3.29527
23.41404
7.06736
6.20051
17.64723
8.352
0.79994
5.33156
7.59741
8.36593
4.16423
7.2928
7.07244
11.43527
-0.66389
12.14252
26.02217
11.04071
1.8432
10.93448
12.6842
4.81452
4.33773
6.813
0.91031
17.2892
4.02322
6.813
20.03374
8.61866
1.20531
9.40849
7.32734
8.30125
2.14068
8.98289
17.13562
10.27337
-8.99437
-1.72802
5.1144
18.43302
5.82147
6.29917
7.3052
6.56494
9.79892
6.68368
12.03587
3.43138
6.813
10.44369
5.52706
6.55786
6.813
7.06601
7.06075
9.14836
12.7719
0.91101
23.81827
47.02655
6.16452
171.715
8.01874
-1.2353
5.84037
-0.3846
9.11575
4.58086
53.37258
15.7654
7.23351
11.59023
7.33107
9.89553
8.63511
14.18701
0.98277
7.33295
7.85154
8.10914
8.37158
2.07091
2.61932
89.57519
81.84489
4.55737
11.96991
38.05288
5.84004
19.2216
4.13262
0.50918
20.68122
13.0411
25.10883
10.46534
15.7007
4.59853
6.813
15.16038
18.05551
11.9089
15.0576
0.01409
8.07928
5.30019
15.05848
7.77629
6.07175
2.88541
0.11978
9.66875
46.09344
16.23766
14.00781
30.96401
-2.64799
5.01842
121.13764
7.32734
8.58351
7.81337
6.813
7.85723
8.08832
7.84591
11.05548
4.5212
584.12854
4.22492
9.46222
6.30101
11.74646
3.91923
10.15838
6.813
2.74569
10.68991
1.42087
15.64683
3.52718
2.89885
12.22908
6.04244
-7.75238
7.30605
-4.21875
9.1232
9.38514
7.3147
5.54306
5.7968
10.82599
9.53995
1.94398
15.55994
6.5818
6.29824
2.67644
3.37029
1.01235
25.61645
8.85866
7.82399
5.86583
7.98256
5.10169
27.14946
1.94003
2.91885
7.56972
9.04386
8.4343
12.69237
20.8929
6.32211
1.50418
7.07011
9.74156
6.813
12.92131
7.01461
8.0998
6.30824
20.01946
8.00533
7.0715
3.22754
9.52116
7.59312
-15.41754
6.813
7.84965
8.6252
10.32885
-13.26331
7.85343
5.81802
4.60765
17.14321
5.56554
5.43621
6.813
11.22497
6.55369
13.45088
4.60196
9.65327
12.76931
4.25058
9.06259
50.75393
6.30913
4.62267
5.83671
-3.82834
6.813
4.77897
7.3292
6.813
7.5847
9.38977
22.78446
6.813
19.30081
1.63073
278.99027
12.5334
1.50912
6.813
-1.44783
4.53338
7.51982
9.81987
5.01357
6.55509
6.13073
-0.6923
-0.44687
12.62195
7.32275
14.04547
-5.9985
9.14413
-8.66742
3.83894
-0.50172
12.05869
7.06291
3.11731
7.33201
5.56523
8.37726
32.41205
8.35476
4.5212
9.65841
-2.55395
9.57833
7.85343
15.69388
3.22253
2.5218
4.05745
3.07217
13.46673
20.66652
15.0864
2.02324
7.31647
19.78826
3.84922
7.07011
10.40459
13.314
5.56523
83.05416
11.56832
2.60479
5.83
172.5238
6.55648
5.32642
3.55802
5.29752
8.3356
7.30861
2.12009
7.07244
8.36875
17.53628
99.98077
3.43281
9.55422
65.3833
1.40607
9.63289
-1.20936
7.31736
4.78618
1.383
6.71996
20.32923
4.82495
8.08832
10.92707
12.86271
12.36329
26.62619
6.08186
4.78977
5.03279
11.69677
22.97959
9.07013
7.05125
6.30009
11.45727
9.50263
9.21375
7.03601
7.292
10.17742
8.84774
-2.15379
6.1083
15.41125
11.34569
7.06918
-6.03724
5.30286
3.08518
9.92913
4.78258
4.80751
10.17742
10.91968
-2.36928
7.79617
19.53217
3.36287
7.83301
22.39599
8.84774
-11.19592
8.59932
8.10679
5.53853
15.30291
-5.85491
34.8102
8.21144
7.32185
6.41339
5.03279
5.56957
6.06529
13.396
10.13615
9.63289
9.16115
5.55202
14.07307
2.81677
8.09749
6.29638
11.8475
8.59932
8.64177
7.32734
8.10679
5.32125
3.83378
6.813
-12.13003
7.00539
2.83761
-0.96472
13.5435
6.57205
6.813
6.5574
6.05066
6.813
5.12996
-9.82247
8.37117
11.13856
7.84219
6.04657
9.74783
32.14428
6.55921
8.10445
3.06563
-0.00567
8.89214
7.06918
6.813
8.35754
6.55416
27.43995
17.33818
9.66357
11.88751
1.63752
21.40087
18.16662
11.36977
5.03279
11.02605
5.31079
17.48146
7.06512
15.25983
4.50558
6.813
6.813
6.04382
13.79162
24.34702
12.25856
7.06827
13.00735
7.32366
7.58749
7.58889
13.46673
4.81801
19.50772
6.55921
-6.92039
4.08139
6.55831
7.06512
6.29451
6.813
-5.00529
8.67236
6.813
0.28616
6.0493
7.936
-3.74645
15.93055
4.38215
5.07773
8.86232
7.07011
8.36593
2.84451
8.90737
-1.07946
8.8697
6.07303
-6.35723
4.17313
3.93381
18.82061
2.15231
7.59741
-4.81684
10.15322
3.58832
8.74461
13.49064
9.64815
2.98406
7.79448
7.84882
4.10025
6.30824
8.62685
14.18701
4.07664
8.86232
7.3292
-0.63029
7.82938
18.13293
7.85532
9.34863
6.04794
23.33592
6.813
7.3292
6.813
14.34788
4.7969
2.57951
5.32125
5.79135
8.59296
13.80663
9.93481
10.91232
-4.55478
-1.06627
4.06227
11.36977
4.31611
1.92495
7.06964
8.10914
-3.26785
10.88313
7.07291
7.30947
139.49216
15.78647
9.07844
8.8697
6.30824
2.20099
-1.5324
-17.87419
18.42167
37.49054
11.25951
3.63594
6.30284
3.34493
9.40379
16.56598
-0.65459
7.28645
8.09518
5.5408
7.33013
16.9567
9.30442
11.6845
6.813
9.68965
6.813
8.53476
3.6305
8.10212
6.55509
7.33013
13.65084
121.65141
13.41438
58.48349
13.99776
9.91785
-0.31597
7.5724
105.03969
13.62669
-0.32893
2.60479
4.79334
7.58609
5.03279
10.39815
8.36313
11.18527
0.85269
11.67619
7.32004
10.15924
7.3339
6.56056
6.34844
9.08044
-4.28818
12.85248
8.352
12.60258
-6.07826
20.26541
6.561
5.34172
7.8222
29.55748
-5.05102
0.64492
-1.84013
5.41375
4.89962
-6.75098
10.09617
1.62491
8.78798
1.45159
10.84723
8.0998
8.89973
5.7986
9.78341
7.32366
6.0452
8.0998
17.72067
6.3454
18.16175
-0.04222
-15.87473
-2.08025
13.67493
34.56731
6.35293
5.83838
14.31226
-10.6159
7.39825
8.08832
8.81917
7.04928
-3.60037
11.209
6.5574
10.77043
-17.55962
8.07704
3.55802
8.61541
5.29484
5.07907
8.10679
7.31558
6.58067
11.33771
8.85866
-11.60766
5.34388
14.03377
17.52435
-11.35852
13.27092
6.813
9.42748
3.54542
7.5847
16.82588
9.92913
10.47157
5.02759
188.71994
11.00083
8.38012
1.69052
6.04794
9.87352
6.03826
5.79135
7.58193
7.0715
8.61541
0.3681
8.866
17.41983
0.9328
15.97795
13.50266
21.27398
9.79892
8.61292
6.29731
6.12636
10.38535
3.21047
37.92244
15.76067
9.97811
8.87712
5.7968
5.28128
11.46873
3.09165
3.41559
-2.50452
5.55646
6.813
8.55575
8.83335
17.24981
15.36775
16.70265
15.28765
3.19221
3.05005
-0.69023
7.56838
6.813
54.61384
8.88086
1.37361
14.3892
-6.71402
7.56672
17.58017
-0.80901
4.64993
8.32486
4.83868
10.59418
7.31558
10.29823
-0.04881
6.55602
9.44852
-2.47169
5.81629
3.33286
2.35059
9.95195
29.7065
16.73724
31.11166
-3.97334
-7.51038
15.28765
9.42661
4.46386
7.58331
5.78584
8.0906
12.04543
7.84778
-9.62919
5.51144
1.64916
4.25891
7.33295
5.53625
13.13828
-0.93408
9.60783
9.62784
7.44576
39.04485
9.39443
6.04382
4.85222
4.09556
6.813
8.352
22.9053
6.04382
6.04382
7.07011
9.91224
5.79317
4.7969
6.813
-14.814
6.74965
-2.48479
35.52522
8.59296
14.47279
4.58472
9.05085
21.22475
5.60326
6.04105
5.59293
3.85943
6.56233
3.44486
4.08139
7.82938
6.06398
6.0452
7.05245
1.64643
12.9669
4.23271
6.31957
6.0452
10.05983
3.84922
4.80045
7.85532
5.28401
7.58889
6.29638
10.96441
3.99558
13.49687
8.38012
2.36602
1.64198
6.59878
10.62105
6.813
5.78399
7.82757
2.09563
8.89973
6.05066
8.37158
7.31558
13.60271
10.56769
6.60318
7.07011
-2.78015
4.55341
5.53167
8.37442
3.80767
6.813
17.65441
6.56011
7.06118
11.71086
11.19315
14.84051
11.98635
6.31266
6.29731
5.25706
8.37158
1.37361
6.813
2.69746
8.24651
14.03377
7.84591
8.80867
6.05336
11.41872
9.15261
9.15687
9.63289
18.8588
37.7311
2.56764
7.61314
6.30009
6.55509
7.07103
7.84965
6.04657
10.61951
-1.80059
7.3069
7.59312
7.32734
8.34649
12.24333
6.04105
9.19315
6.813
2.88541
7.3147
9.84646
8.35437
4.36678
14.50334
-2.85374
9.75635
9.36675
15.99386
5.28673
3.8024
-1.19614
2.85824
7.84219
8.88836
6.55694
23.5916
8.78718
5.13153
-14.56383
7.87904
7.3339
6.813
4.02816
17.65441
5.07568
3.86082
5.04224
5.29752
0.68723
4.29853
91.06318
-13.29193
7.85154
6.813
7.06918
4.53742
6.813
6.813
8.36033
5.8004
11.66362
98.70099
-4.66395
7.77791
6.813
6.813
12.53225
7.33295
9.93481
4.36319
9.3991
6.30009
6.55694
65.6582
9.52116
6.29545
6.30824
5.56305
8.63511
6.55648
2.8925
19.91913
4.84208
5.08804
5.27578
4.30295
1.64198
16.59661
6.56056
4.52934
9.07446
324.7294
14.68535
6.30101
9.66875
6.04382
8.121
9.90665
8.89593
5.53853
16.29001
7.31034
7.06467
10.18965
0.55308
5.33411
4.53742
8.10914
4.11422
10.17134
5.53167
4.77534
11.22497
6.55369
0.64657
8.07704
6.813
5.97423
12.6842
6.30192
49.65525
-1.3628
10.95689
10.92707
6.813
8.11149
-0.28379
10.05153
12.19992
6.43405
27.46105
12.53101
5.78768
7.59312
4.87876
13.18975
-14.13564
-9.466
8.5497
24.82941
7.56838
6.55556
6.56321
10.94192
9.64815
15.95835
7.84965
15.13807
134.54849
7.03918
8.10445
0.06161
7.07011
9.15261
7.58889
8.01536
-13.31761
-9.58611
-17.53386
11.32977
6.29917
12.2487
4.01826
11.11558
14.40261
14.19358
-0.31921
5.53625
15.33222
6.813
2.32796
1.82649
-0.57021
10.20306
-6.09565
-5.68433
11.95137
4.30775
1.27149
8.19789
6.29638
83.43478
22.84979
9.38514
17.17599
7.33107
16.28307
5.04849
10.34749
13.62918
24.0565
-16.23383
-4.40143
17.1213
8.42907
15.30246
8.2715
4.41659
8.10212
8.0998
3.67655
-0.91142
8.84412
20.58977
4.81102
15.07161
3.53505
7.84591
8.11861
4.54943
7.3147
13.81206
11.73751
5.02643
8.11861
7.80815
6.30101
5.57173
3.59586
53.33122
19.66157
9.16502
-7.49554
-8.08203
-10.19698
1.57085
-9.80433
-0.1007
0.51976
3.02702
11.57689
13.7102
-0.20183
7.83301
3.91585
2.83991
2.38134
8.84774
-11.8765
9.07446
6.32629
-4.77826
7.78945
6.813
370.85727
3.94728
-1.44341
-0.35498
8.10679
4.53338
4.93283
7.06556
8.37442
5.08804
-0.01478
-9.57265
11.10637
21.51571
8.30162
4.14721
-3.67475
2.95824
4.47155
2.36602
7.57918
11.47717
19.52289
11.78795
8.89593
9.36717
-16.94069
-2.19258
12.92518
9.24507
13.5201
12.84399
11.30569
-1.22632
11.63262
5.69242
13.20354
7.81337
1.12772
6.30465
5.5408
7.33013
6.30465
21.99557
24.23479
5.29752
8.04437
7.85343
12.29271
10.17742
7.5847
3.36287
6.04105
8.60251
5.56957
6.04244
-5.37187
2.07091
6.813
6.05066
12.84229
14.53443
2.75618
-19.49724
-13.7833
6.813
-4.02618
-2.33043
7.84778
8.8734
4.04288
5.78028
7.31647
-7.63884
5.13153
8.83335
4.60765
12.04677
11.96991
8.35754
9.30878
9.95549
12.45781
3.6266
-0.82387
6.813
12.87597
2.77274
4.78114
10.23271
10.32762
11.80374
5.78952
6.813
7.33741
-12.05912
-0.26113
3.98135
0.16549
13.31365
4.87949
7.5724
54.51117
7.84219
16.45951
-4.86622
4.12804
8.05291
-1.06627
8.81566
-6.20687
-6.34742
6.813
4.16869
9.6936
9.95018
1.52978
14.08098
5.31951
7.45141
9.65841
-4.18221
3.61642
17.03355
8.19566
1.5991
10.8417
18.16474
10.83097
21.37203
6.813
13.48037
10.79801
1.04513
5.02643
10.15322
7.06291
2.37329
0.91101
20.28419
-5.30742
6.813
10.05983
6.06003
0.40721
9.15155
0.87327
11.07782
7.79617
14.88369
31.43912
12.78103
17.39151
0.22717
10.18393
6.813
-1.30172
7.53408
-10.30264
4.84698
9.65841
34.44522
58.32926
38.11322
5.79317
7.56972
8.61541
19.90167
8.866
5.35175
9.84275
-7.76739
3.42671
5.08506
9.65841
12.152
27.26645
7.3255
0.6271
6.58692
8.30643
14.66225
10.41753
13.57044
7.5724
15.43877
9.44852
8.63179
2.85824
-10.72388
8.56491
13.43486
5.13716
26.59562
-0.00367
9.00882
5.71817
-4.42076
7.5903
4.21708
7.84404
8.58665
4.03309
6.55509
4.01043
-8.72035
2.99896
-1.30646
12.81024
13.99876
4.78618
5.29714
6.813
8.84774
9.67916
43.70366
6.813
1.23387
8.09289
7.06736
15.99386
10.58752
30.15064
96.47494
5.54531
7.85343
5.54979
11.04808
17.94094
1.46966
16.60755
7.44389
3.7971
5.36898
14.75591
10.08845
0.35732
12.09562
9.4753
7.56972
7.05778
7.55402
6.55921
17.06719
6.09652
1.51118
4.69131
8.07258
15.9498
7.41468
13.71386
15.61737
14.58942
0.02083
-4.72707
11.74957
8.59693
13.77809
6.813
8.08378
-10.30439
5.28673
6.30645
6.0493
10.29823
2.41919
5.01276
4.81801
11.43527
10.05416
6.04105
8.32486
7.32004
7.3292
19.496
-6.01736
-4.20547
15.53027
-17.20094
25.57291
8.78119
13.78677
15.70967
56.56495
2.33925
-8.59974
18.48183
9.87665
7.57782
176.63394
73.5523
17.9074
16.93456
8.43958
10.32654
2.59749
79.91187
-6.55047
12.91914
15.30164
11.09662
9.14836
6.98216
4.62174
12.2096
10.94017
6.13073
14.03287
5.86268
8.04225
10.18965
-3.14905
-1.84999
11.15201
8.37442
6.561
15.95143
137.30965
7.85343
8.0998
7.84591
9.08645
-13.8678
9.58646
6.5658
1.56353
8.60572
6.11745
7.5751
9.55422
5.06696
8.56683
6.813
4.68076
-4.97699
5.79317
5.09691
8.0868
11.86956
10.47157
8.7031
7.77144
1.42949
13.65084
-0.12237
9.51651
6.62043
7.56838
11.78009
7.84404
8.50849
7.31736
-15.59741
9.38977
19.68311
5.05159
6.0493
7.55659
7.80642
9.89
8.43958
-9.65267
0.42695
-2.18201
8.75116
15.43807
11.18278
8.11623
5.54979
4.37572
12.21534
4.87219
20.86056
5.30019
21.36589
11.82762
7.90344
0.48437
6.813
5.55424
6.813
-2.85223
15.68823
20.35411
11.51984
3.48066
1.96639
11.50146
8.86232
17.45346
21.47835
18.77548
13.52977
5.54531
6.0452
7.06646
8.36033
17.06847
71.78059
9.90837
18.16446
11.72859
-3.85865
12.62195
6.813
11.61558
5.80219
-3.59277
9.13069
21.51503
15.80729
6.813
-6.18852
2.19743
20.94261
1.02912
117.92433
7.4844
4.72235
50.125
12.23397
8.08153
7.82938
5.09397
7.82757
274.883
767.65552
9.53504
12.7478
245.81079
113.16686
7.56573
6.03791
9.34863
12.50894
7.58193
17.34064
10.68991
6.32042
1.60157
8.11149
20.38367
0.36736
12.02528
5.33156
10.73648
23.17795
33.2982
12.59132
7.56441
8.87712
8.82624
8.60894
-8.57406
-2.01351
11.13856
5.61742
7.83301
12.29336
6.55509
7.59455
0.47397
14.44312
9.64602
-1.05809
0.0298
1.07261
-1.09819
-10.51767
12.18764
3.8859
5.80397
-2.09524
-2.47186
-2.36313
8.07928
8.59138
-4.90023
-8.84316
3.18609
7.80642
225.18987
89.93247
5.8128
12.54007
7.85532
10.42403
7.84591
8.09289
11.13087
-0.70369
6.30465
2.36602
5.1057
12.26846
6.03966
5.57173
3.67352
7.57782
3.3982
7.83483
6.56537
16.10059
1.0319
10.07122
7.07197
8.61541
4.05745
6.813
6.04105
2.38668
12.06787
15.05848
11.05548
7.50499
5.54306
11.209
8.6426
19.56826
8.59415
3.82819
10.65517
12.74661
4.42327
11.05215
13.60485
7.80127
-10.43106
-2.99266
3.7971
6.31527
9.09047
-8.54123
0.23629
25.09445
11.00425
8.09749
8.07608
-1.50046
16.66347
61.27548
69.17296
10.198
2.42668
9.81987
7.84219
7.33107
9.44852
166.91461
20.84802
11.15402
0.66697
5.31865
4.39223
15.61058
7.81512
2.72516
9.76297
8.36875
7.3658
12.3485
20.48957
17.98172
30.28341
7.07103
3.57347
12.97752
3.54657
0.98506
32.88547
8.22759
17.92253
8.83335
6.30555
6.55921
-0.08306
10.95689
11.68844
-0.89429
-8.20577
10.50942
6.813
11.2835
4.57308
6.30645
5.55424
239.56467
7.45716
4.37572
-9.21864
5.53625
8.82223
3.03924
17.54183
22.63713
36.8542
-5.83016
1.02019
0.93549
11.0629
8.89214
1.14576
9.37132
4.81452
12.91914
9.38051
4.68076
16.37959
17.66701
10.2706
4.46771
6.45131
22.00823
1.14507
18.71833
9.15948
-6.55462
17.65362
5.61742
3.06563
3.92411
4.81452
9.46632
7.06964
4.61142
10.15322
12.94012
3.80391
12.83668
5.57389
4.27622
14.30701
7.0715
25.43594
34.76798
41.53991
29.04337
9.6936
-0.25608
-0.38592
5.97546
8.55879
7.58193
8.51426
33.70621
7.05488
8.36243
-7.46786
0.35732
12.85461
19.36662
15.28765
12.52965
9.52584
4.57698
7.07339
8.05507
9.12735
-0.31993
12.83507
-14.13729
-7.56342
2.55432
3.11731
5.54979
9.85183
8.52885
9.57752
24.0623
6.29731
10.17742
8.58351
8.0906
3.03259
1.26026
2.60709
1.63752
9.31617
5.8128
13.78834
26.86496
8.352
7.70699
11.05548
12.79185
-7.63384
-0.28379
4.3248
11.02605
4.05745
7.01292
2.4857
-11.42473
26.78861
19.55355
17.158
1.48423
8.86232
8.40559
-5.19323
5.31604
11.86063
3.53505
8.01739
10.64709
16.64277
5.99464
2.74569
6.58254
17.60789
33.18266
-3.41914
2.01788
18.16662
7.07011
7.33295
6.813
3.70191
4.28071
2.19743
34.00366
11.06856
49.93373
1.66223
8.0594
14.72753
-0.86079
4.16561
4.59624
5.59915
-1.07639
-1.68537
7.07011
8.63843
5.53167
6.55509
2.40214
2.91885
9.3622
9.64304
9.13153
2.3293
8.04437
15.87897
2.09563
5.0391
6.813
11.69326
7.79448
204.9359
15.5153
4.77897
7.25634
16.44225
15.54038
-13.57967
9.34251
-23.77375
4.61518
10.71106
5.30286
4.41659
-1.96914
5.55424
24.61682
2.89815
19.21413
4.07664
0.682
-16.04835
6.99602
3.6113
19.31017
21.32599
27.86807
0.84961
14.18915
-0.46447
27.47132
21.22376
278.75324
160.0911
12.10737
-10.86812
-3.52797
-13.08952
5.31079
9.24507
-5.20808
8.81917
16.57562
-4.57758
6.813
2.61207
18.49605
3.3852
27.62963
4.62174
7.04099
14.59547
0.60758
2.15112
2.1807
-0.24985
4.78258
7.83483
6.55648
9.0062
16.95506
7.84965
6.55966
3.80767
12.09562
14.07307
1.94161
-0.20754
21.83559
3.32071
0.42941
3.95778
5.53853
25.98922
7.06291
22.06185
5.49747
12.80187
8.92934
5.04849
53.35948
2.47957
-17.43181
4.23076
6.04244
5.7986
18.37174
-7.34239
11.91468
6.813
6.813
12.93003
3.55802
6.813
7.80469
-17.18891
8.67505
9.04309
31.00686
5.8128
2.85824
14.97024
13.94371
-14.39092
1.03654
0.36736
14.42704
8.60251
11.46873
7.58889
9.55422
8.36313
6.30645
4.81801
3.29616
6.0452
-20.15571
5.87361
7.84219
5.84169
10.49672
4.47538
6.56277
9.28678
6.36797
6.813
6.03966
4.04288
7.81337
8.11386
6.813
-0.55061
4.74919
9.22863
6.03826
5.54979
1.2386
9.60287
8.63179
7.74185
-0.04881
2.56803
7.58749
8.79483
28.09741
6.60005
-6.92487
-2.53754
9.4708
136.61566
16.26883
3.6096
14.95349
13.20354
5.31079
13.11896
4.37156
21.85852
10.95424
6.813
3.81817
5.28401
19.72223
-7.79842
7.20363
-7.32093
22.78237
9.8146
7.31034
11.28268
14.43408
-6.62546
5.63903
13.87741
-17.74773
3.63594
5.60155
-12.58384
-6.37045
-1.47879
9.94489
0.91101
5.89914
8.8846
5.30286
10.46949
18.81988
11.30569
-5.07196
48.02447
6.32629
12.05328
2.91811
48.6985
4.08928
21.85729
10.48141
20.81139
12.55213
6.06918
20.41616
25.01549
2.83883
14.67138
8.10445
7.58889
7.32734
1.30806
13.97293
5.82319
0.63632
8.5898
-1.11352
-1.00471
8.37158
0.28082
7.57782
5.7968
15.10332
19.63345
12.61939
16.83837
5.54306
8.37442
7.07103
9.09451
23.10868
7.06601
4.30735
-0.19105
13.3022
7.32827
7.84778
12.19027
7.0715
4.43255
-3.69283
6.55921
8.36593
3.73081
5.00993
9.14836
10.36632
14.33339
6.56408
-1.51414
9.25755
9.1806
8.54294
3.89538
6.55556
18.38169
10.26814
8.90354
5.31342
4.52934
6.03966
25.43908
-0.92011
0.69973
12.21534
27.9443
5.84169
1.64916
9.03002
7.32827
14.29958
-1.91592
7.83301
9.39443
7.32827
7.32642
5.29752
8.06158
5.59084
6.30009
24.43809
6.11061
15.17326
0.15319
15.3237
12.66455
17.35265
12.11428
9.82515
4.77857
13.45088
8.34103
9.3064
17.59863
6.55369
-0.49938
1.48122
46.30319
2.66492
-4.58842
5.03279
13.90283
8.1868
3.58628
2.60187
8.93009
15.69266
13.50266
14.9876
9.44852
9.51187
137.88806
3.75113
2.45173
-4.17313
-4.98792
6.56959
2.25403
6.45494
4.82264
6.07175
5.54531
-0.98706
-3.34015
12.93003
9.44411
19.2269
-0.4154
7.05488
29.09898
28.69147
4.05261
-9.1661
25.88509
4.65573
20.54927
16.48471
13.56234
46.50054
8.80789
13.1751
5.80575
20.94261
7.63406
-4.64591
2.0944
7.05611
11.36632
-8.33267
2.54763
9.39443
3.36881
4.33773
4.05866
7.99939
0.44581
-2.27854
9.683
5.19933
2.19196
-8.10754
-23.88297
8.18314
9.89
15.73067
-7.96414
1.40318
5.83337
14.77018
9.11493
14.42826
1.16679
5.57173
8.55348
-12.70026
0.32593
-4.18662
10.12347
7.07103
5.81222
15.65336
-12.3442
24.28258
14.52944
-3.1099
30.84416
4.86226
7.31825
8.8734
6.813
2.16825
7.04581
0.61719
0.7882
9.24921
3.84409
6.813
11.87297
22.14335
1.15585
5.82343
-3.8566
-8.38579
-2.56173
-5.65055
12.90396
4.84208
8.77443
11.85173
0.65789
-7.36322
-2.07799
-19.02209
9.37132
11.71971
3.93863
7.30775
6.55602
9.63289
7.30016
14.89554
14.53937
6.813
5.79499
14.72246
25.72118
15.69738
-1.47053
8.28338
6.813
38.47707
20.4835
7.73735
4.85893
2.98406
29.38689
10.32885
40.53203
15.38685
10.1696
10.60757
15.6516
-2.47425
9.25224
2.79979
-20.93502
3.64264
1.37722
7.28333
-11.31427
608.09851
6.91316
1.2386
-9.8344
0.17111
5.32642
57.15921
670.98096
152.94347
19.61585
0.62358
3.86451
9.08645
8.82663
6.813
4.07936
11.6845
7.06827
3.95301
10.32187
53.24657
11.29046
7.07103
7.83849
15.37651
10.45294
7.82938
1.62438
2.48154
6.56145
6.57286
12.7375
-2.72561
8.10679
8.11386
3.06563
3.97197
1.87427
8.10445
9.6844
-8.23489
18.65913
9.40379
8.10212
8.09518
11.99797
14.71617
4.90618
13.14846
10.44677
-0.44039
9.14202
3.8024
-2.80489
4.58472
0.70009
-1.63917
12.70921
5.57173
10.37898
2.87187
15.4688
8.03594
4.30775
10.22687
6.813
6.29731
7.58749
2.95824
6.813
6.57683
7.84965
20.01502
6.30913
-0.48771
2.23021
5.05469
7.31034
7.58889
0.46756
19.14016
13.02981
9.92348
13.5789
6.813
7.06964
8.32753
23.53917
19.47785
11.48341
8.53773
18.02115
5.56741
-8.60626
7.44366
13.839
-3.36493
-7.69628
2.47841
4.93592
2.21543
6.55556
27.69167
5.79499
7.33107
6.813
4.8284
5.19933
21.74835
4.17661
15.05083
18.87874
6.31872
5.79135
6.55509
7.07057
4.67011
-2.70154
11.40229
6.813
4.70522
3.99067
5.08804
10.06381
6.55602
5.05469
7.07244
17.33304
7.06291
8.34103
10.40459
24.64511
15.00203
-1.06627
5.36898
5.28128
6.29824
-3.80114
16.74605
20.14519
11.93689
16.12317
8.08378
6.813
6.1064
4.77897
10.98715
5.81629
21.422
-6.57702
-9.49596
17.98456
-4.83093
-18.08002
-9.43682
17.74867
12.37183
9.69492
8.10679
6.813
3.59188
-17.797
14.3892
7.75876
8.84774
3.58628
-2.78254
8.66333
6.813
10.89039
2.39656
6.813
2.29198
4.68781
26.2582
9.90322
8.84774
32.14915
-11.65571
15.31822
8.59932
9.38051
6.813
2.35059
4.56132
7.55659
8.22993
12.78103
5.78952
2.90279
-3.12788
0.40672
16.70316
0.2929
10.71639
4.384
10.95689
5.30551
4.28965
8.57727
4.63749
7.5903
10.05983
4.85893
9.65327
8.83693
-1.31265
17.13823
10.67029
9.14836
7.3292
10.34125
6.05738
7.06423
6.29917
6.813
17.04749
5.80752
12.98817
5.7968
3.8024
-0.0635
0.53584
4.09556
-3.18281
7.06291
11.24419
7.79112
4.87548
12.23119
8.37158
4.87219
6.30645
9.37591
6.03966
7.3292
4.05745
2.00713
9.4753
8.55879
6.06135
5.80752
6.21703
8.18023
7.06556
3.82339
6.58727
3.86957
10.43056
8.0906
7.301
12.78103
4.84208
9.40379
5.07304
5.86426
9.32318
11.87765
-10.65353
7.3292
12.6842
8.73164
-2.1279
12.48497
5.23745
4.42858
-3.48894
2.61972
12.2096
6.813
8.64177
4.05261
7.06873
6.0493
1.71661
8.21602
1.37209
-12.50824
7.1829
-23.58244
-5.18006
7.75657
9.84646
1.62858
6.813
8.36875
6.813
8.69068
-1.32397
-2.05168
-4.75391
-7.50029
49.81442
-4.71951
7.06556
0.25274
-20.59938
11.96737
-10.19376
8.29099
4.83526
7.54267
13.1751
2.08833
-15.26397
-12.1814
15.1999
-22.15255
-11.78515
0.95379
7.7042
4.58935
21.12654
22.62801
1.99904
4.07437
13.37369
-8.00347
-1.53636
5.82661
8.37158
1.05442
6.06788
10.88161
5.32384
5.82422
10.71106
12.58033
8.6876
1.66415
2.0152
-0.88441
14.35202
-25.48414
10.20862
10.58752
6.11857
5.29214
7.84591
3.58067
11.1004
3.96252
5.29752
7.32094
7.58609
-8.34671
12.01293
19.11805
5.34172
7.05365
8.10679
18.87874
15.14864
1.40169
13.56343
8.06816
6.55694
-12.81644
10.52864
11.64119
13.67472
10.36002
2.1007
-1.33582
7.06646
23.85828
4.77534
5.04537
3.77118
9.8411
6.29545
11.43527
7.82399
11.19315
8.32182
19.47309
9.68877
3.35093
7.58749
5.06391
7.59312
9.40379
7.32185
20.48198
83.86326
11.24913
4.03186
4.56917
7.28566
7.06691
4.63749
7.06161
10.03729
3.30848
0.29186
0.42392
18.46597
14.59547
14.2512
-10.71027
-27.85472
-1.35328
2.76276
3.22076
1.30198
6.1677
13.31663
5.07606
8.11386
9.92913
12.39766
-18.2717
2.40715
2.16236
2.0121
10.17134
4.18636
7.06556
-12.63148
-4.32198
15.15745
95.48869
7.3147
8.11149
9.11905
7.84219
7.00854
28.18652
8.6252
-4.83357
-18.7198
9.13185
6.317
7.31382
6.813
-15.98355
-4.12667
4.4448
-14.63374
9.27962
26.97719
6.813
8.36033
16.71329
-6.38336
-4.38364
-9.34761
-1.97048
8.2273
-18.86267
-6.78625
8.86519
7.32185
9.58809
6.813
8.37158
8.5318
8.80789
17.38893
1.46913
-0.73828
19.11265
1.24764
10.34125
8.60251
6.813
8.267
7.32642
3.5523
6.813
12.04954
11.1004
9.13991
-13.50114
6.29545
4.01461
-0.14428
-12.53364
8.34649
15.882
4.76235
7.59312
7.07103
21.91722
-1.45453
17.03143
11.36171
7.57782
4.43255
8.09289
3.88465
7.01071
12.64255
9.64815
8.34649
7.33107
22.1285
2.66938
11.24913
8.74788
10.07122
6.30192
9.65327
1.27149
11.46032
4.29853
12.19027
6.04244
6.31353
122.63373
23.0567
12.16152
3.16138
7.00258
13.66298
9.86807
15.40756
0.18628
6.55648
7.84404
0.67057
12.49864
9.66357
6.813
10.86151
1.19573
8.62849
11.92381
8.5407
5.23136
-15.04401
11.5533
-17.47828
-18.71495
-3.62167
-4.93054
7.57646
9.86807
21.39377
-5.70279
-1.52149
28.67273
8.59693
4.70522
-18.04799
-2.21148
-17.91297
9.80727
29.44918
9.14413
1.07062
-3.82363
-6.87756
3.80077
-17.51327
-6.58406
4.59624
10.87123
10.41018
-4.09268
-9.02841
5.03595
11.77349
8.08832
17.84795
-12.63398
7.31825
14.0708
8.88086
-17.66155
-2.01723
5.75282
14.12748
9.65327
0.53123
0.83274
14.13491
-13.11168
14.25396
16.06597
-17.36257
-6.70456
-2.37096
-8.07619
-15.37559
10.319
3.08906
-18.24306
1.35418
9.87717
10.8652
42.67087
11.28268
-0.50655
8.62193
3.42709
26.56361
-12.89836
24.39753
-8.25249
-6.41967
17.2615
9.66596
0.98208
4.19946
1.50223
7.78945
14.54791
4.4246
11.94215
20.27714
2.79021
5.42507
8.29099
13.01856
10.17742
50.84842
6.56056
7.57375
6.56451
6.55463
-6.63604
9.46632
21.78019
7.06781
35.01458
9.99859
13.18164
10.92542
6.31178
4.14173
2.91534
15.66681
3.02702
-2.26211
21.69876
7.635
22.24358
23.32143
13.99614
8.05723
7.3069
8.36313
4.55737
5.52474
8.05507
9.61102
52.29399
29.40047
6.0493
15.95835
12.40759
0.13095
6.813
7.41979
8.04862
7.84219
6.57
7.50835
1.84803
70.91149
14.06868
5.8128
8.33021
2.68698
18.03387
-6.10923
7.58749
4.17313
-3.83936
15.11785
12.63595
15.73032
9.414
7.32458
11.36171
5.07606
-10.21457
12.72262
-1.83341
8.03385
9.43502
-4.78987
-2.00988
-8.49687
-3.78403
-17.62178
-30.43867
13.49289
51.04869
1.89209
12.76966
17.55594
8.89593
8.10679
0.26221
19.35625
17.723
-11.82225
6.29731
5.1809
6.04657
27.9564
2.62041
2.15231
6.55416
6.55509
-10.85824
6.0452
5.7968
10.02614
18.8588
18.37174
-4.28293
10.15322
6.04657
6.04794
7.8222
12.58389
5.65614
8.88086
-15.21546
-4.91224
6.37004
-6.92279
-16.63529
43.01904
-0.0018
13.40552
7.31647
18.80988
47.54074
94.72613
12.82988
8.07037
7.32827
5.0391
10.23271
12.38183
6.30824
0.59243
2.52375
-3.94327
24.44908
12.69471
-2.51973
-4.83383
16.10795
38.24562
24.06885
7.28881
5.28401
10.68292
7.0715
9.77512
7.57782
4.23799
6.30465
14.56144
5.07304
9.60287
7.06379
14.7194
11.97923
8.09518
7.85343
6.0493
6.0452
5.27578
10.41753
0.76222
5.56957
8.83693
7.79617
5.07304
8.37442
6.56189
5.54531
11.38597
1.74079
7.58889
7.59171
11.3061
6.03826
8.84052
11.64119
10.15924
6.30009
6.55786
6.30913
11.73751
6.04105
24.63084
22.64882
-3.47309
8.76772
12.19027
7.06873
8.35476
6.39345
-4.43818
5.08506
9.09857
24.2452
22.26648
9.98229
-18.8123
-1.61633
11.95137
-7.68882
3.26414
6.813
394.56265
29.70988
6.04657
15.85439
16.50739
94.30154
75.21278
4.82148
3.83082
-17.98416
12.39397
0.58995
-6.55047
-16.28065
6.56708
4.54544
8.10914
8.08832
7.84778
-1.47107
-2.05641
10.26814
8.09749
9.14413
7.31736
3.28749
4.67722
7.8222
10.94939
7.85343
5.30816
7.84591
7.07057
6.813
11.95137
8.61217
8.66034
5.44062
11.59865
-0.63029
10.05643
0.65678
5.61542
6.55648
10.22687
15.3622
4.02816
8.59613
5.27302
8.11386
8.8846
6.06398
6.57
22.40531
2.78012
5.61509
1.18797
17.35994
11.92855
41.39521
-1.60928
-3.14807
-0.42538
20.39178
9.30878
28.20769
7.58331
7.0582
6.55463
12.62195
-5.20331
7.20959
2.15915
4.79334
34.53259
4.11884
4.54144
9.90108
10.74322
5.0391
2.42668
13.32677
29.30329
10.03607
5.74755
14.3892
3.91923
8.61541
12.69471
12.4477
9.65841
8.30904
11.34569
5.31342
9.3352
-3.46916
7.85343
4.78618
3.85826
8.88836
6.09049
-4.58499
6.25576
-22.17377
-9.87069
-7.85115
13.58699
-4.65509
-2.59034
8.52298
26.7463
4.44724
7.5903
6.0452
8.63179
8.36033
6.813
8.11149
5.53396
10.63462
3.35153
18.79295
12.70525
8.37158
8.8846
17.38157
7.58749
13.42812
9.32192
6.813
5.15108
9.94621
2.43414
6.55921
22.16806
13.88074
6.813
4.31611
6.5574
11.32977
17.1213
14.35843
14.40261
11.209
5.66726
4.02998
0.05193
5.32384
6.813
4.15528
11.49415
8.08378
6.813
6.55556
5.28944
4.54943
12.83213
-4.55204
-14.16437
16.02585
3.81742
16.98161
-3.72097
7.55275
11.56515
4.2038
14.37774
6.08435
7.85532
8.10679
7.32734
9.40379
7.57375
6.03545
2.54702
6.55648
7.33295
6.30374
-9.80987
-21.02427
102.83749
9.80727
3.24388
9.07446
-0.76345
-3.14361
5.00708
-2.05489
13.43118
6.55556
3.85434
8.49425
10.70991
7.5847
7.57646
8.62849
5.04537
6.35805
4.30735
2.22321
2.26167
3.49448
16.20228
13.05288
17.89284
-13.15531
15.9498
8.05723
10.58752
6.31178
1.18371
7.52807
39.11701
4.40447
10.34402
8.83693
7.33107
13.18645
9.91785
6.813
30.97699
8.62193
8.36875
8.6252
2.86506
12.55052
1.57303
10.17134
5.56741
10.55458
4.77897
4.77171
6.56623
7.32734
8.36313
100.92881
8.37442
3.3865
-3.71485
-2.40871
13.92428
-6.43084
9.87773
-6.99377
7.33998
6.30465
7.96126
-12.73197
105.62993
8.57416
5.536
0.3396
5.01842
5.31079
18.87914
7.5751
3.23452
8.07037
0.10312
9.54232
20.6942
6.29638
5.8249
8.0998
6.05871
12.08844
9.90108
4.78618
5.78399
7.32642
12.7478
8.41451
8.10445
14.89814
7.06118
3.68635
13.63874
9.56381
-1.50133
-6.19575
52.14162
11.64119
12.75854
12.30979
2.66231
-2.58622
-5.68523
11.25951
16.51896
10.57428
48.7828
7.32734
17.9804
-11.61687
2.95824
10.49672
10.09423
3.94824
-0.74509
12.93527
7.26262
10.50942
16.59232
7.04967
5.5408
19.25732
15.38498
5.13435
12.75854
5.7986
8.61866
3.22335
13.36078
-3.18281
-6.7647
-7.07479
4.03799
5.28944
3.76494
1.17647
4.03799
9.90665
-6.4025
18.87763
31.29113
2.97047
11.34569
14.31226
164.26479
14.03287
37.78349
7.99742
11.20635
5.45152
14.6354
8.10679
20.96168
12.18103
13.13828
-13.72819
-3.3694
-11.07881
13.86321
5.54979
5.80219
3.56371
6.55556
23.21058
-25.28046
-21.67232
-7.59682
7.84965
547.58307
16.01966
15.45341
3.58067
7.83666
8.10679
10.35374
9.04309
5.5803
11.38597
6.04244
5.54306
7.33295
9.6844
-9.7693
5.39054
6.30374
8.05291
12.35741
-1.56563
9.3352
8.71741
22.27143
9.75791
11.83534
12.4477
22.074
-8.20019
4.60765
8.22759
13.1751
6.813
1.15585
0.3681
10.33504
5.07606
16.39855
-8.15642
5.32384
18.23828
10.82599
4.4065
5.81802
6.30735
8.866
6.30374
0.11978
-2.14357
6.30374
9.6844
12.95192
8.10679
8.79483
6.813
30.8925
18.1016
-8.60205
-11.19202
5.31865
6.29824
4.60386
4.09085
7.96126
9.95549
-12.86518
12.16629
7.06161
5.78952
4.34201
7.84404
7.59171
7.06918
5.54755
-0.78696
12.32623
-19.9443
4.98121
9.62784
4.02816
9.31314
12.31513
6.813
5.80575
11.13087
17.59804
2.65857
2.11196
12.3485
14.47951
-15.97448
-1.2524
6.14141
3.27001
14.58864
11.92381
6.813
3.10452
6.56364
-8.08075
20.8991
6.30009
8.17403
-2.88106
8.23345
3.40402
4.55737
61.20383
8.36875
9.67395
2.82374
13.79939
7.85343
8.93984
-7.34508
13.05288
-5.6135
11.3409
22.61831
11.44359
9.90108
4.66653
7.53774
7.79617
7.33201
6.29731
6.39034
-11.04385
-12.44226
-12.69414
-5.31738
5.56086
10.99438
11.35369
8.11861
17.16798
7.80298
4.32046
10.07653
7.58331
8.02556
7.58609
4.80751
7.3292
7.0715
2.40214
9.05085
0.87397
11.91468
6.06659
17.1213
-0.20227
9.30878
7.58609
5.32125
27.90055
11.19993
8.08153
7.3255
28.79038
15.56951
5.84498
-1.6586
13.14775
-5.39633
9.52116
2.80977
3.57503
7.52926
8.36033
2.93207
6.30465
7.33107
-3.13171
3.31461
7.05904
7.3292
11.75589
5.81105
8.0906
9.86264
9.62784
-2.56716
9.50263
9.95359
7.57918
6.55463
9.15261
9.41321
8.48024
4.53742
9.65327
5.57817
4.78258
5.55646
7.59171
7.59171
5.54306
1.63752
8.10679
9.66357
8.36875
3.85943
7.78612
9.28678
5.78399
5.03279
7.84219
5.30816
7.07057
4.28071
-16.69434
9.3991
7.05165
9.3622
0.85564
20.69752
5.34926
3.81293
7.59171
0.63632
7.84404
8.36593
7.0715
6.04657
9.46632
6.0493
5.09101
10.72529
8.57727
5.46648
6.813
7.85154
10.70399
7.5847
5.03279
7.57646
106.78881
6.3454
12.95437
26.18957
2.17618
