# Supplementary material for: Assessment of palladium concentration in drill cores using laser-induced breakdown spectroscopy (LIBS)
Source: PLoS One. 2025 May 19;20(5):e0320584. doi: 10.1371/journal.pone.0320584 (PMC12088053; doi:10.1371/journal.pone.0320584)
Supplement: S3 File — (TXT) [file pone.0320584.s003.txt]

c Theoretical model for Pd distribution
c Outputs: stat.txt, histo.txt

      parameter(nd=20000000)
      real x(nd),y(nd)
	  real lambda,mu
	  integer values(8)
	  character date*8,time*10,zone*5
	  
c-----------------------------------------------------------
	  
	  call DATE_AND_TIME(date,time,zone,values)
	  
	  iseed= values(6)+values(7)+values(8)         ! minute+second+thousandth of a second
	  print*,"iseed=",iseed
	  
	  call random_seed(iseed) ! xoshiro256** pseudorandom number generator

c---------------------------------------------------------

	  nk= 25165 ! 16035 ! 22698 !   number of random laser shots for cores A, B, C
	  
      lambda= 1.491552059e-11 ! range of the exponential for exponent 1/10
*     lambda= 1.927085260e-8  ! exponent 1/8
*	  lambda= 5.667897825e-10 ! exponent 1/9
*	  lambda= 3.551314426e-13 ! exponent 1/11
*	  lambda= 7.720248754e-15 ! exponent 1/12
	  
	  sigman= 5.           ! range of Gaussian noise
	  
	  itmax= 1    ! number of groups of nk elements
	  
c----------------------------------------------------------
	  
	  c0= sqrt(2.)*sigman
	  c1= sqrt(2.)*lambda
	  c2= lambda
	  
	  xmin= -3.5*sigman
	  xmax= 3.5*sigman
      ymin= 0.5*(1.+erf(xmin/c0))  
	  ymax= 0.5*(1.+erf(xmax/c0)) 
	  
	  dy= ymax-ymin
	  
	  open(unit=1,file="stat.txt")
	  
	  do 99 it=1,itmax
	  
	  do k=1,nk
	  call random_number(yr)         ! xoshiro256** 
      x1= c2*truci6(yr)      ! <<<<<<<<<<<<<<<<<<<<<<<
	  
	  yr= ymin + ran3(idum)*dy    ! between ymin and ymax
	  call random_number(yp)         ! xoshiro256** 
	  yr= ymin + yp*dy
	  x2= c0*erfi(1.-2.*yr)       ! mapping of yr onto the x of yr = 0.5*(1.+erf(x/sqrt(2)/sigman))
	  
	  x(k)= x1 + x2   ! adding Gaussian noise
*	  y(k)= x1      ! noiseless distribution
      end do
	  
      xmax= -1.e30
	  
	  sum= 0.
	  do k=1,nk
	  sum= sum + x(k)
	  xmax= max(xmax,x(k))
	  end do
	  mu= sum/float(nk)   ! mean concentration for group itmax
	  
	  sum= 0.
	  do k=1,nk
	  sum= sum + (x(k)-mu)**2
	  end do
	  sigma= sqrt(sum/float(nk)) ! standard deviation for group itmax
	  
*	  print*, mu,sigma
	  
	  write(1,*) mu,sigma
	  
 99   continue
 
 	  open(unit=2,file="histo.txt") ! data to plot histogram
	  
	  do k=1,nk
	  write(2,*) x(k)
	  end do
	  close(2)
	  	  
	  stop
	  end
	  
c------------------------------------------------------------

	  function truci9(y)
c Computes z with Newton-Raphson for exponent 1/9
	
      eps= 2.e-7                ! tolerance for convergence
      z= 8.                    ! initial guess
	  
      do 
      f= 1.-(1.+z+(z**2)/2.+(z**3)/6.+(z**4)/24.+(z**5)/120.+
     &    (z**6)/720.+(z**7)/5040.+(z**8)/40320.)*exp(-z)-y  ! difference between f(z) and the desired value y
      df= (z**8)*exp(-z)/40320.       ! derivative of f(z)
      z= z - f/df               ! update the guess
      if(abs(f).lt.eps) exit  ! check for convergence
      end do

      truci9= z**9         ! output
	  
	  return
	  end
	  
c------------------------------------------------------------

	  function truci8(y)
c Computes z with Newton-Raphson for exponent 1/11
	
      eps= 2.e-7                ! tolerance for convergence
      z= 8.                    ! initial guess
	  
      do 
      f= 1.-(1.+z+(z**2)/2.+(z**3)/6.+(z**4)/24.+(z**5)/120.+
     &    (z**6)/720.+(z**7)/5040.+(z**8)/40320.+
     &    (z**9)/362880.+(z**10)/3628800.)*exp(-z) - y    ! difference between f(z) and the desired value y
      df= (z**10)*exp(-z)/3628800.       ! derivative of f(z)
      z= z - f/df               ! update the guess
      if(abs(f).lt.eps) exit  ! check for convergence
      end do

      truci8= z**11         ! output
	  
	  return
	  end
	  
c------------------------------------------------------------

	  function truci7(y)
c Computes z with Newton-Raphson for exponent 1/12
	
      eps= 2.e-7                ! tolerance for convergence
      z= 8.                    ! initial guess
	  
      do 
      f= 1.-(1.+z+(z**2)/2.+(z**3)/6.+(z**4)/24.+(z**5)/120.+
     &    (z**6)/720.+(z**7)/5040.+(z**8)/40320.+
     &    (z**9)/362880.+(z**10)/3628800.+
     &    (z**11)/39916800.)*exp(-z) - y    ! difference between f(z) and the desired value y
      df= (z**11)*exp(-z)/39916800.       ! derivative of f(z)
      z= z - f/df               ! update the guess
      if(abs(f).lt.eps) exit  ! check for convergence
      end do

      truci7= z**12         ! output
	  
	  return
	  end
	  
c------------------------------------------------------------

	  function truci6(y)
c Computes z with Newton-Raphson for exponent 1/10
	
      eps= 2.e-7                ! tolerance for convergence
      z= 8.                    ! initial guess
	  
      do 
	  z2= z*z
	  z3= z2*z
	  z4= z2*z2
	  z5= z3*z2
	  z6= z3*z3
	  z7= z4*z3
	  z8= z4*z4
	  z9= z5*z4
      f= 1.-(1.+z+z2/2.+z3/6.+z4/24.+z5/120.+
     &    z6/720.+z7/5040.+z8/40320.+
     &    z9/362880.)*exp(-z)-y    ! difference between f(z) and the desired value y
      df= z9*exp(-z)/362880.       ! derivative of f(z)
      z= z - f/df               ! update the guess
      if(abs(f).lt.eps) exit  ! check for convergence
      end do

      truci6= z**10         ! output
	  
	  return
	  end
	  
c------------------------------------------------------------

	  function truci5(y)
c Computes z with Newton-Raphson for exponent 1/6
	
      eps= 2.e-7                ! tolerance for convergence
      z= 4.                    ! initial guess
	  
      do 
      f= 1.-(1.+z+(z**2)/2.+(z**3)/6.+(z**4)/24.
     &       +(z**5)/120.)*exp(-z) - y    ! difference between f(z) and the desired value y
      df= (z**5)*exp(-z)/120.       ! derivative of f(z)
      z= z - f/df               ! update the guess
      if(abs(f).lt.eps) exit  ! check for convergence
      end do

      truci5= z**6         ! output
	  
	  return
	  end
	  
c------------------------------------------------------------

	  function truci4(y)
c Computes z with Newton-Raphson for exponent 1/8
	
      eps= 2.e-7                ! tolerance for convergence
      z= 8.                    ! initial guess
	  
      do 
      f= 1.-(1.+z+(z**2)/2.+(z**3)/6.+(z**4)/24.+(z**5)/120.+
     &         (z**6)/720.+(z**7)/5040.)*exp(-z) - y    ! difference between f(z) and the desired value y
      df= (z**7)*exp(-z)/5040.       ! derivative of f(z)
      z= z - f/df               ! update the guess
      if(abs(f).lt.eps) exit  ! check for convergence
      end do

      truci4= z**8         ! output
	  
	  return
	  end
	  
c------------------------------------------------------------

	  function truci3(y)
c Computes z with Newton-Raphson for exponent 1/4
	
      eps= 2.e-7                ! tolerance for convergence
      z= 2.                     ! initial guess
	  
      do 
      f= 1.-(1.+z+(z**2)/2.+(z**3)/6.)*exp(-z) - y    ! difference between f(z) and the desired value y
      df= (z**3)*exp(-z)/6.       ! derivative of f(z)
      z= z - f/df               ! update the guess
      if(abs(f).lt.eps) exit  ! check for convergence
      end do

      truci3= z**4         ! output
	  
	  return
	  end
	  
c------------------------------------------------------------

	  function truci2(y)
c Computes z with Newton-Raphson for exponent 1/2
	
      eps= 2.e-7                ! tolerance for convergence
      z= 1.                     ! initial guess
	  
      do 
      f= 1.-(1.+z)*exp(-z) - y    ! difference between f(z) and the desired value y
      df= z*exp(-z)       ! derivative of f(z)
      z= z - f/df               ! update the guess
      if(abs(f).lt.eps) exit  ! check for convergence
      end do

      truci2= z**2         ! output
	  
	  return
	  end
	  
c------------------------------------------------------------

	  function erfi(y)
c Inverse error function of y calculated with Newton-Raphson
	
*     c0= 2./sqrt(4.*atan(1.))	! 2/sqrt(pi) 
      c0= 1.12837917 
      eps= 2.e-7                ! tolerance for convergence
      z= 0.                     ! initial guess for inverse error function
	  
      do 
      f= erf(z)-y        ! difference between erf(z) and the desired value x
      df= c0*exp(-z**2)  ! derivative of erf(z)
      z= z-f/df          ! update the guess
      if(abs(f).lt.eps) exit  ! check for convergence
      end do

      erfi= z         ! output the inverse error function
	  
	  return
	  end
	  
c------------------------------------------------------------

 
